# Supplementary material for: Longitudinal Microbiome Analysis in a Dextran Sulfate Sodium-Induced Colitis Mouse Model
Source: Microorganisms. 2021 Feb 12;9(2):370. doi: 10.3390/microorganisms9020370 (PMC7917662; doi:10.3390/microorganisms9020370)
Supplement: Supplementary file 1 [file microorganisms-09-00370-s001.zip]

Archive with 12 entries (12 files):
- Park et al., Supplementary data/Park et al., Supplementary Figure and Table.pdf
- Park et al., Supplementary data/Supplementary Data 1.xlsx
- Park et al., Supplementary data/Supplementary Data 10.xlsx
- Park et al., Supplementary data/Supplementary Data 11.xls
- Park et al., Supplementary data/Supplementary Data 2.xlsx
- Park et al., Supplementary data/Supplementary Data 3.xlsx
- Park et al., Supplementary data/Supplementary Data 4.xlsx
- Park et al., Supplementary data/Supplementary Data 5.xlsx
- Park et al., Supplementary data/Supplementary Data 6.xlsx
- Park et al., Supplementary data/Supplementary Data 7.xlsx
- Park et al., Supplementary data/Supplementary Data 8.xlsx
- Park et al., Supplementary data/Supplementary Data 9.xlsx
