# Supplementary material for: Longitudinal Microbiome Analysis in a Dextran Sulfate Sodium-Induced Colitis Mouse Model
Source: Microorganisms. 2021 Feb 12;9(2):370. doi: 10.3390/microorganisms9020370 (PMC7917662; doi:10.3390/microorganisms9020370)
Supplement: Supplementary file 1 [file microorganisms-09-00370-s001.zip › Park et al., Supplementary data/Supplementary Data 1.xlsx]

## Sheet: Supple_data 1
Supplementary data 1. Relative abundance OTU table of cecal samples (n=106) with taxonomic assignments.
Some samples were excluded in microbiome analysis because of low quality of 16s amplicon sequences; S2_3_4, S4_1_2, S6_0_4, S6_3_4, S8_1_1, S12_0_4
	CON (Negative control)																																						DSS 1%
Group description:	DSS0_day0	DSS0_day0	DSS0_day0	DSS0_day0	DSS0_day2	DSS0_day2	DSS0_day2	DSS0_day2	DSS0_day4	DSS0_day4	DSS0_day4	DSS0_day4	DSS0_day6	DSS0_day6	DSS0_day6	DSS0_day8	DSS0_day8	DSS0_day8	DSS0_day8	DSS0_day10	DSS0_day10	DSS0_day10	DSS0_day10	DSS0_day12	DSS0_day12	DSS0_day12	DSS1_day0	DSS1_day0	DSS1_day0	DSS1_day0	DSS2_day0	DSS2_day0	DSS2_day0	DSS2_day0	DSS3_day0	DSS3_day0	DSS3_day0	DSS3_day0	DSS1_day2	DSS1_day2	DSS1_day2	DSS1_day2	DSS1_day4	DSS1_day4	DSS1_day4	DSS1_day6	DSS1_day6	DSS1_day6	DSS1_day6
Sample ID OTUID	S0_0_1	S0_0_2	S0_0_3	S0_0_4	S2_0_1	S2_0_2	S2_0_3	S2_0_4	S4_0_1	S4_0_2	S4_0_3	S4_0_4	S6_0_1	S6_0_2	S6_0_3	S8_0_1	S8_0_2	S8_0_3	S8_0_4	S10_0_1	S10_0_2	S10_0_3	S10_0_4	S12_0_1	S12_0_2	S12_0_3	S0_1_1	S0_1_2	S0_1_3	S0_1_4	S0_2_1	S0_2_2	S0_2_3	S0_2_4	S0_3_1	S0_3_2	S0_3_3	S0_3_4	S2_1_1	S2_1_2	S2_1_3	S2_1_4	S4_1_1	S4_1_3	S4_1_4	S6_1_1	S6_1_2	S6_1_3	S6_1_4
0000f9f152c36bb98014570185d34e90	0	0	0	0	0.02	0	0.03	0	0.02	0.03	0	0	0	0	0	0	0	0.02	0	0	0	0	0	0	0.05	0	0.02	0.01	0	0.06	0.12	0	0	0	0	0	0	0	0	0	0.03	0	0	0	0	0	0	0	0
0006f9677b60f6b7ccb486601e6905ea	0	0	0	0	0	0	0	0	0	0	0	0	0	0	0	0	0	0	0	0	0	0	0	0	0	0	0	0	0	0	0	0	0	0	0	0	0	0	0	0	0	0	0	0	0	0	0	0	0
000802bf1bb3ae0a0dd20fe6e1a57786	0	0	0	0	0	0	0	0	0	0	0	0	0	0	0	0.06	0	0	0	0	0	0	0	0	0	0	0	0	0	0	0	0	0	0	0	0	0	0	0	0	0	0	0	0	0	0	0	0	0
00100ea6762418dfa75d9f078bd06297	0	0	0	0	0	0	0	0	0	0	0	0	0	0	0	0	0	0	0	0	0	0	0	0	0	0	0	0.02	0	0	0	0	0	0	0	0	0	0	0	0	0	0	0	0	0	0	0	0	0
00117150778e08be4dbd2b0ba0ae005d	0	0	0	0	0	0	0	0	0	0	0	0	0	0	0	0	0	0	0	0	0	0	0	0	0	0	0	0	0	0	0	0	0	0	0	0	0	0	0	0	0	0	0	0	0	0	0	0	0
001679b678fab6318f71d1ad273f99e9	0	0	0	0	0	0	0	0	0	0	0	0	0	0	0	0	0	0	0	0	0	0	0	0	0	0	0	0	0.04	0	0	0	0	0	0	0	0	0	0	0	0	0	0	0	0	0	0	0	0
0018fd8ae27e382076d09ce60a1bccfc	0	0	0	0	0	0	0	0	0	0	0	0	0	0	0	0	0	0	0	0	0	0	0	0	0	0	0	0	0	0	0	0	0	0	0	0	0	0	0	0	0	0	0	0	0	0	0	0	0
001fc4bf09ffd485f88ccafa3dc0e33e	0.03	0	0	0	0	0	0	0	0	0	0	0	0	0	0	0	0	0	0	0	0	0	0	0	0	0	0	0	0	0	0	0	0	0	0	0	0	0	0	0	0	0	0	0	0	0	0	0	0
002024678f5eb31c31f85bb29bf553a3	0	0	0	0	0	0	0	0	0	0	0	0	0	0	0	0	0	0	0	0	0	0	0	0	0	0	0	0	0	0	0	0	0	0	0	0	0	0	0	0	0	0	0	0	0	0	0	0	0.12
002d804a2f2c8f3275ae75fde846d9ab	0	0.04	0	0.15	0	0	0	0.1	0	0	0.03	0.05	0.19	0	0	0	0	0.02	0	0	0	0	0.03	0	0	0	0.02	0.05	0.1	0.01	0	0	0	0	0	0	0	0	0	0	0	0	0	0	0	0	0	0	0
0039bdf9e78d7c99e1af2da095087099	0	0	0	0	0	0	0	0	0	0	0	0	0	0	0	0	0	0	0	0	0	0	0	0	0	0	0	0	0	0.01	0	0	0	0	0	0	0	0	0	0	0	0	0	0	0	0	0	0	0
0043b5c167c2de4fbeed03d0a5ead1ec	0	0	0	0	0	0	0	0	0	0	0	0	0	0	0	0	0	0	0	0	0	0	0	0	0	0	0	0	0	0	0	0	0	0	0	0	0	0	0.01	0	0	0	0	0	0	0	0	0	0
004428554a63156ddaf30ae4686775ff	0	0.01	0	0	0	0	0	0	0.01	0	0	0	0	0	0	0	0	0	0	0	0	0	0	0	0	0	0	0	0	0.01	0	0	0	0	0	0	0	0	0	0	0	0	0	0	0	0	0	0	0
0050295fe3cce638e217a737e43c6f73	0	0	0	0	0	0	0	0	0	0	0	0	0	0	0	0	0.01	0	0	0	0	0	0	0	0	0	0	0	0	0	0	0	0	0	0	0	0	0	0	0	0.01	0	0	0.08	0.02	0	0	0	0.04
005abd71cc3516d9074fa303b32266f6	0	0	0	0	0	0	0	0	0	0	0	0	0	0.03	0	0	0	0	0	0	0	0	0	0	0	0	0	0	0	0	0	0	0	0	0	0	0	0	0	0	0	0	0	0	0	0	0	0	0
0062ca588a38ac4c5104065268928ee2	0	0.04	0	0	0	0	0.02	0	0	0.02	0	0	0	0	0.02	0	0	0	0	0	0	0	0	0	0	0	0	0	0	0	0	0	0	0	0	0	0	0	0	0	0	0	0	0.01	0	0	0	0	0
006af1df25a159b9bc87e2ebc36ffc1e	0	0	0	0	0	0	0	0	0	0	0	0	0	0	0	0	0	0	0	0	0	0	0	0	0	0	0	0.07	0	0	0	0	0	0	0	0	0	0	0	0	0	0	0	0	0	0	0	0	0
00909fe1e0f2ea77e1bd3ab8e957f137	0	0.09	0	0	0.02	0	0.05	0	0.08	0.05	0	0	0.06	0	0.01	0	0	0	0	0	0.05	0.02	0	0	0	0.14	0.05	0.07	0.1	0	0	0	0	0.27	0.07	0	0	0.07	0	0	0.07	0	0	0	0	0	0	0	0
009bcc5089a696ae7d52cffa3a19cac3	0	0	0	0	0	0	0	0	0	0	0	0	0	0	0	0.03	0	0	0	0	0	0	0	0	0	0	0	0	0	0	0	0	0	0	0	0	0	0	0	0	0	0	0	0	0	0	0	0	0
00ae3b38344c5b79a4c6c74dd01d67f1	0	0	0	0	0	0	0	0	0	0	0	0	0	0	0	0	0	0	0	0	0	0	0	0	0	0	0	0	0	0	0	0	0	0	0	0	0	0	0	0	0	0	0	0	0	0	0	0	0
00bfb83949111ea68675e5ffa4782a9c	0	0	0	0.02	0	0.02	0	0	0	0	0	0	0	0.01	0	0.04	0	0	0.08	0	0.03	0	0	0	0.02	0	0	0	0	0.01	0	0	0	0	0	0	0	0	0.01	0	0	0	0	0.06	0	0	0	0	0
00c801e7b6674640262be44c09ba5e97	0	0	0	0	0	0	0	0	0	0	0	0	0	0	0	0	0	0	0	0	0	0	0	0.03	0	0	0	0	0	0	0	0	0	0	0	0	0	0	0	0	0	0	0	0	0	0	0	0	0
00cc9d22980f771308c6f6d5caf1be5e	0	0	0	0	0	0	0	0	0	0	0	0	0	0	0	0	0	0	0	0	0	0	0	0	0	0	0	0	0	0	0	0	0	0	0	0	0	0	0	0	0	0	0	0	0	0	0	0	0
00cddcd2201192ca3c5de6b4bd8be4e9	0.08	0.08	0.07	0.07	0.17	0.08	0.12	0.07	0.17	0.08	0.16	0.18	0.18	0.14	0.29	0.09	0.13	0.06	0.07	0.19	0.15	0.16	0.17	0.11	0.06	0.08	0.11	0.06	0.06	0.06	0.04	0.12	0.06	0.1	0.12	0.07	0.13	0.09	0.13	0.18	0.11	0.09	0.03	0	0.02	0.02	0.03	0.01	0
00cf85234c009c75257c6fd663f2cae8	0.06	0	0	0	0	0	0	0	0.07	0	0	0.03	0	0	0	0	0.08	0.09	0	0	0	0	0	0	0	0	0.02	0	0	0.04	0	0	0	0	0	0	0	0	0	0	0.07	0	0.06	0.16	0.13	0	0	0	0
00d0354297fc15fd4e799846150d1112	0	0.04	0.07	0	0.05	0.07	0.17	0.12	0	0.26	0.07	0	0.08	0.16	0.07	0.1	0	0.03	0	0	0.06	0	0	0.15	0.23	0	0.13	0.1	0.04	0	0.18	0	0	0	0.26	0.43	0	0.3	0.13	0.13	0.15	0.04	0.02	0.03	0.01	0.05	0	0.3	0
00d2a934241ffd5162b04fdf78d6d5a0	0	0	0	0	0	0	0	0.05	0	0.06	0	0	0	0	0	0	0	0	0	0	0	0	0.04	0	0	0	0	0.04	0	0	0	0	0	0	0	0	0	0	0	0	0	0	0	0	0.03	0	0	0	0
00d72ca8c5fc6ce07b4ce287b4493567	0	0	0	0	0	0	0	0	0	0	0	0	0	0	0	0	0.01	0	0	0	0	0	0	0	0	0	0	0	0	0	0	0	0	0	0	0	0	0	0	0	0	0	0	0	0	0	0	0	0
00d7a0bf039e92fc3ad2737d97284154	0.06	0	0.01	0.02	0.04	0.08	0.01	0.02	0	0.01	0	0.04	0	0	0	0	0.05	0	0	0	0	0	0	0	0	0	0.02	0	0.06	0	0	0	0	0	0.12	0	0	0.12	0.01	0	0	0	0	0	0.01	0.1	0.08	0.06	0
00da17d4bd05db9e4a72595b350d9339	0.09	0.01	0.02	0	0	0	0	0	0	0	0	0	0.14	0.09	0	0.04	0	0	0	0.01	0	0.07	0	0.08	0	0	0	0.01	0.04	0	0.1	0	0	0	0.07	0	0	0	0.45	0.04	0.12	0.11	0.08	0	0	0.26	0	0.08	0
00ea50f7c2e52e27eea0e5fb4cf3e1e3	0	0	0	0	0	0	0	0	0	0	0	0	0	0	0	0	0	0	0	0	0	0.14	0	0	0	0	0	0	0	0	0	0	0	0	0	0	0	0	0	0	0	0	0	0	0	0	0	0	0
00ebdfe878c819b44558afdd550cbabb	0	0	0	0	0	0	0	0	0	0	0	0	0	0	0	0	0	0	0	0	0	0	0	0	0	0	0	0	0.03	0	0	0	0	0	0	0	0	0	0	0	0	0	0	0	0	0	0	0	0.32
00f22da3263abe8bbab3fe21a5aea975	0	0.01	0.05	0	0.01	0.05	0.06	0.09	0	0.12	0.02	0	0.05	0.02	0.04	0.05	0	0	0	0	0.07	0.03	0	0.02	0.22	0	0.06	0.05	0.05	0	0.08	0	0	0	0.05	0.19	0	0.19	0.12	0.08	0.09	0.05	0.02	0.11	0.02	0.09	0	0.2	0
00ff41d8668b48f34e97e8e413393831	0	0	0	0	0	0	0	0	0	0	0	0	0	0	0	0	0	0	0	0	0	0	0	0	0	0	0	0	0	0	0	0	0	0	0	0	0	0	0	0	0	0	0	0	0	0	0	0	0
01015e83e283995816c4a4ed4518733f	0	0	0	0	0	0	0	0.01	0	0	0	0	0	0	0	0	0	0.02	0	0	0	0	0	0.04	0.02	0.04	0	0	0	0	0	0	0	0	0	0	0	0	0	0	0	0	0	0	0	0	0	0	0
011035d177650b2eef8054528fe8afd9	0	0	0	0	0	0	0.03	0	0	0.03	0	0	0	0	0	0	0	0	0	0	0	0	0	0	0	0	0	0	0	0	0	0	0	0	0	0	0	0	0	0	0	0	0	0	0	0	0	0	0
0121ccfacbec1c140fb5ebfcaa6bd577	0	0	0	0	0	0	0	0	0	0	0	0	0	0	0	0	0	0	0	0.04	0	0	0	0	0	0	0	0	0	0	0	0	0	0	0	0	0	0	0	0	0	0	0	0	0	0	0	0	0
0124e655e28e1da0fb0e1daa6d1cf804	0	0	0	0	0	0	0	0	0	0	0	0	0	0	0	0	0	0	0	0	0	0	0	0	0	0	0	0	0	0	0	0	0	0	0	0	0	0	0	0	0	0	0	0	0	0	0	0	0
012832176bd65af5d51132b1968214e4	0.03	0.02	0.01	0.01	0	0	0.02	0.03	0.02	0.05	0.01	0.01	0.19	0	0	0.01	0	0	0.11	0	0.03	0.04	0	0	0.01	0	0.03	0	0	0.02	0	0.03	0	0.29	0	0	0	0.06	0.02	0.02	0.02	0.05	0.01	0	0	0	0	0	0
013164bc4c5e6a691f395d5bf1ae2201	0	0	0	0	0	0	0	0	0	0	0	0	0	0	0	0	0	0	0	0	0	0	0	0	0	0	0	0	0	0	0	0	0	0	0	0	0	0	0.05	0	0	0	0	0	0	0	0	0	0
01378945644d9e09a71dcebc2454040b	0	0	0	0	0	0	0	0	0	0	0	0	0	0	0	0	0	0.01	0	0	0	0	0.05	0	0	0	0.04	0	0	0	0	0	0	0	0	0	0	0	0	0	0	0	0	0	0	0	0	0	0
014aa1fb966c52b169955042da623c7c	0	0	0	0	0	0	0	0	0	0	0	0	0	0	0	0	0	0	0	0	0	0	0	0	0	0	0	0	0	0	0	0	0.23	0	0	0	0	0	0	0	0	0	0	0	0	0	0	0	0
014b23fbdefa3ea92a1a4b642cdeec30	0.03	0	0	0	0	0.02	0.01	0	0	0	0	0	0	0.03	0	0	0.01	0	0	0	0	0	0	0	0	0	0	0	0	0	0	0	0	0	0	0	0.01	0	0.01	0	0	0	0	0	0.03	0	0	0.02	0
015130bc99bd4cce9577434ef4499d19	0	0	0	0	0	0	0	0	0	0	0	0	0	0.02	0	0	0	0	0	0	0	0	0	0	0.07	0	0	0	0	0	0	0	0	0	0	0	0	0	0	0	0	0	0	0	0	0	0	0.02	0
0154aa6991daa667fa56deef7c72adde	0	0.04	0.02	0	0.02	0	0.02	0	0	0.02	0.02	0.01	0	0	0	0.04	0.07	0	0	0.02	0.04	0	0.02	0.02	0.03	0.03	0.02	0.03	0.01	0.04	0	0.07	0	0	0	0	0.03	0.03	0.09	0.05	0	0.03	0.06	0.02	0	0.07	0.02	0.04	0.02
015ad1a768c264311c67d525141b36fd	0	0	0	0	0	0	0	0	0	0	0	0	0	0	0	0	0	0	0	0	0	0	0	0	0	0	0	0	0	0	0	0	0	0	0	0	0	0	0	0	0	0	0	0	0	0	0	0	0
01659ce91fa7a2451c6e72c99a763e22	0	0	0	0	0	0	0	0	0	0	0	0	0	0	0	0	0	0	0	0	0	0	0	0	0	0	0	0	0	0	0	0	0	0	0	0	0	0	0	0	0	0	0	0	0	0	0	0	0
01672b91bfa5fb37c8ef94c7709f2361	0	0	0	0	0	0	0	0	0	0	0	0	0	0	0	0	0	0	0	0	0	0	0	0	0	0	0	0	0	0	0	0	0	0	0	0	0	0	0	0	0	0	0	0	0	0	0	0	0
01756021385ba14ac4b4259cd1d14eb9	0	0	0	0	0	0	0	0	0	0	0	0	0	0	0	0	0	0	0	0	0	0	0	0	0	0	0	0	0	0	0.01	0	0	0	0	0	0	0	0	0	0	0	0	0	0	0	0.03	0	0
017b4c2252fc04088c30e04b157568be	0	0	0	0	0	0	0	0	0	0	0	0	0	0	0	0	0	0	0	0	0	0	0	0	0	0	0	0	0	0	0	0	0	0	0	0	0	0	0	0.26	0	0.11	0	0.22	0	0	0	0	0
017f7b24640ee651cd5dd13dc530cc22	0	0	0	0	0	0.12	0	0	0	0	0	0	0	0	0	0	0.01	0	0	0	0	0	0	0	0	0	0	0.05	0	0	0	0	0	0	0	0	0	0	0	0	0	0	0	0	0	0	0	0	0
0187b8f38a039f91b05be29ead9cae87	0	0	0	0	0	0	0	0	0	0	0	0	0	0	0	0	0	0	0	0	0	0	0	0	0	0	0	0	0	0	0	0	0	0	0	0	0	0	0	0	0	0	0	0	0	0	0	0	0
01949c586f68f12bdfb8187b7fa66963	0	0	0	0	0	0	0	0	0	0	0	0	0	0	0	0	0	0	0	0	0	0	0	0	0	0	0	0	0	0	0	0	0	0	0	0	0	0	0	0	0	0	0	0	0	0	0	0	0
019ed52f04530e2807daa47111303e19	0	0	0	0.01	0	0	0	0.04	0.03	0	0.01	0.05	0	0	0	0	0	0	0	0	0	0	0.06	0	0	0	0	0	0.03	0	0	0	0	0.19	0	0	0	0	0	0	0	0	0	0	0	0	0	0	0
01a2f01cb885ce966ca91e5b35f9cf2e	0	0	0	0	0	0	0	0	0	0	0	0	0	0	0	0	0	0	0	0	0	0	0	0	0	0	0	0	0.02	0	0	0	0	0	0	0	0	0	0	0	0	0	0	0	0	0	0	0	0
01aac25fef045fd05623a39fde6fd1a0	0	0	0	0	0	0	0	0	0	0	0	0	0	0	0	0	0	0	0	0	0	0	0	0	0	0	0	0	0	0	0	0	0	0	0	0	0	0	0	0	0	0	0	0	0	0	0	0	0.04
01ab12ac309f8c2d5d1ed40937dc6bf4	0.08	0	0.09	0	0	0	0	0	0	0.05	0	0	0	0	0.09	0.1	0.07	0	0	0.06	0	0.15	0	0	0	0	0	0.07	0.01	0.03	0	0	0	0	0	0	0	0	0	0	0	0	0	0	0	0	0	0	0
01b40bfb756aa41128d716f7505305bc	0	0	0.02	0.01	0.04	0	0.04	0	0.01	0.02	0	0	0	0	0	0	0	0	0	0	0	0	0	0	0	0	0.03	0	0	0.02	0	0	0	0	0.09	0	0	0	0.07	0	0.04	0	0.07	0	0	0.06	0.05	0.01	0.16
01b4fa702cfc56e7e9c04aa6fc8280b0	0	0	0	0	0	0	0	0	0	0	0	0	0	0	0	0	0	0	0	0	0	0	0	0	0	0	0	0	0	0	0	0	0.1	0	0	0	0	0	0	0	0	0	0	0	0.05	0	0	0	0
01b873806378060c09c5e19f2c2682a3	0	0.03	0.06	0.02	0.01	0.04	0.1	0.03	0.03	0.01	0.04	0.03	0	0.07	0.02	0.01	0.02	0.02	0.01	0.01	0.02	0.08	0.04	0.04	0.02	0.03	0.01	0	0	0.06	0	0.05	0.06	0	0	0	0.04	0	0.04	0.12	0.08	0.16	0.05	0.15	0.08	0.02	0.06	0.06	0
01bf3f53922c33b5d4a15f1ffc6d79c8	0.02	0	0.02	0	0	0	0	0	0	0	0	0	0.11	0.03	0.01	0.05	0	0	0	0.05	0	0	0	0.07	0	0	0	0.02	0.01	0	0.16	0	0	0.13	0.05	0	0	0	0.52	0.06	0.07	0	0.09	0	0	0.54	0.02	0.1	0.05
01ca1b21f4431f1aac8b50d1fa66a39a	0	0	0	0	0	0	0	0	0	0	0	0	0	0	0	0	0	0	0	0	0	0	0	0	0	0	0	0	0	0	0	0	0	0	0	0	0	0	0	0.07	0	0	0	0	0	0	0	0	0
01d3dedbc24fa71b1a7a3f84f7bcb726	0	0	0.07	0	0	0.15	0	0	0	0	0	0	0	0	0	0	0	0	0	0	0	0	0	0	0	0	0	0	0	0	0	0	0	0	0	0	0	0	0	0	0	0	0	0	0	0	0	0	0
01db05e6b82c0235716542999a5c0745	0	0	0	0	0	0	0	0	0	0	0	0	0	0	0	0	0	0	0.2	0	0	0	0	0	0	0	0	0	0	0	0	0	0	0	0	0	0	0	0.02	0	0	0	0	0	0.02	0	0	0	0
01e2ba62d09897af7e67b3e1fa916691	0.03	0	0	0	0	0	0	0.07	0	0.04	0	0	0	0.33	0.2	0	0	0	0	0	0.04	0.1	0.05	0	0	0	0.03	0	0	0	0	0	0	0	0	0	0	0	0	0	0	0	0	0	0	0	0	0	0
01ef1897ef6e1da22830b4f1557592c3	0	0.02	0.01	0	0.03	0	0.04	0.02	0	0.04	0.02	0.02	0.01	0.04	0.04	0	0.05	0.01	0.06	0.02	0	0	0.05	0.01	0.03	0	0	0.02	0.02	0.06	0	0	0	0	0	0	0	0	0	0	0	0	0.04	0.05	0	0	0	0	0
02059cb9301c6bc06e03f8cc3e385ade	0	0	0.05	0	0	0	0	0	0	0	0	0	0	0	0	0	0	0	0	0	0	0	0	0	0	0	0	0	0	0	0	0	0	0	0	0	0	0	0	0	0	0	0	0	0	0	0	0	0
02088a5839c42802567ea49e6ca23427	0.06	0	0	0	0	0	0	0.06	0	0	0	0	0.02	0	0	0	0.03	0.04	0	0	0.2	0	0	0	0	0	0	0	0	0	0	0	0	0	0	0	0	0	0	0	0	0	0	0	0	0	0	0	0
0211645279f0b2e17805bfee7ca0f054	0	0	0	0	0.09	0.07	0.05	0.03	0.01	0	0	0	0	0	0	0.02	0	0.11	0.13	0	0	0	0	0	0	0	0	0	0	0.07	0	0	0	0	0	0	0	0	0	0.01	0.08	0	0	0.02	0	0	0.12	0	0
021bf05326965c83b232ca6b0ddb0aaa	0	0	0	0.07	0.1	0	0	0	0	0.01	0	0	0	0	0	0	0.1	0	0	0	0.09	0	0	0	0	0	0	0	0	0	0	0	0	0	0	0	0	0	0	0	0	0	0	0	0	0	0	0	0
022014036463c2190f8bfbac7c13a4b9	0.11	0	0	0	0	0	0	0	0	0	0	0	0	0	0	0	0	0	0	0	0	0	0	0	0	0	0	0	0	0	0	0	0	0	0	0	0	0	0	0	0	0	0	0	0	0	0	0	0
023ea0cf1591d9e597f46e10940fa476	0	0	0	0	0	0.05	0	0	0	0.05	0	0	0	0	0	0	0	0	0	0.06	0	0	0	0	0	0	0	0.05	0	0	0	0	0	0	0	0	0	0	0	0	0	0	0	0	0	0	0	0	0
023ef13e4a30590b7585b6ae9f35b2e1	0	0	0	0	0	0	0	0	0	0	0	0	0	0	0	0	0	0	0	0	0	0	0	0	0	0	0	0	0	0	0	0	0	0	0	0	0	0	0	0	0	0	0	0	0	0	0	0	0
0247ff221da2f22a5e95f2d10ce634ad	0	0	0	0	0	0	0.05	0	0	0	0	0	0	0	0	0	0	0	0	0	0	0	0	0	0	0	0	0	0	0	0	0	0	0	0	0	0	0	0	0	0	0	0.03	0	0.05	0	0	0	0.01
024db1859ec49a20902e5ace9c2d4b86	0	0	0	0	0	0	0	0	0	0	0	0	0	0	0	0	0	0	0	0	0	0	0	0	0	0	0	0	0	0	0	0	0	0	0	0	0	0	0	0	0	0	0	0	0	0	0	0	0
0250f5aa87cae540467db817fde6279f	0	0	0	0	0	0	0	0	0	0	0	0	0	0	0	0	0	0	0	0	0	0	0	0	0	0	0	0	0	0	0	0	0	0	0	0	0	0	0	0	0	0	0	0	0	0	0	0	0
026bb7b6935ca2957d2ef3d0e0b49266	0	0	0	0	0	0	0	0	0	0	0	0	0	0	0	0	0	0	0	0	0	0	0.05	0	0	0	0	0	0	0	0	0	0	0	0	0	0	0	0	0	0	0	0	0	0	0	0	0	0
026dcd9c50e332d86f5e6a9696377025	0	0	0	0	0	0.02	0	0	0	0	0	0.01	0	0	0	0	0.01	0.01	0	0	0	0	0	0	0	0	0	0	0	0	0	0	0	0	0	0	0	0	0	0	0	0	0	0	0	0	0	0	0
027214175495853e8f2cf648e43bd95b	0	0	0	0	0	0	0	0	0	0	0	0	0	0	0	0	0	0	0	0	0	0	0.02	0	0	0	0	0	0	0	0	0	0	0	0	0	0	0	0	0	0	0	0	0	0	0	0	0	0
0273eaf3891c20219ecddec65bd25570	0	0	0	0	0	0	0	0	0	0	0	0	0	0	0	0	0	0	0	0	0	0	0	0	0	0	0	0	0	0	0	0	0	0	0	0	0	0	0	0	0	0	0	0	0	0	0	0	0
027c3375bcb5f5533bd788e7d60ed84a	0	0.01	0.01	0	0.02	0	0.02	0	0.01	0.02	0	0	0	0	0.14	0	0	0	0.11	0	0.14	0	0	0	0.02	0	0	0	0	0	0	0	0	0	0	0	0	0.16	0	0.05	0.11	0	0	0	0	0	0	0	0.1
0288943f686bb4a00e335b7a23307ccb	0.16	0.14	0.18	0.19	0.09	0.65	0.32	0.1	0.54	0.94	0.08	0.21	0.31	0.13	0.27	0.38	0.11	0.5	0.09	0.72	0.8	0.61	0.17	0.13	0.47	0.7	0.21	0.7	0.87	0.6	0.44	0	0.22	0.55	0.24	0.22	0.44	0.09	0	0	0	0	0	0	0	0	0	0	0
029aaeb9c0ac8dc52c07b199e770ac2f	0	0	0	0	0	0	0	0	0	0	0	0	0	0	0	0	0	0	0	0	0	0	0	0	0	0	0	0	0	0	0	0	0.05	0	0	0	0	0	0	0.01	0	0	0	0	0	0	0	0	0
02a01371cf00b85b013efac9c87f3e6b	0	0.05	0.02	0	0	0	0	0	0	0	0.01	0	0	0	0	0	0	0	0	0	0	0	0	0	0	0	0	0	0	0.02	0	0	0.04	0	0	0	0	0	0.01	0.04	0	0.1	0.03	0.17	0.01	0	0.02	0.01	0.03
02a6b68c8a013819523f9e97b509a7bf	0	0.02	0	0	0	0.02	0.06	0	0	0	0.01	0.02	0	0.04	0	0	0	0	0.05	0.04	0	0.01	0.01	0.04	0	0.12	0	0	0.06	0	0	0	0.07	0	0	0	0.1	0	0	0.05	0	0.14	0	0	0	0	0.06	0.07	0
02a7708fb506da3b9de8661740447f2d	0.08	0.02	0.05	0.07	0.06	0	0.01	0.04	0	0.04	0.02	0	0	0.11	0	0.02	0.06	0.11	0	0.05	0.05	0	0	0	0	0	0.1	0	0.02	0.09	0	0.06	0	0.31	0	0	0	0.03	0.02	0.06	0	0	0	0	0	0	0	0	0
02adfe130f59aa4895320073fc6d057f	0	0	0	0	0	0	0	0	0	0	0	0	0	0	0	0	0	0	0	0	0	0	0	0	0	0	0	0	0	0	0	0	0	0	0	0	0	0	0	0	0	0	0	0	0	0	0	0	0
02b2c3a463c2748a52fa4298cb655f9c	0	0	0	0	0	0	0	0	0	0	0	0	0	0	0	0.08	0	0	0	0	0	0	0	0	0	0	0	0	0	0	0	0	0	0	0	0	0	0	0	0	0	0	0	0	0	0	0	0	0
02b6bd610939bc71b64ab1f47bb5d5dc	0	0	0	0.01	0	0	0	0	0	0	0	0	0	0	0	0	0	0	0	0	0	0	0	0	0	0	0	0	0	0	0	0	0	0	0	0	0	0	0	0	0	0	0	0	0	0	0	0	0
02c037197d729e51ceaeae95be7eb087	0	0	0	0	0	0	0	0	0.11	0	0	0	0	0	0	0	0	0	0	0	0	0	0	0	0	0	0	0	0	0	0	0	0	0	0	0	0	0	0	0	0	0	0	0	0	0	0	0	0
02c38d0c40e2391561f39ade642e5cfb	0	0	0.05	0.21	0	0.06	0	0.05	0	0	0.03	0.06	0.11	0	0	0	0	0	0	0.15	0.07	0	0	0	0.17	0	0.06	0.05	0	0.04	0	0.21	0.13	0	0.21	0.12	0.07	0.12	0.06	0	0	0	0	0	0	0	0	0	0
02d0229635509eeac2115ca69ff84f3c	0	0	0.13	0	0	0	0	0	0.04	0.05	0	0	0	0	0	0	0	0	0	0	0	0	0	0.1	0	0	0	0	0	0	0	0	0	0	0	0	0	0	0	0	0	0	0	0	0	0	0	0	0
02df5e6ce525e5af8cd9f2bc31e6345b	0.01	0.01	0	0	0	0	0	0	0.02	0	0	0	0	0.04	0	0	0	0	0	0	0	0	0	0	0	0.14	0	0	0	0	0	0	0	0	0	0	0	0	0.01	0	0.04	0	0.01	0	0.01	0	0.01	0	0
02e4fd82b8497907d0fefbed57e5e0ac	0	0	0	0.08	0	0	0	0	0	0	0	0	0	0	0	0	0	0	0	0	0.1	0	0	0	0	0	0.04	0	0	0	0	0	0	0	0	0	0	0.1	0	0	0	0	0	0	0	0	0	0	0
02e75811b59ca826c39bb8d0eae735db	0	0	0	0	0	0	0	0	0	0	0	0	0	0	0	0	0	0	0	0	0	0	0	0	0	0	0	0	0	0.03	0	0	0	0	0	0	0	0	0	0	0	0	0	0	0	0	0.02	0	0
02ed55e816c265b9b09f2903233498ac	0	0	0	0	0	0	0	0	0	0	0	0	0	0	0	0	0	0	0	0	0	0	0	0	0	0	0	0	0	0	0	0	0	0	0	0	0	0	0	0	0	0	0	0	0	0	0	0	0
02f261f230c67dd18793b09cc758ab5a	0	0	0	0	0	0	0	0	0	0	0	0	0	0	0	0	0	0	0	0	0	0	0	0	0	0	0	0	0	0	0	0	0	0	0	0	0	0	0	0	0	0	0	0	0	0	0	0	0
02fe2de3b1b469526f97ea805a700abc	0	0	0.03	0	0	0	0.01	0	0.03	0.22	0.01	0.02	0	0	0	0.01	0	1.5	0.17	0	0.1	0.07	0	0.43	0	0.46	0	0.04	0.01	0	0	0.01	0.81	0.54	0	0	0	0.03	0	0	0	0	0	0	0	0	0	0	0
0306923249c5a20053d304b215ac2454	0	0	0	0	0.02	0.04	0.01	0	0	0.04	0.02	0.04	0	0	0.18	0	0.06	0.12	0.02	0.02	0.13	0.08	0	0	0.06	0	0.03	0.02	0.02	0	0	0	0.05	0	0.28	0	0.1	0.16	0	0	0	0.26	0	0	0	0	0	0	0
0307666dbf0974a545f54696d2899f49	0.05	0.01	0	0	0	0.03	0.02	0.04	0	0	0	0.04	0	0	0	0	0.01	0.01	0.02	0.03	0	0.02	0.03	0	0	0	0	0	0.05	0.03	0	0	0	0	0	0	0	0	0.03	0.03	0	0.02	0.07	0.07	0	0.02	0	0.08	0.08
0308d1bc7598a159452f72d5254ed968	0	0.02	0	0.03	0	0	0.13	0.02	0	0	0	0	0	0	0	0.04	0	0	0.08	0	0.06	0.08	0	0	0	0	0.04	0.01	0.01	0.01	0	0	0	0	0	0	0	0	0	0	0	0	0	0	0	0	0	0	0
0312bee690c87a36bbd438f50c12af31	0	0	0	0	0	0	0	0	0	0	0	0	0	0	0	0	0	0	0	0	0	0	0	0	0	0	0	0	0	0	0	0	0	0	0	0	0.06	0	0	0	0	0	0	0	0	0	0	0	0
0314f6122ada2f5fb8ebab1eb669af84	0	0	0	0	0	0	0	0	0	0	0	0	0	0	0	0	0	0	0	0	0	0	0	0	0	0.03	0	0	0	0	0	0	0	0	0	0	0	0	0	0	0	0	0	0	0	0	0	0	0
031f4ab4afb1491eb047550907138d4f	0	0	0	0	0	0	0	0	0	0	0	0	0	0	0	0	0	0	0	0	0	0	0	0	0	0	0	0	0	0	0	0	0	0	0	0	0	0	0	0	0	0	0	0	0	0	0	0	0
032389666d2a18934f15f336b3843069	0	0	0	0	0	0	0	0	0	0	0	0	0	0	0	0	0	0	0	0	0	0	0	0	0	0	0	0	0	0	0	0	0	0	0	0	0	0	0	0	0	0	0	0	0	0	0	0	0
03245d09bd3331b464853fa390173b4e	0	0	0	0	0	0	0	0	0	0	0	0	0	0	0	0	0	0	0	0	0	0	0	0	0	0	0	0	0	0	0	0	0	0	0	0	0	0	0	0	0	0	0	0	0	0	0	0	0
03297391dbe1a9365db95835aa9067d1	0	0	0	0	0	0	0	0	0	0	0	0	0	0	0	0	0	0	0	0	0	0	0	0	0	0	0	0	0	0	0	0	0	0	0	0	0	0	0	0	0	0	0	0	0	0	0	0	0
032c57bb191e45630c3d6c4b21152ed7	0.17	0	0	0	0	0	0	0	0	0	0	0	0	0	0	0	0.02	0	0	0.01	0	0	0	0	0	0	0	0	0	0	0	0	0	0	0	0	0	0	0	0	0	0	0	0	0	0	0	0	0
0334f2ca199519a74ee4858760ff115d	0.03	0.04	0.12	0.07	0.07	0	0.04	0.02	0.05	0	0.02	0.1	0.06	0.08	0	0	0.13	0.04	0	0.02	0	0	0.03	0.08	0.11	0.07	0	0.02	0	0	0	0	0	0	0.02	0	0	0	0	0.04	0.06	0	0.03	0	0	0	0	0.16	0.12
0335291ea27bbc94a91d7b0484ff55ba	0	0	0	0	0	0	0	0	0	0	0	0	0	0	0	0	0	0	0	0	0	0	0	0	0	0	0	0	0	0	0	0	0	0	0	0	0	0	0	0	0	0	0	0	0	0	0	0	0
0337cc766ceccb5514d4cf02676a2308	0	0	0	0	0	0	0	0	0.07	0	0	0.04	0	0	0.03	0	0	0	0	0	0	0	0	0	0.02	0	0	0	0	0	0	0	0	0	0	0	0	0	0.04	0.1	0	0.06	0	0	0.01	0	0	0.01	0.02
03389237055f875524ab381272481e4d	0	0	0	0	0	0.1	0	0.12	0	0	0	0	0	0	0	0	0	0	0	0	0	0	0	0	0	0	0	0.08	0.03	0.04	0	0	0	0	0	0	0	0	0	0	0	0	0	0	0	0	0	0	0
0338b3f1864ba054cd2fd8fb834f6e07	0	0	0	0	0	0	0	0	0	0	0	0	0	0	0	0	0	0	0	0	0	0	0	0	0	0	0	0.1	0	0.02	0	0	0	0	0	0	0	0	0	0	0	0	0	0	0	0	0	0	0
0344712226fbb240a6f84009b8fc05ca	0.29	0.11	0.05	0.1	0.02	0.17	0.06	0.24	0.12	0.03	0.03	0.04	0.03	0.04	0.07	0.06	0.11	0.07	0.15	0.14	0.05	0	0.09	0.08	0.19	0.07	0.05	0.01	0.01	0.05	0.19	0.13	0.12	0	0.05	0.39	0	0	0.15	0.08	0.02	0.03	0.01	0.07	0.04	0	0	0.09	0.04
034d85325f930b333397d82cc02ee2a9	0	0	0	0	0	0	0	0	0	0	0	0	0	0	0	0	0	0	0	0	0	0	0	0	0	0	0	0	0	0	0	0	0	0	0	0	0	0	0	0	0	0	0	0	0	0	0	0	0
035350bd94608af4159bcad46bf1f16d	0	0	0	0	0	0	0	0	0	0.03	0	0	0	0	0	0	0.02	0	0	0	0	0	0	0	0	0	0	0	0	0	0	0	0	0	0	0	0	0	0	0	0	0	0	0	0	0	0	0	0
0353cca0e109a519fa056bde4fac0d4c	0	0	0	0	0	0.03	0	0	0	0	0	0	0	0	0	0	0	0	0	0	0	0	0	0	0	0	0	0	0	0	0	0	0	0	0	0	0	0	0	0	0	0	0	0	0	0	0	0	0
035859cbc0041e9d0f05bc80befcf3c5	0	0	0	0	0	0	0	0	0	0	0.02	0.01	0	0	0	0	0	0	0	0	0	0	0	0	0	0	0	0	0	0.01	0	0	0	0	0	0	0	0	0	0	0	0	0	0	0	0	0	0	0
035d7a4dbf4d4dca887599d29b1f1b09	0.06	0.19	0	0.08	0	0	0	0.2	0	0.22	0.23	0.03	0.02	0	0.07	0.03	0	0	0	0	0.1	0.11	0	0	0	0.03	0	0.03	0.08	0.04	0.18	0	0.07	0	0.04	0.81	0.03	0.11	0	0	0	0	0	0	0	0	0	0	0
035fcedfbef8836641bddde021b3320f	0	0	0	0	0	0	0	0	0	0	0	0	0	0	0	0	0	0	0	0	0	0	0	0	0	0	0	0	0	0	0.12	0	0	0	0	0	0	0	0	0	0	0	0	0	0	0	0	0	0
036c631b43e6c7b7268b24d56a1f706d	0	0	0	0	0	0	0	0	0	0	0	0	0	0	0	0	0	0	0	0	0	0	0	0	0	0	0	0	0	0	0	0	0	0	0	0	0	0	0	0	0	0	0	0	0	0	0	0	0
03741de1a9c48418d6c46fdbe8947157	0.09	0	0	0	0	0	0.12	0	0	0	0	0	0.02	0.05	0	0.03	0.26	0.03	0.27	0.09	0.06	0	0.05	0.2	0	0.13	0	0.02	0.02	0	0	0	0	0	0.01	0	0.15	0	0	0.02	0	0.08	0	0	0	0	0.02	0.04	0.04
03779c854a54dc2afab2287d8daece7c	0	0	0	0	0	0	0	0	0	0	0	0	0	0	0	0	0	0	0	0	0	0	0	0	0	0	0	0	0	0	0	0	0	0	0	0	0	0	0	0	0	0	0	0	0	0	0	0	0
0379a2ba02318e70c96216fd09db8fce	0	0	0	0	0	0	0	0	0.01	0	0	0	0	0	0	0	0	0	0	0	0	0	0	0	0	0	0	0	0	0	0	0	0	0	0	0	0	0	0	0	0	0	0	0	0.09	0	0	0	0
0383fb2343396302af0f48c8be4f885b	0	0.01	0	0.03	0	0	0	0.03	0	0	0	0	0	0	0	0	0	0	0	0	0	0.09	0	0	0	0	0.01	0	0	0	0	0.22	0	0	0	0	0	0	0	0	0	0.07	0	0	0	0	0	0	0
0389d44a1b8382852480ea245d5ea84e	0	0	0	0	0	0	0	0	0	0	0	0	0	0	0	0	0	0	0	0	0	0	0	0	0	0	0	0	0	0	0	0	0	0	0	0	0	0	0	0	0	0	0	0	0	0	0	0	0
039e21a1c59633228e46947ad2894a7c	0	0	0	0	0	0	0	0	0	0	0	0	0	0	0	0	0	0	0	0	0	0	0	0	0	0	0	0	0	0	0	0	0	0	0	0	0	0	0	0	0	0	0	0	0	0	0	0	0
03b7a469a6d10ab8abc5e411e528afe9	0	0	0	0	0	0	0	0	0	0	0	0	0	0	0	0	0	0	0	0	0	0	0	0	0	0	0	0	0	0	0	0	0	0	0	0	0	0	0	0	0	0	0	0	0	0	0	0.05	0
03baf1b8e7d91b655efe470cfed76a93	0	0	0	0	0	0	0	0	0	0	0	0	0	0	0	0	0	0	0	0	0	0	0	0	0	0	0	0	0	0	0	0	0	0	0	0	0	0	0	0	0	0	0	0	0	0	0	0	0
03c491c858582549a02de2f7e9fcecf9	0	0.03	0	0	0.14	0.12	0.02	0.03	0.01	0.04	0	0	0	0	0	0	0	0.04	0	0	0.24	0	0.04	0.12	0	0.05	0.03	0.04	0.09	0	0	0	0	0.27	0.09	0	0.15	0	0.01	0.07	0.1	0	0.06	0	0.04	0	0.03	0.03	0
03c7e1ae0d3a1f373e2cf19b97a284d5	0	0	0	0	0	0	0	0	0	0	0	0	0	0	0	0	0	0	0	0	0	0	0	0	0	0	0	0	0	0	0	0	0	0	0.03	0	0	0	0	0	0	0	0	0	0	0	0	0	0
03cea86b9e5dba458fc948bab87eef3b	0	0	0	0	0	0	0	0	0	0	0	0	0	0	0	0	0	0	0	0	0	0	0	0	0	0	0	0	0	0	0	0	0	0	0	0	0	0	0	0	0	0	0	0	0	0	0	0	0
03da38f9596a9550f1423198a5d04687	0	0	0	0	0	0	0	0	0	0	0	0	0	0	0	0	0	0	0	0	0	0	0	0	0	0	0	0	0	0	0	0	0	0	0	0	0	0	0	0	0	0	0	0	0	0	0	0	0
03dcf7e8a3267f4ce1d05bd863411bd8	0	0	0.04	0.01	0.05	0.01	0.03	0.02	0	0	0	0.01	0	0	0	0	0.02	0	0	0	0	0	0	0	0	0	0.03	0	0	0	0	0	0	0	0.06	0	0	0	0	0	0	0	0.01	0.04	0.03	0.06	0.02	0.12	0.22
03e3d089fc1d8575a15b6e7d2c95adeb	0	0	0	0	0	0	0	0	0	0	0	0	0	0	0	0	0	0	0.16	0	0	0	0	0	0	0	0	0	0	0	0	0	0	0	0	0	0	0	0	0	0	0	0	0	0	0	0	0	0
03e554216b31ab0e032cd956f4171b33	0	0	0	0	0	0	0	0	0	0.05	0	0	0	0	0	0	0	0	0	0	0	0	0	0	0	0	0	0	0	0	0	0	0	0	0	0	0	0	0	0	0	0.06	0	0	0	0	0	0	0
03e57835f3b845ace9d049a0a9f2c794	0	0	0	0	0	0	0	0.05	0	0	0	0	0	0	0	0	0	0	0	0	0	0	0	0	0	0	0	0	0	0	0	0	0	0	0	0	0	0.07	0	0	0	0	0	0	0	0	0.06	0	0
03e5aa655e0cea33851cd602b89eb4e8	0	0	0	0	0	0	0	0	0	0	0	0	0	0	0	0	0	0	0	0	0	0	0	0	0	0	0	0	0	0	0	0	0	0	0	0	0	0	0	0	0	0.02	0	0	0	0	0	0	0
03f2a973439bb0d3801797127b2fc6fe	0.01	0.01	0	0	0	0	0.06	0	0	0	0	0	0	0	0	0	0.03	0	0	0	0	0	0	0.02	0	0	0	0	0	0	0	0	0	0	0	0	0	0	0	0	0	0.02	0	0	0	0.11	0	0	0
03f4999af38fa698acf02cfca2b9dd83	0	0	0	0	0	0	0	0	0	0	0	0	0	0	0	0	0	0	0	0	0	0	0	0	0	0.03	0	0.04	0	0	0	0	0	0	0	0	0	0	0	0	0	0	0	0	0	0	0	0	0
0401df3e857204c2294fc53d74f1613a	0	0	0.02	0	0	0	0	0	0	0	0	0	0	0	0	0	0	0	0	0	0	0	0	0	0	0	0	0	0.12	0	0	0	0	0	0	0	0	0	0	0	0	0	0	0	0	0	0	0	0
040c2a2c3540c9464721a31f4e2f6db6	0	0	0	0	0	0	0	0	0.12	0	0	0	0.25	0	0	0	0	0	0	0.07	0	0	0	0	0	0	0	0	0	0	0	0	0	0	0	0	0	0	0.06	0.03	0	0	0	0	0	0	0	0	0
042e868357e9ab75f5dd84eaa993c347	0	0	0.07	0.08	0.05	0.01	0.03	0	0	0.03	0.01	0	0.12	0.1	0.11	0.02	0.06	0.01	0.04	0.04	0.04	0.04	0.05	0.03	0	0.12	0.01	0.03	0.07	0	0.08	0	0.01	0.19	0.17	0	0	0.08	0	0	0	0	0	0	0	0	0	0	0
04341cf17730f9179b6ef864fdcacdbd	0	0	0	0	0	0	0	0	0	0	0	0	0	0	0	0	0	0	0	0	0	0	0	0	0	0	0	0	0	0	0	0	0	0	0	0	0	0	0	0	0	0.02	0	0	0	0	0	0	0
0445b54f98118768965dc3070db5f609	0	0	0	0	0	0	0	0	0	0	0	0	0	0	0	0	0	0	0	0	0	0	0	0	0	0	0.03	0	0	0	0	0	0	0	0	0	0	0	0	0	0	0	0	0	0	0	0	0	0
044c733642268976fcbf9a5bec1b95cd	0	0	0	0	0	0	0	0	0	0	0	0	0	0	0	0	0	0	0	0	0	0	0	0	0	0	0	0	0	0	0	0	0	0	0	0	0	0.04	0	0	0	0	0	0	0	0	0	0	0
044f786d0f1254d517419498663dcd04	0	0	0	0	0	0	0	0	0	0	0	0	0	0	0	0	0	0	0	0	0	0	0	0	0	0	0	0	0	0	0	0	0	0	0	0	0	0	0	0	0	0	0	0	0	0	0	0	0
045049420fe9785a08d0828213ed8fc0	0	0	0	0	0	0	0	0	0	0	0	0	0	0	0	0	0	0	0	0	0	0	0	0	0	0	0	0	0	0	0	0	0	0	0	0	0	0	0	0	0	0	0	0	0	0	0	0	0
04592b4bbe6531e742a0be89d6efc63b	0	0	0	0	0	0	0	0	0	0	0	0	0	0	0	0	0	0	0	0	0	0	0	0	0	0	0	0	0	0.01	0	0	0	0	0	0	0	0	0	0	0	0	0	0	0	0	0	0	0
0459ac12be9ebcda49c7deb11bdacc6c	0	0	0	0	0	0	0	0	0	0	0	0	0	0	0	0	0	0	0	0	0	0	0	0	0	0	0	0	0	0.05	0	0	0	0	0	0	0	0	0	0	0	0	0	0	0	0	0	0	0
0466d84b190e751e9b2577d2ae18699c	0	0	0	0	0	0	0	0	0	0	0	0	0	0	0	0	0	0	0	0	0	0	0	0	0	0	0	0	0	0	0	0	0	0	0	0	0	0	0	0	0	0	0	0	0	0	0.08	0	0
0467a7eac1f0d5f01a9782fd5c7c26c2	0	0	0	0	0	0	0	0	0	0	0	0	0	0	0	0	0	0	0	0	0	0	0	0	0	0	0	0	0	0.01	0	0	0	0	0	0	0	0	0	0	0	0	0	0	0	0	0	0	0
0469ed858873d5491989db17eef38d81	0	0	0	0	0	0	0	0	0	0	0	0	0	0	0	0	0	0	0	0	0	0	0	0	0	0	0	0	0	0	0	0	0	0	0	0	0	0	0.03	0	0	0	0	0	0.02	0	0	0	0
046bc74634a727d6e16a20aba1af60a1	0.02	0	0	0.08	0	0	0	0	0.08	0.07	0	0.04	0	0.12	0	0	0.16	0	0.16	0	0	0	0	0	0	0.17	0	0	0	0	0	0	0	0	0	0	0	0	0	0	0	0	0	0	0	0	0	0	0
047758dea987a41b02c3ec53e76a891e	0	0	0	0	0	0	0	0	0	0	0	0	0	0	0	0	0	0	0.06	0	0	0	0	0	0	0	0	0	0	0	0	0	0	0	0	0	0	0	0	0	0	0	0	0	0	0	0	0	0
049a64e6721838a1cbd80c752b913c95	0	0	0	0	0	0	0	0.07	0	0	0	0	0	0	0	0	0	0	0	0	0	0	0	0	0	0	0	0	0	0	0	0	0	0	0	0	0	0	0	0	0	0	0	0	0	0	0	0	0
049f435f407ba573c294c793d05904a7	0	0	0	0	0.14	0.04	0.08	0	0	0	0.04	0.01	0	0	0	0	0.01	0	0	0	0	0	0.09	0	0	0	0	0.02	0.07	0.01	0	0	0	0	0	0	0	0	0	0	0	0	0	0	0	0	0	0	0
04a03d3ce2963e2ce07b1f5ffa3cec80	0	0	0	0	0	0	0	0	0	0	0	0	0	0	0	0	0	0	0	0	0	0	0	0	0	0	0	0	0	0	0	0	0	0	0	0	0	0	0	0	0	0	0	0	0	0	0	0	0
04a68fae0bfac9a75326cd0a170f54ac	0	0.11	0.08	0.02	0.08	0.21	0.15	0.02	0.1	0.11	0.1	0.12	0.09	0.15	0.16	0.17	0.27	0.21	0.16	0.3	0.25	0.29	0.16	0.02	0.08	0.28	0	0.06	0.08	0.03	0	0.08	0.12	0.21	0.04	0.42	0	0.08	0	0	0	0	0	0	0	0	0	0	0
04aa10648274210ae412a745f96d6d7b	0	0.04	0.01	0.06	0.05	0	0.07	0.01	0	0.13	0	0	0.09	0.13	0	0	0.1	0.07	0.11	0.01	0.16	0.14	0.01	0.19	0	0	0.01	0.07	0	0.03	0	0	0.16	0	0	0	0	0.12	0.04	0.06	0.09	0.04	0	0	0.05	0	0	0	0.06
04aebe5ff729397bbf92ba04384828c4	0.02	0.03	0.03	0.02	0.06	0.08	0	0	0.01	0.01	0.06	0.07	0.02	0	0	0.01	0.03	0.01	0.03	0.04	0.03	0.07	0	0	0.05	0	0.02	0.01	0.08	0	0.17	0.13	0.04	0.16	0.14	0	0.02	0	0	0	0	0	0	0	0	0	0	0	0
04b621d60afda1bb692c0b9c66550557	0	0	0	0	0	0	0	0	0	0	0	0	0	0	0	0.05	0	0	0	0	0	0	0	0	0	0	0	0	0	0.06	0	0	0	0	0	0	0	0	0	0	0	0	0	0	0	0	0	0	0
04b68906b4aaafdae3521a5fe2dd46d6	0.02	0.02	0	0.02	0.01	0.04	0.01	0.02	0.03	0.01	0.02	0.03	0.05	0	0.12	0.02	0.11	0.03	0.02	0.04	0	0	0	0.03	0.07	0.04	0.02	0.01	0.02	0.01	0.1	0	0.03	0	0	0	0.05	0.02	0	0	0	0	0	0	0	0	0	0	0
04bbf8a038d77830345a6de8530b7ed8	0	0	0	0	0	0	0	0	0	0	0	0	0	0	0	0	0	0	0	0	0	0	0	0	0	0	0	0	0	0	0	0	0	0	0	0	0	0	0.04	0	0	0	0	0	0	0	0.04	0	0.17
04c3146ff256e4d8e3285c76b9918c49	0	0	0	0	0	0	0	0	0	0	0	0	0	0	0	0	0	0	0	0	0	0	0	0	0	0	0	0	0	0	0	0	0	0	0	0	0.1	0	0	0	0	0	0	0	0	0	0	0	0
04c5459f886569d5f049e92f22100896	0	0	0	0	0	0	0	0	0	0	0	0	0	0	0	0.08	0	0	0	0	0	0	0	0	0	0	0	0	0	0	0	0	0	0	0	0	0	0.17	0	0	0.04	0	0	0	0	0	0	0	0
04d3e5077ba090e53e8f82a74f4ba970	0	0	0	0	0	0	0	0	0	0	0	0	0	0	0	0	0	0	0	0	0	0	0	0	0	0	0	0	0	0	0	0	0	0	0	0	0	0	0	0.06	0	0.02	0	0	0	0	0	0	0
04d88e4d8e92e85f75e11ac9e43eaa6f	0	0	0.01	0	0	0.04	0.01	0.03	0	0	0.04	0	0	0	0	0	0.02	0.04	0.01	0.01	0	0	0	0.01	0.02	0.02	0	0.01	0.05	0	0	0	0.02	0	0.08	0	0.08	0.05	0.01	0	0	0	0	0	0.01	0	0	0	0
04f952825bea472c7376b7259ec733fc	0	0	0	0	0	0	0	0.05	0	0	0	0	0	0	0	0.01	0	0	0	0	0	0	0	0	0	0	0	0	0	0	0	0	0	0	0	0	0	0	0	0	0	0	0	0	0	0	0	0	0
0517f30a70af1007e97ff10df495fc38	0	0	0	0	0	0	0	0	0	0	0	0	0	0	0	0	0	0	0	0	0	0	0	0	0	0	0	0	0	0	0	0	0	0	0	0	0	0	0	0	0	0	0	0	0	0	0	0	0
05211ccdde0d294bc7d6182f88d4c29e	0	0	0	0	0	0.06	0	0	0	0	0	0	0	0	0	0.07	0	0	0	0	0	0	0	0	0	0	0	0	0	0	0	0	0	0	0.16	0	0	0	0	0	0	0	0	0	0	0	0	0	0
052c3751adbfad56c995d4b0eb843f75	0.05	0.09	0.13	0.03	0	0	0.1	0.25	0.14	0	0	0.08	0.01	0	0	0	0	0.05	0	0	0	0	0	0	0.02	0.03	0.13	0.02	0.04	0.21	0	0.03	0.04	0.14	0	0	0.13	0.11	0.07	0.01	0.23	0.02	0.22	0	0.08	0	0.03	0	0.07
052d7f2fe2fb6874bab5f4323699110f	0	0	0	0	0	0	0	0	0	0	0	0	0	0	0	0	0	0	0	0	0	0	0	0	0	0	0	0	0	0	0	0	0	0	0	0	0	0	0	0	0	0	0	0	0	0	0	0	0
05354f26691e172da933dd268b817cb1	0.97	0.78	0.65	0.89	0.27	0.22	0.92	0.36	0.33	0.41	0.23	0.26	0.23	0.2	0.32	0.71	0.41	0.32	0.04	0.35	0.22	0.55	0.44	0.58	0.1	0.37	0.95	1.4	1.47	0.5	1.19	0.69	0.9	0.54	0.86	0.66	0.65	1.03	0.19	0.1	0.3	0.12	0.24	0.16	0.17	0.46	0.33	0.31	0.05
0537189281b0a210081d652d3c95f4cc	0	0	0	0	0	0	0	0	0.03	0	0	0	0	0	0	0	0	0	0	0	0	0	0	0	0	0	0	0.02	0	0	0	0	0	0	0	0	0.01	0	0.04	0	0.03	0	0.02	0	0.03	0	0	0	0
053ce39f8d88b0641199385e4498058f	0	0	0	0	0	0	0	0	0	0	0	0	0	0	0	0	0	0	0	0	0	0	0	0	0	0	0	0	0	0	0	0	0	0	0	0	0	0	0	0	0	0	0	0	0	0	0	0	0
0548c6f86f5cc2fbe19aeb4ec92fc26e	0	0	0	0	0.03	0	0	0	0	0.03	0	0	0	0	0.04	0.01	0	0.01	0	0.01	0	0	0	0	0	0	0	0	0	0	0	0	0	0	0	0	0	0	0	0	0	0	0	0	0	0	0	0	0
05515e39b389b0366867adf0bc43ccda	0	0	0	0	0	0	0	0	0	0	0	0	0	0	0	0	0	0	0	0	0	0	0	0	0	0	0	0	0	0	0	0	0	0	0	0	0	0	0	0	0	0	0	0	0	0	0	0.03	0
0551fb155e2976ad0e5f89ce6b211580	0	0	0	0	0	0	0	0	0	0	0	0	0	0	0	0	0	0	0	0	0	0	0	0	0	0	0	0	0	0	0	0	0	0	0	0	0	0	0	0	0	0	0	0	0	0	0	0	0
05702ea0a42709521ef5081724b8e04b	0	0	0	0	0	0	0	0	0	0	0	0	0	0	0	0	0	0	0	0	0	0	0	0	0	0	0.03	0	0	0	0	0	0	0	0	0	0	0	0	0	0	0	0	0	0	0	0	0	0
05721203db683cc378d2efd3063bbe98	0.07	0	0	0	0	0	0	0	0	0	0.02	0	0	0	0	0	0	0	0	0	0	0	0	0	0	0	0	0	0	0	0	0	0	0	0	0	0	0	0	0	0	0	0	0	0	0	0	0	0
0575b8c0875bdb65f51ccbd4728e32f3	0	0	0	0	0	0	0	0	0	0	0	0	0	0	0	0	0	0	0	0	0	0	0.05	0	0	0	0	0	0	0	0	0	0	0	0	0	0	0	0	0	0	0	0	0	0	0	0	0	0
057a4569430e42384c55b33430e4eb1d	0	0	0	0	0	0	0	0	0	0.06	0.01	0	0	0	0	0	0	0	0	0	0	0	0	0.03	0	0	0	0	0	0	0	0.07	0	0	0	0	0	0	0	0	0	0	0	0	0	0	0	0	0
05803718e5cd45e998837e35af01c9a5	0	0	0	0	0	0	0	0	0	0.01	0	0	0	0	0	0	0	0	0	0	0.01	0	0.03	0	0	0	0	0	0	0	0	0	0	0	0	0	0	0	0	0	0	0	0	0	0	0	0	0	0
058b83d1ac3a54fcf6cf59c44e34c5b5	0	0	0	0	0	0	0	0	0	0	0	0.1	0	0	0	0	0	0.09	0	0	0	0	0	0	0	0	0	0	0	0	0	0	0	0	0	0	0	0	0.03	0	0	0	0	0	0.03	0	0.12	0	0
058e9a4feed6ceddaf4c0b49e41d10ec	0	0	0	0	0	0	0	0	0	0	0	0	0	0	0	0	0	0	0	0	0	0	0	0	0	0	0	0	0	0	0	0	0	0	0	0	0	0	0.02	0	0.03	0	0.06	0	0	0	0	0	0.06
05969398ee9351bdafc0a69bfa827a91	0	0	0	0	0	0	0	0	0	0	0.04	0	0	0	0	0	0	0	0	0	0	0	0	0	0	0	0	0	0	0	0	0	0	0	0	0	0	0	0	0	0.07	0	0	0	0	0	0	0	0
05ab78096998c75ab2b318b0d8b5836f	0	0	0	0	0	0	0	0	0	0	0.01	0	0	0	0	0	0	0	0	0	0	0	0	0	0	0	0	0	0	0	0	0	0	0	0	0	0	0	0.02	0	0	0	0	0	0	0	0	0	0
05b1309b8197f0b419777d9275108847	0	0	0	0	0	0	0	0	0	0	0	0	0	0	0	0	0	0	0	0	0	0	0	0	0	0	0	0	0	0	0	0	0	0	0	0	0	0	0	0	0	0	0	0	0	0	0	0	0
05b6f0b8717f8b33cf6d06053e1440fc	0	0	0	0	0	0	0	0	0	0	0	0	0	0	0	0	0	0	0	0	0	0	0	0	0	0	0	0.07	0	0	0	0	0	0	0	0	0	0	0	0	0	0	0	0	0	0	0	0	0
05bfd158709f28e2e827fb73691a9379	0	0	0	0	0	0	0	0.04	0	0	0	0	0	0	0	0	0	0	0	0	0	0	0	0	0	0	0	0	0	0	0	0	0	0	0	0	0	0	0	0	0	0	0	0	0	0	0	0	0
05c6ab06bbb3f5e70a656347e4b6c402	0	0	0	0	0	0	0	0	0	0	0	0	0	0	0.15	0	0	0	0	0	0.07	0	0	0	0	0	0	0	0	0.12	0	0	0	0	0	0	0	0	0	0	0	0	0	0	0	0.05	0	0	0
05cee2595135d7b75949503c9c8c9358	0	0	0	0	0	0	0	0	0.01	0	0	0	0	0	0	0	0	0	0	0	0	0	0	0	0	0	0	0	0	0	0	0	0	0	0	0	0	0	0	0	0	0	0	0	0	0	0	0	0
05d1f5db9ca42fa2dff65693b04f8d95	0	0	0	0	0	0	0	0	0	0	0.02	0	0	0	0	0	0	0	0	0	0	0	0	0	0	0	0	0	0	0	0	0	0	0	0	0	0	0	0	0	0	0	0	0	0	0	0	0	0
05d5df6bd80a7d947b8cbd6e494853cc	0	0	0	0	0	0	0	0	0	0	0	0	0	0.05	0	0	0	0	0	0	0	0	0	0	0	0	0	0	0	0	0	0	0	0	0	0	0	0	0	0	0	0	0.02	0.01	0	0	0	0	0
05de8c0acf2039aa7ffdcba5b90f0345	0.02	0.02	0	0.02	0.05	0	0.03	0.1	0	0.02	0.07	0.01	0.06	0.13	0.08	0.04	0.01	0.02	0	0.06	0	0.04	0.07	0	0	0.01	0.04	0	0	0	0	0.08	0	0	0	0	0	0	0.04	0.02	0.11	0.01	0.02	0	0	0	0	0	0
05dee73e110e0aecb404eb26d8ab9957	0	0	0	0	0	0	0	0	0	0	0	0	0.08	0	0	0	0	0	0	0	0	0	0	0	0	0	0	0	0	0	0	0	0	0	0	0	0	0	0.07	0	0.02	0	0.07	0	0	0	0	0	0
05eb12afb21fa1db830757321c3353dc	0	0	0	0	0	0	0	0	0	0	0.03	0	0	0	0	0	0	0	0	0	0	0	0	0	0	0	0	0	0	0.07	0	0	0	0	0	0	0	0	0	0	0	0	0	0	0	0	0	0	0
05eb511fe003a2996545ba850e4554f4	0	0	0	0	0	0	0	0	0	0	0	0	0	0	0	0	0	0	0	0	0	0	0	0	0	0	0	0	0	0	0	0	0	0	0	0	0	0	0.06	0	0	0	0	0	0	0	0	0	0
05edcfbdc7297f7fea4dfc19979fcc7f	0	0	0	0	0	0	0	0	0	0	0	0	0	0	0	0	0	0	0	0	0	0	0	0	0	0	0	0.04	0	0	0	0	0	0	0	0	0	0	0	0	0	0	0	0	0	0	0	0	0
05f1be163654ca1f2ab25c50a188fd4e	0	0	0	0	0	0	0	0	0	0	0	0	0	0	0	0	0	0	0	0	0	0	0	0	0	0	0	0	0	0	0	0	0	0	0	0	0	0	0	0	0	0	0	0	0	0	0	0	0
05f935d28e450ca531903e79b1fa8541	0.02	0.04	0.02	0.02	0.01	0	0	0.01	0.01	0.01	0	0	0	0	0	0	0.03	0	0	0	0	0	0	0	0.07	0.01	0	0	0	0	0	0.07	0.04	0	0	0	0	0	0	0.07	0.01	0.01	0.05	0	0	0	0	0	0
06084fe61ab15eb7371ee6951a61eca4	0	0	0	0	0	0	0	0	0	0	0	0	0	0	0	0	0	0	0	0	0	0	0	0	0	0	0	0	0	0	0	0	0	0	0	0	0	0	0	0	0	0	0	0	0	0	0	0	0
061220bcf0175fd41e3f683ad39efb9d	0.05	0	0.13	0.02	0	0	0.08	0	0	0.07	0	0.03	0	0	0	0	0	0.04	0.08	0.14	0.06	0	0	0	0	0	0	0.12	0.08	0	0	0	0	0	0	0.2	0.11	0.12	0	0.01	0	0	0	0	0	0	0	0	0.07
061251bae4fdb5ca9dfcb7c156a2a2fb	0	0	0	0	0	0	0	0	0	0	0	0	0	0	0	0	0	0	0	0	0	0	0	0	0	0	0	0	0	0	0	0	0	0	0	0	0	0	0	0	0	0	0	0	0	0	0	0	0
061ff2831342db8b5f9c8c28dc6d99fc	0	0	0	0	0	0	0	0	0	0	0	0	0	0	0	0	0	0	0	0	0	0	0	0	0	0	0	0	0	0	0	0	0	0	0	0	0	0	0	0	0	0	0	0	0	0	0	0	0
0622a055a2df18197bbb78789685c481	0.09	0.01	0	0	0	0.03	0.04	0.01	0.04	0.04	0.08	0.01	0	0	0	0	0.06	0	0.06	0.01	0	0.01	0.01	0	0	0.2	0.06	0	0	0.04	0	0	0	0	0	0	0	0	0.02	0.03	0.07	0.12	0.01	0	0	0.08	0.14	0.13	0.16
062647436286c63314c32a972181f2ff	0	0	0	0	0	0	0	0	0	0	0	0	0	0	0	0	0	0	0	0	0	0	0	0	0	0	0	0	0	0	0	0	0	0	0	0	0	0	0	0	0	0	0	0	0	0	0	0	0
062c4a421cc794556ae9b6bda11999e2	0	0	0	0	0	0	0	0	0	0.05	0	0	0	0	0	0	0	0	0	0	0	0	0	0	0	0	0	0.04	0	0	0	0	0	0	0	0	0	0	0	0	0	0	0	0	0	0	0	0	0
0645bef2b431b5cdd1aed49ee31bdecb	0	0	0	0	0	0	0	0	0	0	0	0	0	0	0	0	0	0	0.04	0	0	0	0	0	0	0	0	0	0	0	0	0	0	0	0	0	0	0	0	0	0	0	0	0	0	0	0	0	0
064f5da4a42dd6f55b8bc12e1bff7323	0	0	0	0	0	0	0	0	0	0	0	0	0	0	0	0	0	0	0	0	0	0	0	0	0	0	0	0	0	0	0	0	0	0	0	0	0	0	0	0	0	0	0	0	0	0	0	0	0
0654be028cb91b1b5c981fb4d8e63f9d	0	0	0	0	0	0	0	0.08	0	0	0	0	0	0	0.08	0	0	0	0	0	0	0	0	0	0	0	0	0	0	0	0	0	0.06	0	0	0	0	0	0	0	0	0	0	0	0	0	0	0	0
065f8b6c4c6f267ccc6f270fd2bbf122	0	0	0.07	0	0	0	0	0	0	0	0	0	0	0	0	0	0	0	0	0	0	0	0	0	0	0	0	0	0	0.14	0	0	0	0	0	0	0	0	0	0	0.06	0	0	0	0.08	0	0	0	0
066fbfc13e5ffba8f7be5ccf12d17229	0	0	0	0	0	0	0	0	0	0	0	0	0	0	0	0	0	0	0	0	0	0	0	0	0	0	0	0	0	0	0	0	0	0	0	0	0	0	0	0	0	0	0	0	0	0	0	0	0
06704972b9ab834b63fa4f5b31f5de84	0	0	0	0	0	0	0	0	0	0	0	0	0	0	0	0	0	0	0	0	0	0	0	0	0	0.04	0	0	0	0	0	0	0	0	0	0	0	0	0	0	0	0	0	0	0	0	0	0	0
067240642bb053094140170cbbe648e4	0.04	0	0	0	0	0	0	0	0	0	0	0	0	0	0	0	0	0	0	0	0	0	0	0	0	0	0	0	0	0	0	0	0	0	0	0	0	0	0	0	0	0	0.08	0	0	0	0	0	0
06740cf9aff069d7385e11bb8426c6e2	0	0	0	0	0	0	0	0	0	0	0	0	0	0	0	0	0	0	0	0	0	0	0	0	0	0	0	0	0	0	0	0	0	0	0	0	0	0	0	0	0	0	0	0	0	0	0	0	0
067982e846dbc0f797da46922afce025	0.01	0	0	0	0	0	0	0	0	0	0	0	0	0	0	0	0	0	0	0	0	0	0	0	0	0	0	0	0	0	0	0	0	0	0	0	0	0	0	0	0	0	0	0	0	0	0	0	0
068d9d3c28cfa73441936937a03d8ffe	0	0.03	0.01	0	0.03	0	0.01	0.01	0.03	0.03	0.03	0.02	0.13	0.05	0.04	0.02	0.02	0.02	0.08	0.01	0	0	0.02	0.02	0.09	0	0	0.06	0.02	0.04	0	0	0	0.4	0	0	0	0	0	0	0	0	0.02	0	0	0	0	0	0
069a9f6054a9d574355af9051822e087	0	0	0	0	0	0	0.01	0	0	0	0	0	0	0	0	0	0	0	0	0	0	0	0	0	0	0	0	0	0	0	0	0	0	0	0	0	0	0	0	0	0	0	0	0	0	0	0	0	0
06a69005e6f7028cc2c1255f952480c7	0	0	0	0	0	0	0	0	0	0	0	0	0	0	0	0	0	0	0	0	0	0	0	0	0	0	0	0	0	0	0	0	0	0	0	0	0	0	0	0	0	0	0	0	0	0	0	0	0
06a944490ffd0e4fac08bc202a06572b	0.14	0	0	0	0	0	0	0	0	0	0	0	0	0	0	0	0	0	0	0	0.12	0	0	0	0	0	0	0	0	0	0	0	0	0	0	0	0	0	0	0	0	0	0.04	0	0	0	0	0	0
06ac74c5c1ce371580e88656eb345d1c	0	0	0	0	0	0	0	0	0	0	0	0	0	0	0	0	0	0	0	0	0	0	0	0	0	0	0	0	0	0	0	0	0	0	0	0	0	0	0	0	0	0	0	0	0	0	0	0	0.12
06ad4080b946eb17eaf2936d885931ed	0	0	0	0	0	0	0	0	0	0	0	0	0	0	0	0	0	0.07	0	0	0	0	0	0	0	0	0.06	0	0	0	0	0	0	0	0	0	0	0	0	0	0	0	0	0	0	0	0	0	0
06bc4f6959623fa57e7137101788a04c	0	0.07	0	0	0.05	0	0	0.05	0.2	0	0	0.04	0.16	0	0	0.02	0.16	0	0	0.05	0.03	0	0.05	0.07	0.01	0.12	0	0	0	0	0.42	0	0	0	0	0	0	0.23	0	0	0	0	0	0	0	0	0	0	0
06bc8d9380c9302d659848bbba8606b4	0	0	0	0	0	0	0	0	0	0	0	0	0	0	0	0	0	0	0	0	0	0	0	0	0	0	0	0	0	0	0	0	0	0	0	0	0	0	0	0	0	0	0.01	0	0	0	0	0	0
06ca79561425e253e26966d7a3c71fc6	0	0.04	0	0	0	0.06	0	0	0	0	0	0	0	0	0	0	0	0	0	0	0	0	0.07	0	0	0	0	0	0	0	0	0	0	0	0	0	0	0	0	0	0	0	0	0	0	0	0	0	0
06cc621431b52f4e3e011e4920ec062b	0	0	0	0	0.1	0	0.15	0.17	0.13	0.21	0.04	0.17	0.12	0.18	0.2	0.04	0	0	0	0.19	0	0	0.02	0.1	0	0	0.07	0.04	0.09	0.03	0	0	0	0	0	0	0	0	0.13	0.06	0.26	0	0.24	0.26	0.11	0.27	0.04	0.12	0.14
06cdec17bbb1ccfe85a8e1eb70bdc43a	0	0	0	0	0	0	0	0	0	0	0	0	0	0	0	0	0	0	0	0	0	0	0	0	0	0	0	0	0	0	0	0	0	0	0	0	0	0	0	0	0	0	0	0	0	0	0	0	0
06d8129d58140f34217887166289010d	0.11	0.06	0	0	0	0.07	0.02	0.01	0	0.09	0.02	0	0.12	0.21	0.11	0	0	0.11	0	0.11	0.26	0.08	0	0.14	0	0	0	0	0.06	0	0	0	0	0	0.18	0	0	0.23	0	0	0	0	0	0	0	0	0	0	0
06d828b281645b036fbc0d245d5ea1f5	0	0.02	0.04	0	0	0.02	0.02	0	0	0	0.03	0.03	0	0	0.05	0	0.05	0	0.04	0	0	0	0	0	0	0.01	0	0	0	0.01	0	0.03	0	0	0.03	0	0	0	0	0	0	0	0	0	0	0	0	0	0
06da3434f5388ff28a4d000f96be629f	0	0	0	0	0	0	0	0	0	0	0	0	0	0	0	0	0	0	0	0	0	0	0	0	0	0	0	0	0	0	0	0	0	0	0	0	0	0	0	0	0	0	0.02	0	0.01	0	0	0	0
06e3e7766830f228ca8f5a3a4e6b1ed4	0.08	0.05	0.03	0.04	0.05	0.04	0.11	0.05	0.06	0.11	0.08	0.03	0.05	0.13	0.17	0.05	0.15	0.07	0.11	0.06	0.04	0.07	0.08	0.25	0.04	0.21	0.02	0.05	0.06	0.08	0	0.07	0.02	0	0.08	0	0.08	0.14	0	0	0	0	0	0	0	0.01	0	0.07	0
06ef2679848ae9cf1fdcb57a7d8d7de3	0	0	0	0	0	0	0	0	0	0	0	0	0	0	0	0	0	0	0	0	0	0	0	0	0	0	0.04	0	0	0	0	0	0	0	0	0	0	0	0	0	0	0	0	0	0	0	0	0	0
06f6adc6e2b6ed834a3da90c781bf3e1	0	0	0	0	0	0	0.01	0	0	0	0	0	0	0	0	0	0	0	0	0	0	0	0	0	0	0	0	0.01	0.01	0	0	0	0.19	0.09	0	0	0	0	0	0	0	0	0	0	0	0	0	0	0.06
06f935209b868917d33bb7facc7bd18f	0	0	0	0	0	0	0	0	0	0	0	0	0	0	0	0	0.04	0	0	0	0	0	0	0	0	0	0	0	0	0	0	0	0	0	0	0	0	0	0	0	0	0	0	0	0	0	0	0	0
07006320840bf0a55613e369ff00a3da	0	0	0	0	0	0	0	0	0	0	0	0	0	0	0	0	0	0	0	0	0	0	0	0	0	0	0	0	0	0	0	0	0	0	0	0	0	0	0	0	0	0	0	0	0	0	0	0	0
07017d9bf07232a19f717d57189c8431	0	0	0	0	0	0	0	0	0	0	0	0	0	0	0	0	0	0	0	0	0	0	0	0	0	0	0	0	0	0	0	0	0	0	0	0	0	0	0	0	0	0	0	0	0	0	0	0	0
07059fec5de4f30e71e745a467e7a327	0	0	0	0	0	0	0	0	0	0	0.03	0.07	0	0	0	0	0	0	0	0	0.04	0	0	0	0.18	0	0.07	0	0	0.04	0	0	0	0	0	0	0	0	0	0	0	0	0	0	0	0	0	0	0
07088a10d04e5090181fad5889150196	0	0	0	0	0	0	0	0	0	0	0	0	0	0	0	0	0	0	0	0	0	0	0	0	0	0	0	0	0	0	0	0	0	0	0	0	0	0	0	0	0	0	0	0	0	0	0	0	0
0710180e0c6706a80b23bca077f103b3	0	0	0.12	0	0	0	0	0	0	0	0	0	0	0	0	0	0	0	0	0	0	0	0	0	0.05	0	0	0	0	0	0	0	0	0	0	0	0	0	0	0	0	0	0	0	0	0	0	0	0
07102c383d9cd3f21ff8314fa15bbc14	0	0	0	0	0	0	0	0	0	0	0	0	0	0	0	0	0	0	0	0	0	0	0	0	0	0	0	0.04	0	0	0	0	0	0	0	0	0	0	0	0	0	0	0	0	0	0	0	0	0
0711012da23d484a9e376b104cc5d824	0	0	0	0	0	0	0	0	0	0	0	0	0	0	0	0	0	0	0	0	0	0	0.07	0	0	0	0	0	0	0	0	0	0	0	0	0	0	0	0	0	0	0	0	0	0	0	0	0	0
071a8e97656d30138f79e204d8ad3a31	0	0.03	0	0.08	0	0	0	0	0	0	0	0	0	0	0	0.1	0	0	0	0	0	0	0	0	0	0	0	0	0	0	0	0	0	0	0	0	0	0	0.09	0.07	0.23	0	0.05	0	0	0.03	0	0	0
0729ffaa4aa8b43f32c90866700ea123	0	0	0	0	0	0	0	0	0	0	0	0	0	0	0	0	0	0	0	0	0	0	0	0	0	0	0	0	0	0	0	0	0	0	0	0	0	0	0	0	0	0	0	0	0	0	0	0	0
073b5adc48efd9d3bcdb4e213270ac40	0	0	0	0	0	0	0	0	0	0.01	0	0	0	0	0	0	0.02	0	0	0	0	0	0	0	0	0	0	0	0	0	0	0	0	0	0	0	0	0	0.07	0.05	0.02	0.04	0.05	0	0	0	0	0	0
073f2516ec02e709ab50ea1199653834	0	0	0	0	0	0	0	0	0	0	0	0	0	0	0	0	0	0.02	0	0	0	0	0	0	0	0	0	0	0	0	0	0	0	0	0	0	0	0	0	0	0	0	0	0	0	0	0	0	0
07517117d62cb836bd2f0b611a75f646	0	0	0	0	0	0	0	0	0	0	0	0	0	0	0	0	0	0	0	0	0	0	0	0	0	0	0	0	0	0	0	0	0	0	0	0	0	0	0	0	0	0	0	0	0	0	0	0	0
0751d879a2888d786f42bb14535e5e5a	0	0	0	0	0	0	0	0.02	0	0	0	0	0	0	0	0	0	0	0	0	0	0	0	0	0	0	0	0	0	0	0	0	0	0	0	0	0	0	0	0	0	0	0	0	0	0	0	0	0
0761edfb2cebf68013d715eec8ce6bc2	0	0	0	0	0	0	0	0	0	0	0	0	0	0	0	0	0	0	0	0	0	0	0	0	0	0	0	0	0	0	0	0	0.02	0	0	0	0	0	0	0	0	0	0	0	0	0	0	0	0
07656f2003a058808eaec5d79ed6d5b8	0	0	0	0	0	0	0	0	0	0	0	0	0	0	0	0	0	0	0.05	0	0	0	0	0	0	0	0	0	0	0	0	0	0	0	0	0	0	0	0	0	0	0	0	0	0	0	0	0	0
076a5d5e2b67ef5f495f3a8b3ebe4a78	0	0.04	0	0	0	0	0	0	0	0	0	0	0.06	0	0	0	0	0	0	0	0	0	0	0	0	0	0	0.04	0	0	0	0	0	0	0.1	0	0	0	0	0	0	0	0	0	0	0	0	0	0
0770e66125d4d1f61747e1e37c4b2f63	0	0	0	0	0	0	0	0	0	0	0	0	0	0	0	0	0	0	0	0	0	0	0	0	0.02	0	0	0	0	0	0	0	0	0	0	0	0	0	0	0	0	0	0	0	0	0	0	0	0
0771c1976f15112cd26011e7d2a63535	0	0	0	0	0	0	0	0.09	0	0	0	0	0	0	0.07	0.08	0	0	0	0	0	0	0	0	0	0	0	0	0	0	0	0	0.07	0	0	0	0	0	0.04	0	0	0	0	0	0	0	0	0	0
07731655e31873c3de1b8027b617ab4d	0	0	0	0	0	0	0	0	0	0	0	0	0	0	0	0	0	0	0	0	0	0	0	0	0	0	0	0	0	0	0	0	0	0	0	0	0	0	0	0	0	0	0	0	0	0	0	0	0
0773ad548a9c460c74218533d9971896	0.06	0	0	0	0.03	0	0.03	0	0	0	0	0	0	0	0	0	0	0	0.02	0	0	0.01	0.06	0	0	0	0	0	0	0.12	0	0	0.08	0	0	0	0	0	0	0	0	0	0	0	0	0	0	0	0
07745b5ce9ead8a607805fd85f1f32c4	0.02	0.03	0.01	0	0.01	0	0.05	0.03	0.01	0.02	0.01	0.02	0	0	0	0.03	0.04	0	0	0.03	0	0	0.03	0	0	0	0.02	0	0	0	0	0	0	0	0	0	0	0	0.04	0	0.08	0.04	0.02	0.02	0.02	0.16	0	0	0
07765a0c494edd5b375bf79fea47ba82	0	0	0	0	0	0	0	0	0	0	0	0	0	0	0	0	0	0	0	0	0	0	0	0	0	0	0	0	0	0	0	0	0	0	0	0	0	0	0	0	0	0	0	0	0	0	0	0	0
078463f4bc195219bd7f5b06bc7053f4	0	0	0	0	0	0	0	0	0	0	0	0	0	0	0	0	0.01	0	0	0	0	0	0	0	0	0	0	0	0	0	0	0	0	0	0	0	0	0	0	0	0	0	0	0	0	0	0	0	0
078abaaf14776256158af87f8b0ab451	0	0	0	0	0	0.01	0	0	0	0	0	0	0	0.03	0	0.02	0	0	0	0	0	0	0	0	0	0	0	0	0	0	0	0	0	0	0	0	0.02	0	0	0	0	0.01	0	0	0.02	0	0	0.04	0
078e115599d152d90a48c8aeadce3f79	0	0	0	0	0	0	0	0	0	0	0	0	0	0	0	0	0	0	0	0	0	0	0	0	0	0	0	0	0	0	0	0	0	0	0	0	0	0	0	0	0	0	0	0	0	0	0	0	0
07c55662d3f4451a32f5ea284beab241	0	0	0	0	0	0	0	0	0	0	0	0	0	0	0	0	0	0	0	0	0	0	0	0	0	0	0	0	0	0	0	0	0	0	0	0	0	0	0	0	0	0	0	0	0.07	0	0	0	0.11
07c99c226dddb2271bc0e0f8bc946978	0	0	0	0	0	0	0	0	0	0	0	0	0	0	0	0	0	0	0	0	0	0	0	0	0	0	0	0	0	0	0	0	0	0	0	0	0	0	0	0	0	0	0	0	0	0	0	0	0
07d55f427a103c756e77ad180a074a28	0	0	0	0	0	0	0	0	0	0	0	0	0	0	0	0	0	0	0	0	0	0	0	0	0	0	0	0.07	0.05	0.17	0	0	0	0	0	0	0.06	0.09	0	0	0	0	0	0	0	0	0	0	0
07dc3ab5d362b30ac531fe041977bb55	0	0	0	0	0.03	0	0.04	0.02	0.03	0	0	0.02	0	0	0	0	0.01	0	0	0	0.02	0	0	0	0	0.19	0.02	0	0	0	0	0	0	0.27	0	0	0	0	0	0	0	0.04	0	0	0.02	0	0	0	0
07def385bc6ce11324b7adf60cda019c	0	0	0	0	0	0	0	0	0	0	0	0	0	0	0	0	0	0	0	0	0	0	0	0	0	0	0	0	0	0	0	0	0	0	0	0	0	0	0	0	0	0	0	0	0	0	0	0	0
07e6ed1cb3f8b374b46899ef66912155	0	0	0	0	0	0	0	0	0	0	0	0	0	0	0	0	0	0	0	0	0	0	0	0	0	0	0	0	0	0	0	0	0	0	0	0	0	0	0	0	0	0	0	0	0	0	0	0	0
07e7db5d6073ebd00a72e91f351e40f5	0	0	0	0	0	0	0	0	0.01	0	0	0	0	0	0	0	0	0	0	0	0	0	0	0	0	0	0	0	0	0	0	0	0	0	0	0	0	0	0	0	0	0	0	0	0	0	0	0	0
07ea5f01126ce7dfe75739a97394e7ef	0	0	0	0	0	0	0	0	0	0	0	0.15	0	0	0	0	0	0	0	0	0	0	0	0	0	0	0	0	0	0	0	0	0	0	0	0	0	0	0	0	0	0	0	0	0	0	0	0	0
0803fe3a83c7cb9d4f1376c7c622a335	0	0	0	0	0	0	0	0	0	0	0	0	0	0	0	0	0	0	0	0	0	0	0	0	0	0	0	0	0	0	0	0	0	0	0	0	0	0	0	0	0	0	0	0	0	0	0	0	0
0809c61ad0ed80a5d832e89b91292b75	0	0	0	0	0	0	0	0	0	0	0	0	0	0	0	0	0	0	0	0	0	0	0	0	0	0	0	0	0	0	0	0	0	0	0	0	0	0	0	0	0	0	0	0	0	0	0	0	0
0809ff84a6ed337773997f8f761df2f7	0	0	0	0	0.04	0	0	0	0.02	0	0.05	0	0	0.04	0	0	0.06	0.04	0.06	0	0	0	0	0.04	0.01	0	0	0	0	0.02	0.29	0	0	0	0	0	0	0	0.07	0	0.03	0.06	0	0	0	0.16	0	0	0
080a89dfba90f0c4f723ec80bc3aa96f	0	0	0.04	0	0	0	0	0	0	0	0	0	0	0	0	0	0	0	0	0	0	0	0	0	0	0	0	0	0	0	0	0	0	0	0	0	0	0	0	0	0	0	0	0	0	0	0	0	0
080db5b8b10581a12839548e8d0ee30a	0	0	0	0	0	0	0	0	0	0	0	0	0	0	0	0	0	0	0	0	0	0	0	0	0	0	0	0	0	0	0	0	0	0	0	0	0	0	0	0	0	0	0	0	0	0	0	0	0
081545716f49f63ec7fcc9d11153423e	0	0	0.04	0	0	0	0	0	0	0	0	0	0	0	0	0	0	0	0	0	0	0	0	0	0	0	0.02	0	0	0.08	0	0	0	0	0	0	0	0	0	0	0	0	0	0	0	0	0	0	0
081bd9aa4d3f5bd5a510d123f170d6fc	0	0	0	0	0	0	0	0	0	0	0	0	0	0	0	0	0	0	0	0	0	0	0	0	0	0	0	0	0	0	0	0	0	0	0	0	0	0	0	0	0	0	0	0	0	0	0	0	0
081e06c4aaf8780cddad3a4653365580	0	0.05	0	0	0	0	0	0	0	0	0	0	0	0	0	0	0	0.09	0	0	0	0	0	0	0	0	0	0	0	0	0	0	0	0	0	0	0	0	0	0	0	0	0	0	0	0	0	0	0
0826b4198f1e77874d4db1db3e3615bb	0	0	0	0	0	0	0	0	0.05	0	0	0	0	0	0	0	0	0	0	0	0	0	0	0	0	0	0	0.07	0	0	0	0	0	0	0	0	0	0	0	0	0	0	0	0	0	0	0	0	0
084319b626f5d24bd94819ed601b14d5	0	0	0	0	0	0	0	0	0	0	0	0	0	0	0	0	0	0	0	0	0	0	0	0	0	0	0	0	0	0	0	0	0	0	0	0	0.05	0	0	0	0	0	0	0	0	0	0	0	0
0845e4a8b631fa6f5fa0d5674d57f8ea	0	0	0	0	0.02	0	0.02	0.02	0	0.2	0.02	0	0	0.08	0	0.04	0	0	0.11	0	0	0.03	0	0	0	0	0	0	0	0	0	0	0	0	0	0	0	0	0.06	0	0	0	0	0.01	0.07	0	0	0	0
0847ec513a75729f21d33fd34759e76e	0.02	0	0	0	0	0	0	0	0	0	0	0	0.19	0	0	0	0	0	0	0	0	0.21	0	0	0.06	0	0	0	0	0	0	0	0.09	0	0	0	0	0	0	0	0	0	0	0	0	0	0	0	0
0849a28778c1606184bf8495cf081831	0	0	0	0	0	0	0	0	0	0	0	0	0	0	0	0	0	0	0	0	0	0	0	0	0	0	0	0	0	0	0	0	0	0	0	0	0	0	0	0	0	0	0	0	0	0	0	0	0
0855cd6c1269b69a69503010c60b5086	0	0	0	0	0	0	0	0	0	0	0	0	0	0	0	0	0	0	0	0	0	0	0	0	0	0	0	0	0	0	0	0	0	0	0	0	0	0	0	0	0	0	0	0	0	0	0	0	0
086b3d0b4014b01b27c635adaa66e289	0	0	0	0	0	0	0	0	0.04	0	0.02	0	0	0	0	0	0.02	0	0	0.01	0	0.09	0	0	0	0	0	0.02	0.11	0	0	0	0	0	0	0	0	0	0	0	0	0.04	0	0.23	0	0	0	0	0
087e17609a8abb90526e2f2523413977	0.06	0	0	0	0	0	0.07	0	0	0	0	0	0	0	0	0	0.05	0	0	0	0	0	0	0	0	0	0	0.06	0	0.01	0	0	0	0	0	0	0	0	0	0	0	0	0	0	0	0	0	0	0
08891f16a9388707a1e14a1e624c81f5	0.03	0	0	0	0	0	0	0	0	0	0	0	0	0	0	0	0	0	0	0	0	0	0	0	0	0	0	0	0	0	0	0	0	0	0	0	0	0	0	0	0	0	0	0	0	0	0	0	0
088b468ac0f0dcc8d3bccc6c0fb38cec	0	0	0	0	0	0	0	0	0	0	0	0	0	0	0	0	0	0	0	0	0	0	0	0	0	0	0	0	0	0	0	0	0	0	0	0	0	0.08	0.02	0	0	0	0	0	0.08	0	0.05	0	0.07
089d4784af73d0b41b89b24b56ae4481	0.03	0.01	0.03	0.02	0.01	0.02	0.03	0.07	0.03	0	0	0.01	0.03	0.01	0.01	0	0.03	0.02	0.09	0.02	0.03	0	0.02	0.04	0.03	0.03	0	0.02	0.03	0.09	0	0.05	0.1	0	0	0	0	0.02	0.06	0.03	0.01	0.01	0.01	0	0	0	0.04	0.02	0.04
08a8db531ea32cc7558565dc29e0e6ed	0	0	0	0	0	0	0	0	0	0	0	0	0	0	0	0	0.03	0	0	0	0	0	0	0	0	0	0	0	0.07	0	0	0	0	0	0	0	0	0	0	0	0	0	0	0	0.19	0	0	0	0
08aa0f5c717cbf87311e2c595ab2c9e6	0	0	0	0	0	0	0	0	0	0	0	0	0	0	0	0	0	0	0	0	0	0	0	0	0	0	0	0	0	0	0	0	0	0	0	0	0	0	0	0	0	0	0	0	0	0	0	0	0
08ab9991c810f8e29b7aef4bd03f2fc3	0.03	0	0.01	0	0	0.04	0	0	0	0	0	0	0	0	0	0	0	0	0	0	0	0	0	0	0	0	0.02	0	0	0	0	0	0	0	0.04	0	0	0	0	0	0	0	0	0	0	0	0	0	0
08af352a3a1d47c33f608a308fee1cd7	0	0	0	0	0	0	0	0	0	0.18	0.01	0	0	0	0	0	0.03	0.04	0	0	0	0	0	0	0	0	0	0	0.01	0.01	0	0	0.21	0	0	0	0	0	0	0	0	0	0	0	0	0	0	0	0
08b472cfd52acfe780e0be38aea3e853	0	0	0	0	0	0	0	0	0	0	0	0	0	0	0	0	0	0	0	0	0	0	0	0	0	0	0.01	0	0	0.07	0	0.18	0	0	0	0	0	0	0	0	0	0	0	0	0	0	0	0	0
08c687e6763cf37035f77191248290b0	0	0	0	0.02	0.06	0.04	0	0.01	0.01	0.03	0	0	0	0	0.07	0	0	0.06	0	0	0	0	0.01	0.02	0.11	0	0	0.07	0.04	0.02	0.1	0.25	0	0	0	0	0	0	0	0	0	0	0	0	0	0	0	0	0
08c951ba1cbb98bf213efcef2c6d0eb6	0	0	0.02	0	0	0	0	0	0	0	0.01	0	0	0	0	0	0	0.02	0	0	0	0	0	0	0	0	0	0	0	0	0	0	0	0	0	0	0	0	0	0	0	0	0	0	0	0	0	0	0
08cb9f0950f5c6a45013db8474cd3269	0	0	0	0	0	0	0	0	0	0	0	0	0	0	0	0	0	0	0	0	0	0	0	0	0	0	0	0	0	0	0	0	0	0	0	0	0	0	0	0	0	0	0	0	0	0	0	0	0
08d1fee6b94444cab95b2b90f04be4d8	0	0.01	0.01	0	0.01	0	0.01	0.01	0.01	0.01	0.02	0	0	0	0	0	0	0.01	0.01	0	0	0	0	0	0	0	0.01	0.04	0.03	0.02	0	0.03	0	0	0	0	0	0	0.02	0.05	0	0	0.01	0	0	0	0	0	0
08d48126328df3fcea74554ddf9ba8dd	0	0	0	0	0	0	0	0	0	0	0	0	0	0	0	0	0	0	0	0	0	0	0	0	0	0	0	0	0	0	0	0	0	0	0	0	0	0	0	0	0	0	0	0	0	0	0	0	0
08de830a6cfe367fecbf50e8fa4b6de7	0	0	0	0	0.13	0.19	0	0	0.04	0	0	0	0.08	0	0	0.02	0	0	0	0	0.1	0	0	0.13	0	0	0	0	0	0	0	0	0	0	0	0	0	0	0	0	0	0	0.06	0	0	0	0	0	0
08ebe18bd3b38ed4921a3d0f88e35fa3	0	0	0	0	0	0	0	0	0	0	0	0	0	0	0	0	0	0	0	0	0	0	0	0	0	0	0	0	0	0	0	0	0	0	0	0	0	0	0	0	0	0	0	0	0.04	0	0	0.08	0
08f08fb60d864e50ebbee7db08fa6155	0	0	0.04	0	0	0	0	0	0	0	0	0	0	0	0	0	0	0	0	0	0	0	0	0	0	0	0	0.02	0	0	0	0	0	0	0	0	0	0	0	0	0	0	0	0	0	0	0	0	0
08f5df459f6da5a57df0232e9b25f7ad	0	0	0	0	0	0	0	0	0	0	0.06	0	0	0	0	0	0	0	0	0	0	0	0	0	0	0	0	0	0	0	0	0	0	0	0	0	0	0	0	0	0	0	0	0	0	0	0	0	0
08f819c19c7f8d66850110e96da80256	0.03	0.01	0.01	0.01	0.01	0	0.01	0.02	0.01	0.01	0	0.01	0	0.01	0.02	0	0.02	0	0	0	0	0	0.01	0.01	0.01	0	0.01	0.02	0	0.01	0.01	0.01	0	0	0	0	0.02	0.03	0	0	0	0	0	0	0	0	0	0	0
09077d7029731147b29e4e71934fb093	0	0	0.04	0	0	0	0	0	0	0	0	0	0.06	0	0	0	0	0	0	0	0	0	0	0	0	0	0	0	0	0	0	0	0.1	0	0	0	0	0	0	0	0	0	0	0	0	0	0	0	0
090ca6c10a209e3ad6e9d809b0b3c68b	0	0	0	0	0	0	0	0	0	0	0	0	0	0	0	0	0	0	0	0	0	0	0	0	0	0	0	0	0	0	0	0	0	0	0	0	0	0	0	0	0	0	0	0	0	0	0	0	0
090eb8998b7c3f1c75a1ee0a4f4ed47b	0	0.01	0	0	0	0	0	0	0	0	0	0	0	0	0	0	0	0	0	0	0	0	0	0	0	0	0	0	0	0	0	0	0	0	0	0	0	0	0.05	0	0	0.06	0	0	0	0	0	0	0
09182630ef7e93fcb7e3323a3e6fc1bd	0	0	0	0	0.04	0	0	0	0	0.05	0	0	0	0	0	0	0	0	0	0	0	0	0	0	0.05	0	0	0	0	0	0	0.22	0	0	0	0	0	0	0	0	0	0	0	0	0.02	0	0	0	0
092062d925f70b3945dfc5a2c0ece483	0	0	0	0.12	0	0	0.03	0.11	0	0.34	0	0.04	0.08	0	0	0.09	0	0	0	0	0.25	0.37	0	0.03	0.25	0	0.07	0.25	0.21	0	0.05	0.09	0.04	0.13	0.43	0	0.04	0	0.04	0	0	0.04	0	0.06	0	0	0	0	0
0922d6b5184aa0153125b99bf8cd1337	0	0	0	0	0	0	0	0	0	0	0	0	0	0	0	0.05	0	0	0	0	0	0	0	0	0	0	0	0	0	0	0	0	0	0	0	0	0	0	0	0	0	0	0	0	0	0	0	0	0
09241b8db9410284550c16b6cdc6f891	0.06	0	0	0	0.02	0	0	0	0	0	0	0	0	0	0	0	0	0	0	0	0	0	0	0	0	0	0	0.02	0	0.08	0	0	0	0	0	0	0	0	0	0.06	0.02	0	0	0.03	0	0	0	0	0
0924e1ca5aa6a6827f6cec024843396e	0	0	0	0	0	0	0	0	0	0	0	0	0	0	0	0	0.15	0	0	0.2	0	0	0	0	0	0	0	0	0	0	0	0	0	0	0	0	0	0	0	0	0	0	0	0	0	0	0	0	0
0926db540a93e1e03e2a1d8e53238583	0	0	0	0	0	0	0	0	0	0	0	0	0	0	0	0.01	0	0	0	0	0	0	0	0	0	0	0	0.02	0	0	0	0	0	0	0	0	0	0	0.02	0	0	0	0	0	0	0	0	0	0
092c8ea554ea649111d7ea68894b8d5d	0	0	0	0	0	0	0	0	0	0	0	0	0	0	0	0	0	0	0	0	0	0	0	0	0	0	0	0	0	0	0	0	0	0	0	0	0	0	0	0	0	0	0	0	0	0	0.02	0	0
093d0cfd95b8a21910f195c53781e461	0	0	0	0	0	0	0	0	0	0	0	0	0	0	0	0	0	0	0	0	0	0	0	0	0	0	0	0	0	0	0	0	0	0	0	0	0	0	0	0	0	0	0	0	0	0	0	0	0
0940cc39572db1fa3ed783c61bc73b55	0	0	0	0	0	0	0.03	0	0	0	0	0	0	0.05	0	0	0	0	0	0	0	0	0	0	0	0	0	0	0	0	0	0	0	0	0	0	0	0	0	0	0	0	0	0	0	0	0	0	0
0941ae4d1bbfb7b5528bbd97779cdf26	0	0	0	0	0	0	0	0	0	0	0	0	0	0	0	0	0	0	0	0	0	0	0	0	0	0	0	0	0	0	0	0	0	0	0	0	0	0	0	0	0	0	0	0	0	0	0	0	0
094222da9606bcdd5d14f66248d55f41	0	0	0.08	0	0	0.01	0	0	0	0.06	0	0	0	0	0	0	0	0	0	0	0	0	0	0	0	0	0.02	0	0	0.03	0	0	0	0	0	0	0.03	0	0.05	0.01	0	0	0	0.11	0.01	0	0	0	0
094da0ad6fffbcb465d45a75503cc6d4	0	0.09	0.13	0	0.02	0	0.01	0	0	0.02	0	0.02	0	0	0	0	0	0	0	0	0	0.13	0	0	0	0	0	0	0	0	0	0	0	0	0	0	0	0	0.02	0	0.02	0	0.01	0	0.08	0	0.02	0.1	0.09
097cba8b16b1fe12fb751f9c22923b9b	0	0	0	0	0	0	0	0	0	0	0	0	0	0	0	0	0.04	0	0	0	0	0	0	0	0	0	0	0	0	0	0	0	0	0	0	0	0	0	0	0	0	0	0	0	0	0	0	0	0
0981e8746cd31c7e022c8046501ebec5	0.03	0.04	0.03	0.02	0	0.05	0.02	0.04	0.01	0.1	0.03	0.03	0.22	0.04	0	0	0	0.05	0	0	0.15	0	0	0.14	0	0.06	0.02	0	0.02	0.03	0	0	0.03	0	0	0.26	0	0.05	0.13	0.07	0.1	0.09	0.08	0.08	0.22	0.04	0.08	0.18	0.05
0985b091f976590f421a92adba903ea6	0	0	0	0	0	0	0	0.08	0	0.04	0	0	0	0	0	0	0	0	0	0	0	0	0	0	0	0	0	0	0	0	0	0	0	0	0	0	0	0.06	0	0	0	0	0	0	0	0	0	0	0
0989b4cf3e37bc5b054d5e249a0b2894	0	0	0	0	0	0	0	0	0	0	0	0	0	0	0	0	0	0	0	0	0	0	0	0	0	0	0	0	0	0	0	0	0	0	0	0	0	0	0	0	0	0	0	0	0	0	0	0	0
098bbd5dad687d5aafa2d0323bbbadc1	0.04	0	0	0	0	0	0.04	0	0	0	0	0.02	0	0	0	0	0	0.05	0.01	0.04	0	0	0	0	0	0	0	0.04	0	0	0	0	0	0	0	0	0	0	0	0.03	0	0	0	0	0	0	0	0	0
098f11a6e2e04956d4148407ec59a6e3	0	0	0	0	0	0	0	0	0	0	0	0	0	0	0	0	0	0	0	0	0	0	0	0	0	0	0	0	0	0	0	0	0	0	0	0	0	0	0	0	0	0	0	0	0	0	0	0	0
0991543db64bfffb1137341ddcd8d412	0	0	0	0	0	0	0	0	0	0	0	0	0	0	0	0	0	0.08	0	0	0	0	0	0	0	0	0	0	0	0	0	0	0	0	0	0	0	0	0	0	0	0	0	0	0	0	0	0	0
0994c40982ee8834a8599946a9437c72	0	0	0	0	0	0	0	0	0	0	0	0	0	0	0	0	0	0	0	0	0	0	0	0	0	0	0	0	0	0	0	0	0	0	0	0	0	0	0	0	0	0	0	0	0	0	0	0	0
0995695d97bc7fd76f571689de6adff7	0.06	0.17	0.18	0.17	0.24	0.05	0.66	0.01	0.19	0.05	0.06	0.48	0.33	0.8	0.26	0.12	0	0.04	0	0	0.15	0.45	0.03	0.5	0	0	0.01	0	0.05	0.19	0.13	0.35	0.1	0.55	0.14	0	0.17	0.13	0.06	0.04	0.37	0.12	0.57	0.21	0.29	0	0.37	0.36	0.4
099733d94d3cf03c634fbb7efdc49450	0	0	0	0	0	0	0	0	0	0	0.01	0	0	0	0	0	0	0	0	0	0	0	0	0	0	0	0	0	0	0	0	0	0	0	0	0	0	0.05	0	0	0	0	0	0	0	0	0	0	0
09b2450295e7d5657387806ac6a24021	0	0	0	0	0	0	0	0	0	0	0	0	0.09	0	0	0	0	0	0	0	0	0	0	0	0	0	0	0	0	0	0	0	0	0	0	0	0	0	0	0	0	0	0	0	0	0	0	0	0
09bf1139602e27797b997e2dfba8aaf3	0.02	0	0	0	0	0	0	0	0	0	0	0	0	0	0	0	0	0	0	0	0	0	0	0	0	0	0	0	0	0	0	0	0	0	0	0	0	0	0	0	0	0	0	0	0	0	0	0	0
09c356d0c6835725f7a384656491c742	0	0	0	0	0	0	0	0	0.02	0	0	0	0	0	0	0	0	0	0	0	0	0	0	0	0	0	0	0.03	0.04	0	0	0	0	0	0	0	0	0	0	0.01	0	0	0	0	0	0	0	0	0
09c505dc1e90e3dc8775002ffdf5b3df	0	0	0	0	0	0	0	0	0	0	0	0	0	0	0	0	0	0	0	0	0	0	0	0	0	0	0	0	0	0	0	0	0	0	0	0	0	0	0	0	0	0	0	0	0	0	0	0	0
09c5d792e3a2a4e9f88dd0053bcdd2ed	0	0	0	0	0	0	0	0	0	0	0	0	0	0	0	0	0	0	0	0	0	0	0	0	0	0	0	0	0	0	0	0	0	0	0	0	0	0	0	0	0.02	0	0	0	0	0	0	0	0
09d94329f96fa23dfdb68577c8107cf2	0	0	0	0	0	0	0	0	0	0	0	0	0	0	0	0	0	0	0	0	0	0	0	0	0	0	0	0	0	0	0	0	0	0	0	0	0	0	0	0	0	0	0	0	0	0	0	0	0
09dbf1b824dbe509e88b8e9ffff9b452	0	0	0	0	0	0	0	0	0	0	0	0	0	0	0	0	0.04	0	0	0	0	0	0	0	0	0	0	0	0	0	0	0	0	0	0	0	0	0	0	0	0	0	0	0	0	0	0	0	0
09dcb4b8d88bda848fb3a0127a39ad65	0	0	0	0	0	0	0	0	0	0	0.07	0	0	0	0	0	0.06	0	0	0	0	0	0	0	0	0	0	0	0	0	0	0	0	0	0.09	0	0	0	0	0	0	0	0	0	0	0	0	0	0
09df952e9726fbda978da08c43427652	0	0	0	0	0	0	0	0	0	0	0	0	0	0	0	0	0	0	0	0	0	0	0	0	0	0	0	0	0	0.08	0	0	0	0	0	0	0	0.14	0	0	0	0	0	0	0.05	0	0	0	0
09e476cb5c2bff22aa08cd10c7a70852	0.02	0	0	0	0.03	0	0	0.06	0.01	0.07	0.07	0	0	0	0	0	0	0	0	0	0	0	0	0	0	0	0	0	0.13	0	0	0	0	0	0	0	0	0	0	0	0	0	0.07	0.02	0.06	0.07	0.05	0.06	0.06
09eca9115d76ed2d9bb46f2efe16042a	0	0	0	0	0	0	0	0	0	0	0	0	0	0	0	0	0	0	0	0	0	0	0	0	0	0	0.07	0	0	0	0	0	0	0	0	0	0	0	0	0	0	0	0	0	0	0	0	0	0
09f6476273f8d0ce77555093dad9efff	0	0	0	0	0	0	0	0	0	0	0	0	0	0	0	0	0	0	0	0	0	0	0	0	0	0	0	0	0	0	0	0	0	0	0	0	0	0	0	0	0	0	0	0	0	0	0	0	0
0a03f52a675edd6d75e8eb03f3655219	0.05	0.03	0.03	0	0.04	0.01	0.04	0.07	0.03	0.04	0.02	0.01	0.04	0.05	0.06	0.06	0.04	0.01	0.04	0.04	0.14	0.03	0.05	0.03	0.09	0.05	0.06	0	0.03	0.04	0	0.06	0	0.06	0.03	0	0.09	0.03	0.04	0.02	0.06	0.01	0.05	0	0.02	0.11	0.06	0.01	0.03
0a0fd86236dac77c1a5de0013c9995dc	0	0	0	0	0	0	0	0	0	0	0	0	0	0	0	0	0	0	0	0	0	0	0	0	0	0	0	0	0	0	0	0	0	0	0	0	0	0	0	0	0	0	0	0	0	0	0	0	0
0a0ff30ef6ea7d008bee950c32ca75f0	0.19	0	0	0	0	0	0	0	0.13	0	0	0.25	0	0	0	0	0	0	0	0.25	0	0	0	0	0	0	0	0	0	0	0	0	0	0	0	0	0	0	0	0	0	0	0	0	0	0	0	0	0
0a151fc44e4e883fbb4d7011b0483cb7	0	0	0	0	0	0	0	0	0	0	0	0	0	0	0	0	0	0	0	0	0	0	0	0	0	0	0	0	0	0.04	0	0	0	0	0	0	0	0	0.04	0	0	0	0	0	0	0	0.1	0	0
0a1ae4582142e7e551e209fbc458c732	0	0.05	0.01	0.01	0	0	0.04	0	0.01	0	0	0.02	0.02	0	0	0	0	0	0	0	0	0	0	0	0	0	0	0.04	0.02	0	0.11	0	0	0	0	0.22	0.03	0.07	0	0.05	0.02	0	0	0	0.03	0	0	0	0
0a1e6a1d0cac304bc04d2f677530a286	0	0	0	0	0	0	0	0	0	0	0	0	0	0	0	0	0	0	0	0	0	0	0	0	0	0	0	0	0	0	0	0	0	0	0	0	0	0	0	0	0	0	0	0	0	0	0	0	0
0a1fee6ecd2af9c493145f0a48551df1	0.11	0.09	0.02	0.02	0.04	0.01	0.02	0.05	0.03	0.07	0.03	0.03	0.04	0.09	0.08	0.04	0.06	0	0.01	0.01	0.02	0.03	0.01	0	0	0.01	0.06	0	0.03	0.06	0	0.05	0.04	0	0.04	0	0.04	0.06	0	0	0	0	0.03	0	0	0.05	0.03	0.05	0
0a2837be67ffbd896968deafe54cb55a	0	0	0	0	0	0	0	0	0	0	0	0	0	0	0	0	0	0	0	0	0	0	0	0	0	0	0	0.02	0	0	0	0	0	0	0	0	0	0	0	0	0	0	0	0	0	0	0	0	0
0a2e9a551d6ef93ac09cf2c6eadf13a1	0	0	0	0	0	0	0	0	0	0.01	0	0	0	0	0	0	0	0	0	0	0	0	0	0	0	0	0.01	0.02	0	0	0	0	0	0	0	0	0	0	0	0	0	0	0	0	0	0	0	0	0
0a2f8328d47186b94f8b07dc194ad4c8	0	0	0	0	0	0	0	0	0	0	0	0	0	0	0	0	0	0	0	0	0	0	0	0	0	0	0	0	0	0	0	0	0	0	0	0	0	0	0	0.05	0	0.08	0	0	0	0	0	0	0
0a3ae41b3e5409bcb5430c991e237ce0	0	0.01	0	0	0.01	0	0.02	0.04	0	0.04	0	0	0	0	0	0	0	0.02	0	0.01	0	0	0	0	0	0.21	0	0.02	0.05	0	0	0	0	0	0	0	0	0	0	0	0	0	0	0	0	0	0	0	0
0a3ca2a43a53374a12efffd07b6bbdcf	0	0	0	0.01	0	0	0	0	0	0	0	0	0	0	0.02	0	0	0	0	0	0	0	0	0	0	0	0	0	0	0	0	0	0	0	0	0	0	0.01	0	0	0	0	0.02	0.01	0.03	0	0	0	0
0a3cd889d46e35ea5e7439a37537402c	0	0	0	0	0	0	0.04	0	0	0	0	0	0	0	0	0	0	0	0	0	0	0	0	0	0	0	0	0	0	0	0	0	0	0	0	0	0	0	0	0	0	0	0	0	0	0	0	0	0
0a449324e0feebdeb53e7ffe79613e56	0	0	0	0	0	0	0	0	0	0	0	0	0	0	0	0	0	0	0	0.02	0	0	0	0	0	0.07	0	0	0	0	0	0	0	0	0	0	0	0	0	0	0	0	0	0	0	0	0	0	0
0a558f88541d0c4f06fa3c3a871aa0b4	0	0	0	0	0	0	0	0	0	0	0	0	0	0	0	0	0	0	0	0	0	0	0	0	0	0	0	0	0	0	0	0	0	0	0	0	0	0	0	0	0	0	0.24	0	0	0	0	0	0
0a67a1ae1638dc745f1f1864401f1fc6	0	0	0	0	0	0	0	0	0	0	0	0	0	0	0	0	0	0	0	0	0	0	0	0	0	0	0	0	0	0	0	0	0	0	0	0	0	0	0	0	0	0	0	0.23	0	0	0	0	0
0a6d79a1566291c016f68530ada61441	0	0	0	0	0	0	0	0.03	0	0	0	0	0	0	0	0	0	0	0	0	0	0	0	0	0	0	0	0	0	0	0	0	0	0	0	0	0	0	0	0	0	0	0	0	0	0	0	0	0
0a7957f93c89a27de739dce4c7f42bcb	0.02	0	0	0	0.04	0	0.01	0.01	0	0	0	0	0	0	0.03	0	0	0.05	0	0	0	0	0	0	0	0	0.04	0.06	0	0.03	0	0	0	0	0	0	0	0	0	0	0	0.03	0	0	0.07	0	0	0	0.13
0a7eac92e7e644498e6cf37d5768d414	0	0.07	0	0	0	0	0	0.17	0	0.07	0.03	0	0	0.08	0	0	0	0	0.16	0	0	0	0	0	0	0.21	0.01	0.01	0.1	0.01	0	0	0.06	0	0	0	0	0.11	0	0.01	0.06	0.05	0.04	0.03	0	0.09	0.18	0.22	0
0a9595f60f891f7fcb002263ef01d4a5	0.11	0	0	0	0.01	0.06	0.21	0	0.05	0	0.02	0.03	0.01	0	0	0.03	0.27	0.02	0.26	0.11	0.01	0	0.08	0.2	0.01	0.18	0	0.06	0.01	0	0	0	0.03	0	0	0	0.13	0	0	0.01	0	0.05	0	0	0	0	0	0.1	0.04
0aa3746dc3c02bd8cc1699c6b5cdb9f6	0.02	0.06	0.08	0	0	0.18	0	0.03	0	0	0	0	0	0.01	0	0.05	0.04	0.03	0	0	0	0	0.04	0	0	0	0.14	0.03	0.03	0.11	0	0	0	0	0.07	0	0	0	0	0	0	0	0	0	0	0	0	0	0
0aa59b12f5abeef649571561ad8698c9	0	0	0	0.02	0.06	0	0	0.02	0	0.02	0	0	0	0	0	0.05	0	0	0	0	0	0	0	0	0	0	0	0	0	0	0	0	0	0	0	0	0	0	0	0	0	0	0	0	0	0	0	0	0
0aa897430d99912d0db0e58b0cda8bce	0	0	0	0	0	0	0	0	0	0	0	0	0	0	0	0	0	0	0	0	0	0	0	0	0	0	0	0	0	0	0	0	0	0	0	0	0	0	0	0	0	0	0	0	0	0	0	0	0
0aa9660cd918f1dfd23ecc51aebd395f	0	0	0	0	0	0	0	0	0.04	0	0	0.09	0	0	0	0	0.07	0	0	0.05	0	0.19	0	0.1	0	0	0	0.07	0.15	0	0	0	0.07	0	0	0	0	0	0	0	0	0	0	0	0	0	0	0	0
0ab0b55f5e6610c811137af70336d783	0	0	0	0	0	0	0	0	0.02	0	0	0	0	0	0	0	0	0	0	0	0	0	0	0	0	0	0	0	0	0	0	0	0	0	0	0	0	0	0	0	0	0	0	0	0	0	0	0	0
0ab2cfd9fb7873c7770d4ce7ce91d9c4	0	0	0	0	0	0	0	0	0	0	0	0	0	0	0	0	0	0	0	0	0	0	0	0	0	0	0	0	0	0	0	0	0	0	0	0	0	0	0	0	0	0	0	0	0	0	0.03	0	0
0ab436abae74a59b72b76177234818fa	0	0	0	0	0.11	0	0	0	0.08	0	0.07	0.05	0.1	0	0	0	0	0	0	0	0	0	0	0	0	0	0.03	0	0	0	0	0	0.11	0	0	0	0	0	0	0.07	0	0	0	0	0	0	0	0	0
0ab595621fdcb0586bf8200b13764a2d	0	0.03	0	0.01	0.01	0.01	0.02	0	0	0	0	0	0	0	0.03	0.01	0	0.01	0	0	0	0	0	0.04	0.01	0.01	0	0	0	0	0	0	0.02	0	0	0	0	0.01	0.02	0	0	0	0	0	0	0	0	0	0
0adae887df6d375c8c408bfb72ec4f42	0	0	0	0	0	0	0	0	0	0	0	0	0	0	0	0	0	0	0	0	0	0	0	0	0	0	0	0	0	0	0	0	0	0	0	0	0	0	0	0	0	0	0	0.01	0	0	0	0	0
0af6a1a1115570f9c41364e9f75c7a1e	0	0	0	0	0	0	0.03	0	0	0	0	0	0	0.03	0	0	0.04	0	0	0.04	0	0	0	0	0	0.05	0	0.01	0	0.02	0	0	0	0	0	0	0	0.06	0.04	0	0	0.06	0	0	0	0	0.05	0.1	0
0afa47ea399629678e81e336e649bed3	0	0	0	0	0	0	0	0	0	0	0	0	0	0	0	0	0	0	0	0	0	0	0	0	0	0	0	0	0	0	0	0	0	0	0	0	0	0	0	0	0	0	0	0	0	0	0	0	0
0b148b5d751082774576f56399228c6c	0	0	0	0	0	0	0	0	0	0	0	0	0	0	0	0	0	0	0	0	0	0.05	0	0	0	0	0	0	0	0	0	0	0	0	0	0	0	0	0	0	0	0	0	0	0	0	0	0	0
0b18dfd619114244cd2453cbafc24971	0	0	0	0	0	0	0	0	0	0	0	0	0	0	0	0	0	0	0	0	0	0	0	0	0	0	0	0	0	0	0	0	0	0	0	0	0	0	0	0	0	0	0	0	0	0	0	0	0
0b19015cdf804e7cf8bd6f748c294709	0	0	0	0	0	0	0	0	0	0	0	0	0	0	0	0	0	0.01	0	0	0	0	0	0	0	0	0	0	0	0	0	0	0	0	0	0	0	0	0	0	0	0	0	0	0.02	0	0	0	0
0b2c622b7619d986d72aad573aaa2652	0	0	0	0	0	0	0	0	0	0	0	0	0	0	0	0	0	0.05	0	0	0	0	0	0	0	0	0	0	0	0	0	0	0	0	0	0	0	0	0	0	0	0	0	0	0	0	0	0	0
0b537bc83c4bb4eb931a4b17d4d5d233	0	0	0	0	0	0	0	0	0	0	0	0	0	0	0	0	0	0	0	0	0	0	0	0	0	0	0	0	0	0	0	0	0	0	0	0	0	0	0	0	0	0	0	0	0	0	0	0	0
0b6f7afd7ae37dfacaa1de1abd14b178	0	0	0	0	0	0	0	0	0	0	0	0	0	0	0	0	0	0	0	0	0	0	0	0	0	0	0	0	0	0	0	0	0	0	0	0	0	0	0	0	0	0	0	0	0	0	0	0	0
0b7085a01ddbd65bec94724bc6e20705	0	0	0	0	0	0	0	0	0.04	0	0	0.03	0	0	0	0	0	0	0	0	0	0	0	0	0	0	0	0	0	0	0	0	0.13	0	0	0	0	0	0.03	0.02	0	0	0	0	0	0	0	0	0
0b78fa115b4021b990e8054e86e75298	0	0	0	0	0	0	0	0	0	0	0	0	0	0	0	0	0	0	0	0	0.12	0	0	0	0	0	0	0	0	0	0	0	0	0	0	0	0.25	0	0.02	0	0	0	0	0	0	0	0	0	0
0b7a84abfe5d08a4782e05a55e415251	0.03	0	0	0	0	0	0.13	0	0	0	0.04	0	0	0	0	0	0	0	0	0	0	0.06	0	0	0	0	0	0	0	0.05	0	0	0	0	0	0	0	0	0	0	0	0	0	0	0	0	0	0	0
0b83c9dcbd5c6d71e091bcbddcf7d8e8	0.02	0	0.02	0	0	0	0	0.02	0	0	0	0.06	0	0	0	0.05	0	0	0.05	0	0.01	0	0	0	0	0	0.03	0	0.01	0.02	0	0	0	0	0	0.2	0	0	0.09	0.1	0.02	0.11	0.07	0	0	0.12	0.08	0	0
0b8aa9462c9316705259d7c17af3db6f	0	0	0	0	0	0	0	0	0	0	0	0.06	0	0	0	0	0	0	0	0	0	0	0	0	0	0	0	0	0	0	0	0	0	0	0	0	0	0	0	0	0	0	0	0	0	0	0	0	0
0b8f90bd8dfbc6be4897e69f63231d12	0	0	0	0	0	0	0	0	0.04	0	0	0	0	0	0	0	0	0	0	0	0	0	0	0	0	0	0	0	0	0	0	0	0	0	0	0	0	0	0	0	0	0	0	0	0	0	0	0	0
0ba1e51e5456a0662bec7ae1c07aa046	0	0	0	0	0	0	0	0	0	0	0	0	0	0	0	0	0	0	0	0	0	0	0	0	0	0	0	0	0	0	0	0	0	0	0	0	0	0	0.02	0	0	0	0	0	0	0	0	0	0
0ba3c7a8c43687049cf8b7508b309de9	0	0	0	0	0	0	0	0	0	0	0	0	0	0	0	0	0	0	0	0	0	0.1	0	0	0	0	0	0	0	0	0	0	0	0	0	0	0	0	0	0	0	0	0	0	0	0	0	0	0
0ba5f878de15b23f1903c6102dd189a9	0	0	0	0	0	0	0	0	0	0	0	0	0	0.06	0	0	0	0	0	0	0	0	0	0	0	0	0	0	0	0	0	0	0	0	0	0	0	0	0	0	0	0	0	0	0	0	0	0	0
0bc09bfc333004e600cab836519df928	0	0	0	0	0	0	0	0	0	0	0	0	0	0	0	0	0	0	0	0	0	0	0	0	0	0	0	0	0	0	0	0	0	0	0	0	0	0	0	0	0	0	0	0	0	0	0	0	0
0bc802c590a8eddb7e9b5780167437ff	0	0	0	0	0	0	0	0	0	0	0	0	0	0	0	0	0	0	0.07	0	0.04	0	0	0	0.03	0	0	0	0	0	0	0	0	0	0	0	0	0	0	0	0	0	0	0	0	0	0.04	0	0
0bca738c2b284da3a81d3f0adc700821	0.01	0	0	0.02	0	0.04	0.02	0.07	0	0	0	0	0	0	0	0	0.04	0.05	0	0.02	0	0	0	0	0	0	0.04	0.04	0	0.05	0	0	0	0	0	0	0	0	0	0.04	0	0	0	0.13	0	0.3	0	0	0
0bcdcb5d10e08f344f192cbc32b14dc1	0	0	0.09	0	0	0	0	0	0	0	0	0.02	0	0.06	0	0	0	0	0	0	0	0	0.01	0	0	0.18	0.05	0	0	0	0	0	0	0	0	0	0	0	0	0	0	0	0	0	0	0	0	0	0
0bd969c57aaace831c9996ffa4812f36	0	0	0	0	0	0	0	0	0	0	0	0	0	0	0	0	0.04	0	0	0	0	0	0	0	0	0	0	0	0	0	0	0	0	0	0	0	0	0	0	0	0	0	0	0	0	0	0	0	0
0bdca4914c0d4ebf8800b1afa7520903	0.02	0	0	0	0	0	0	0	0.01	0	0.02	0.01	0	0	0.03	0	0	0	0	0	0	0	0	0	0	0	0	0	0	0	0	0	0	0	0.02	0	0	0	0	0	0	0	0	0	0	0	0	0	0
0be390450a6dfc0f32276b3653ed83fa	0.15	0	0	0	0	0	0	0	0	0	0	0	0	0	0	0	0	0	0	0	0	0	0	0	0	0	0	0	0	0	0	0	0	0	0	0	0	0	0	0	0	0	0	0	0	0	0	0	0
0bf4dd5d1a31028a6c4de795dce4eb73	0	0	0	0	0	0	0	0	0	0.03	0.11	0	0.35	0	0.23	0	0	0	0	0	0	0.22	0	0	0.3	0.53	0	0.11	0	0.11	0	0	0	0	0	0	0	0	0	0	0	0	0	0	0	0	0	0	0
0c02b8784d660be0aba4f03c307bb85f	0.02	0.1	0.11	0.02	0.11	0.14	0.17	0.04	0.1	0.11	0.17	0.29	0.24	0.14	0.36	0.19	0.29	0.25	0.33	0.29	0.32	0.18	0.17	0.09	0.16	0.2	0.02	0.07	0.11	0.13	0	0.03	0.2	0.07	0.13	0	0.09	0.16	0	0	0	0	0	0	0	0	0	0	0
0c08a4984c99b7f9b7935768e05c8d43	0	0	0.09	0	0	0.05	0.02	0	0	0	0	0	0.04	0	0	0	0	0	0	0	0	0	0	0	0	0	0	0	0	0	0	0	0	0	0	0	0	0	0	0	0	0	0	0	0	0	0	0	0
0c1f2e9b335be4332c0964e6b9338fef	0	0	0	0	0	0	0	0	0	0	0	0	0	0	0	0	0	0	0	0	0	0	0	0	0	0	0	0	0	0	0	0	0	0	0	0	0	0	0	0	0	0	0	0	0	0	0	0	0
0c25146f1368cad16e57f95d6a622f5c	0	0	0	0	0	0	0	0	0	0	0	0	0	0	0	0	0	0	0	0	0	0	0	0	0	0	0	0	0	0	0	0	0	0	0	0	0	0	0	0	0	0	0	0	0	0	0	0	0
0c25c9dd12da2c4b5e6c6e720201e2ec	0	0	0	0	0	0	0	0	0	0	0.04	0	0	0	0	0	0	0	0	0	0	0	0	0	0	0	0	0	0	0	0	0	0	0	0	0	0	0	0	0	0	0.09	0	0	0	0	0	0	0.09
0c27619733366478353a53c719c9bf0c	0	0	0	0	0	0	0	0	0	0	0	0	0	0	0	0	0	0	0	0	0	0	0	0	0	0	0	0	0	0	0	0	0	0	0	0	0	0	0	0	0	0	0.04	0	0	0	0	0	0
0c313b2e6587edf5272e2bfa52406666	0	0	0	0	0	0	0	0	0	0	0.07	0	0	0	0	0	0	0	0	0	0	0	0	0	0	0	0	0	0	0	0	0	0	0	0	0	0	0	0	0	0	0	0	0	0	0	0	0	0
0c31ff654ff0055ac1e97ad8f28788d0	0	0	0	0	0	0	0	0	0	0	0	0	0	0	0	0	0	0	0	0	0	0	0	0	0	0	0	0	0	0	0	0	0	0	0	0	0	0	0	0	0	0	0	0	0	0	0	0	0
0c465f98494ec7a31ab12b715b82ec94	0	0	0	0.05	0.04	0	0	0.05	0	0.02	0.04	0	0.09	0	0	0.05	0	0	0	0	0	0	0	0	0	0	0.03	0	0	0.02	0	0	0	0	0	0	0	0	0	0	0	0	0	0	0	0	0	0	0
0c481204c111ab3f3dd98ffb68e65afe	0	0	0	0	0	0	0	0	0	0	0	0	0	0	0	0	0	0	0	0	0	0	0	0	0	0	0.14	0	0	0	0	0	0	0	0	0	0	0	0.04	0	0	0	0	0	0	0	0	0	0
0c4add88c76be29ea51892f8c85c7029	0	0	0	0	0	0	0	0	0	0	0	0	0	0	0.04	0	0.05	0	0	0	0	0	0	0	0	0	0	0	0	0	0	0	0	0.09	0.09	0	0	0	0	0	0.12	0.14	0	0	0	0	0.04	0.16	0.06
0c4ce9964f4d15a80cf974ac5c9af62e	0.02	0.06	0.04	0.05	0.04	0.08	0.01	0.01	0.02	0.03	0.03	0.08	0.14	0.18	0	0.07	0.03	0.03	0.07	0.05	0	0.06	0.06	0.08	0	0.07	0.08	0.09	0.03	0	0.25	0	0.09	0	0	0	0	0	0	0	0	0	0	0	0	0	0	0	0
0c4d61c88353ccf4648888e51efc0855	0	0	0.04	0	0	0	0	0.03	0	0.08	0	0	0.21	0.08	0	0	0.05	0	0	0	0	0	0	0	0.15	0	0	0	0.1	0.04	0	0	0.11	0	0	0	0	0	0	0	0	0	0	0	0	0	0	0	0
0c54e59fe80c835acb971199b4e4deb2	0	0	0	0	0	0	0	0	0	0	0	0	0	0	0	0	0	0	0	0	0	0	0	0	0	0	0	0	0	0	0	0	0	0	0	0	0	0	0	0	0	0	0	0	0	0	0	0	0
0c57ae9f940aa35ab0c8670f2036b12e	0	0	0	0	0	0	0	0	0	0	0	0	0	0	0	0	0	0	0	0	0	0	0	0	0.24	0	0	0	0.08	0.03	0	0	0	0	0	0	0	0	0	0	0	0	0	0	0	0	0	0	0
0c57b7559f89716237194f6516b9187f	0	0	0	0	0	0	0	0	0	0	0	0	0	0	0	0	0	0	0	0	0	0	0	0	0	0	0	0	0	0	0	0	0	0	0	0	0	0	0	0	0	0	0.04	0	0	0	0	0	0
0c57c841aeafe6cba0e1d0fca854ea4c	0	0	0	0	0	0	0	0	0	0	0	0	0	0	0	0	0	0	0	0	0	0	0	0	0	0	0	0	0	0	0	0	0	0	0	0	0	0	0	0	0	0	0	0	0	0	0	0	0
0c5d8ccc3899b07cb73046ed42c4b9a8	0	0	0	0	0	0	0	0	0	0	0	0	0	0	0	0	0	0	0	0	0	0	0	0	0	0	0	0	0	0	0	0	0	0	0	0	0	0	0	0	0	0	0	0	0	0	0	0	0
0c5e7766f14022120ddc469e3cd34488	0.02	0.05	0.01	0	0.04	0.05	0.01	0.01	0.06	0.05	0.08	0.01	0	0	0	0	0.02	0.03	0.17	0.02	0.18	0.02	0.04	0.04	0.27	0.07	0.04	0	0	0.01	0	0	0.05	0.22	0.29	0	0	0	0	0	0	0	0	0	0	0	0	0	0
0c619f0bb6c620228499bc254c7c9544	0	0	0	0	0	0	0	0	0	0	0	0	0	0	0	0	0	0	0	0.04	0	0	0	0	0	0	0	0	0	0	0	0	0	0	0	0	0	0	0	0	0	0	0	0	0	0	0	0	0
0c6311406036673d411dff2fb560ab0b	0	0	0	0	0	0	0	0	0	0	0	0	0	0	0	0	0	0	0	0	0	0	0	0	0	0	0	0	0	0	0	0	0	0	0	0	0	0	0	0	0	0	0	0	0	0	0	0	0
0c7b1cb449b50c155e29c514a3b5bcf8	0.04	0	0	0.01	0.01	0.01	0.01	0.02	0.07	0.01	0.04	0	0	0	0	0	0	0.01	0	0	0.12	0	0	0.04	0	0	0.02	0	0	0	0	0	0	0	0	0	0	0	0	0.05	0	0	0.01	0	0	0.12	0.08	0.02	0
0c7b21f29d20a141f625ab6a7536fffb	0	0	0	0	0	0	0	0	0	0	0	0	0	0	0	0	0	0	0	0	0	0	0	0	0	0	0	0	0	0	0	0	0	0	0	0	0	0	0	0	0	0	0	0	0	0	0	0	0
0c851f4c63e74c45f592976282f4fc8b	0.07	0	0.08	0	0.1	0	0	0.04	0.07	0.02	0.09	0.07	0.15	0.11	0	0.04	0.02	0	0.14	0	0.04	0.03	0	0	0	0	0.06	0	0	0.04	0	0	0	0.22	0	0	0	0	0.09	0.05	0.06	0.04	0.01	0	0	0.07	0.05	0.17	0.18
0c886d51558859002f548477d2b65ab7	0	0	0	0	0	0	0	0	0	0	0	0	0	0	0	0	0	0	0	0	0	0	0	0	0	0	0	0	0	0	0	0	0	0	0	0	0	0	0	0	0	0	0	0	0	0	0	0	0
0c96546dcab471fb9e35313788b11fee	0	0	0	0	0	0	0	0.05	0	0	0	0	0	0	0	0	0	0	0	0	0	0	0	0	0.06	0	0	0	0	0	0	0	0	0	0	0	0	0	0	0	0	0	0	0	0	0	0	0	0
0c9cb88c17aec9d296f8da80c141285e	0	0	0	0	0	0	0	0	0	0	0	0	0	0	0	0	0	0	0	0	0	0	0	0	0	0	0	0	0	0	0	0	0	0	0.15	0	0	0	0	0	0	0.06	0.08	0.23	0.07	0.15	0	0	0
0ca4cf013a700aaf6aec2503118740be	0.02	0	0	0	0.05	0	0.03	0	0	0	0	0.03	0	0	0	0	0	0	0	0	0	0	0	0	0	0	0	0	0	0.01	0	0	0	0	0	0	0	0	0.02	0	0	0.11	0	0	0	0	0	0	0
0cad2696d1e1ee8a23dd239c236c44fa	0	0	0	0	0	0	0	0	0	0	0	0	0	0	0	0	0	0	0	0	0	0	0	0	0	0	0	0.02	0	0	0	0	0	0	0	0	0	0	0	0	0.03	0	0.02	0	0.01	0	0	0	0
0caead45a0333b71142f8bde9ef27582	0	0.05	0	0.02	0.01	0	0.01	0	0	0.02	0	0.02	0.03	0	0	0.09	0	0	0	0.03	0	0	0	0	0	0	0.04	0.01	0	0.01	0	0	0	0	0	0	0	0	0	0	0	0	0	0	0.04	0.02	0.05	0.05	0.09
0cb4302b8f86afb273a378abec265beb	0	0	0	0	0	0	0	0	0	0	0	0	0	0	0	0	0	0	0	0	0	0	0	0	0	0	0	0	0	0	0	0	0	0	0	0	0	0	0	0	0	0	0	0	0	0	0	0	0
0cb57a509ddf98e4928a90625c9c4fe4	0	0	0	0	0	0	0	0	0	0	0	0	0	0	0	0	0	0	0	0	0	0	0	0	0	0	0	0	0	0	0	0	0	0	0	0	0	0	0	0	0	0	0	0	0	0	0	0	0
0cbd901f1b444274706a4fd77667cfb1	0	0	0	0	0	0	0	0	0	0	0	0	0	0	0	0	0	0	0	0	0	0	0	0	0	0	0	0	0	0	0	0	0	0	0.09	0	0	0	0	0	0	0	0	0	0	0	0	0	0
0cc62e081865d4e86143f092cf21f838	0	0	0	0	0	0.05	0	0	0	0	0	0	0	0	0	0	0	0	0	0	0	0	0	0	0	0	0	0	0	0	0	0	0	0	0	0	0.08	0	0	0	0	0	0	0	0	0	0	0	0
0cc957739f3e7ddf2d0b6aaeb25f6ce1	0	0	0	0	0	0	0	0	0	0	0	0	0	0	0	0	0	0	0	0	0	0	0	0	0	0	0	0	0	0	0	0	0	0	0	0	0	0	0	0	0	0	0	0	0	0	0	0	0
0ccfa43e51ef1c40c5ff37420b6f6732	0.05	0	0	0.05	0	0	0	0.02	0.03	0	0	0	0	0	0	0.04	0	0	0.1	0	0	0	0	0	0.02	0	0	0	0	0	0	0	0	0	0	0	0	0	0	0	0	0.04	0	0	0	0	0	0	0
0cd0df15c885e4d01eb936f74619a91a	0	0	0	0	0	0	0	0	0	0	0	0.01	0	0	0	0	0	0	0	0	0	0	0	0	0	0	0	0	0	0	0	0	0	0	0	0	0	0	0	0	0	0	0	0	0	0	0	0	0
0cd3a7ee036a0bd5f9686dee37632ada	0	0	0	0	0	0	0	0	0	0	0	0	0	0	0	0	0	0.02	0	0	0	0	0	0	0	0	0	0	0	0	0	0	0	0	0	0	0	0	0	0	0	0	0	0	0	0	0	0	0
0d0d0c3cefa2648407f807559d452d7e	0	0	0	0	0	0	0	0	0	0	0	0	0	0	0	0	0	0	0	0	0	0	0	0	0	0	0	0	0	0	0	0	0	0	0	0	0	0	0	0	0	0	0	0	0	0	0	0	0
0d17e57c2ea72b91e438a390616dd05c	0	0	0	0	0	0	0	0	0	0	0	0	0	0	0	0	0	0	0	0	0	0	0	0	0	0	0	0	0	0	0	0	0	0	0	0	0	0	0	0	0	0	0.05	0	0	0	0	0	0
0d19566a7c4f0db432baa4923e597725	0	0	0.02	0	0	0	0	0	0	0	0	0	0	0	0	0	0	0	0	0	0	0	0	0	0	0	0	0	0	0	0	0	0	0	0.06	0	0	0	0	0	0	0	0	0	0	0	0	0	0
0d1b219f1edc9c2b3ce7a16ea601e802	0	0	0	0	0	0	0	0	0	0	0.02	0	0	0	0	0	0	0	0	0	0	0	0	0	0	0	0	0	0	0	0	0	0	0	0	0	0	0	0	0	0	0	0	0	0	0	0	0	0
0d1c14c715084d6f48f88d0b78901e26	0	0	0	0	0	0	0.01	0	0	0	0.01	0	0	0	0	0	0.01	0.02	0	0.03	0	0	0	0	0	0	0	0	0	0	0	0	0	0	0	0	0	0	0	0	0	0	0	0	0	0	0	0	0
0d1e04e1f25bb4cbbd3c201c2dda9e3f	0	0	0	0	0	0.02	0	0	0.01	0	0	0	0.07	0	0	0	0.01	0	0	0.01	0	0	0	0	0	0.19	0	0	0.07	0	0.02	0	0	0	0	0	0	0	0	0	0	0	0	0	0	0	0	0	0
0d1f1b59a7281eab970d716c5256eb70	0	0	0	0	0	0	0	0	0	0	0	0	0	0	0	0	0	0	0	0	0	0	0	0	0	0	0	0	0	0	0	0	0	0	0	0	0	0	0	0	0	0	0	0	0	0	0	0	0
0d23bdcba5d1c289697c83161ac2d9da	0	0.04	0.08	0	0.06	0.01	0.09	0	0.02	0	0	0	0	0	0	0.03	0	0.01	0.1	0	0.07	0.06	0	0.06	0.07	0	0.02	0.01	0.02	0.05	0.19	0	0	0	0.03	0	0.13	0.1	0	0	0	0	0	0	0	0	0	0	0
0d23db00b2f7b76e46a217a6ee20f352	0	0	0	0	0	0	0	0	0	0	0	0	0	0	0	0	0	0	0	0	0	0	0	0	0	0	0	0	0	0	0	0	0	0	0	0	0	0	0	0	0	0	0	0	0	0	0	0	0
0d23e0a6bf910a08b11e5bb82dfbab51	0	0	0	0	0	0	0	0	0	0	0	0	0	0	0	0	0	0	0	0	0	0	0	0	0.01	0	0	0	0	0	0	0	0	0	0	0	0	0	0	0	0	0	0	0	0	0	0	0	0
0d2dcd8a52564a5f9dd70b8b4661cb48	0	0.06	0.01	0	0.01	0.04	0	0.03	0.02	0	0	0	0	0	0	0	0	0	0	0	0	0	0	0	0	0	0.02	0	0	0	0	0	0	0	0	0	0	0	0	0.04	0	0	0	0.06	0.03	0.08	0.07	0.08	0
0d315d62a41ecef8a68c7dcf09f0cedd	0.04	0	0	0	0	0	0	0	0	0	0	0	0	0	0	0	0	0	0	0	0	0	0	0	0	0	0.07	0	0	0.03	0	0	0	0	0	0	0.08	0	0	0	0	0	0.08	0	0.04	0	0	0.04	0
0d38d18a90442453fe0ac0b92231abd9	0	0	0	0	0	0	0	0	0	0	0	0	0	0	0	0	0	0	0	0	0	0	0	0	0.16	0	0	0.15	0	0	0	0	0	0	0	0	0	0	0	0	0	0	0	0	0	0	0	0	0
0d3bce140414adf7b9e6705ad5f1b8a1	0.05	0	0.03	0	0.03	0	0	0	0	0.03	0.05	0	0	0	0	0	0.06	0.04	0	0.13	0	0	0	0	0	0	0.05	0.06	0.08	0	0	0	0	0	0	0	0	0	0.08	0	0.09	0	0	0	0	0	0	0	0
0d3dd6e28c13b6a4e6cda3ea92595e83	0	0	0	0	0	0	0	0	0	0	0	0	0	0	0	0	0	0	0	0	0	0	0	0	0	0	0	0	0	0.07	0	0	0	0	0	0	0	0	0	0	0	0	0	0	0	0	0	0	0
0d4bb21ed08c19894b96d887e760ea6a	0	0.03	0	0.02	0	0.01	0.01	0.02	0.02	0	0.01	0.03	0.03	0	0.06	0.02	0.04	0.05	0.03	0.03	0.02	0.03	0.02	0.03	0.04	0.05	0.01	0.01	0.04	0.01	0.18	0.04	0.01	0	0.12	0.29	0.05	0.13	0.05	0.04	0.04	0.12	0.04	0.01	0.06	0.02	0.08	0.03	0.02
0d4f871d8ef3ffb20b836c60a58d10be	0	0	0	0	0	0	0	0	0	0	0	0	0	0	0	0	0	0	0	0	0	0	0	0	0	0	0	0	0	0	0	0	0	0	0	0	0	0	0	0	0	0	0	0	0	0	0	0	0
0d51d00f91c51f4a4340aecabe618c4a	0	0	0	0	0	0	0	0	0	0	0	0	0	0	0	0	0	0	0	0	0	0	0	0	0	0	0	0	0	0	0	0	0	0	0	0	0	0	0	0	0	0	0	0	0	0	0	0	0
0d538286464adb4e0cb75a59a05386b4	0.08	0.03	0.03	0.05	0.07	0.02	0.01	0.04	0.05	0.05	0	0.06	0.04	0.02	0.06	0.03	0.01	0	0.01	0.01	0.01	0.03	0.02	0.03	0.07	0.01	0.03	0.02	0.02	0.04	0.05	0.07	0.01	0	0.03	0	0.05	0.01	0	0	0	0	0.02	0	0	0.04	0.06	0.08	0
0d5392640e3921c1a67b3b42fe0719b7	0	0	0	0	0	0	0	0	0	0	0	0	0	0	0	0	0	0.09	0	0	0	0	0	0	0	0	0	0	0	0	0	0	0	0	0	0	0	0	0	0	0	0	0	0	0	0	0	0	0
0d54620f334e14a26fbe1391f97b4dd3	0	0	0	0	0.09	0	0	0.09	0	0	0.05	0	0	0	0	0	0	0.05	0	0	0.08	0	0	0	0	0	0	0	0	0	0.14	0	0	0	0	0	0	0	0.01	0	0.07	0	0	0	0.02	0	0	0.14	0
0d562f9c90ecddacbe2566c458ed8266	0.04	0	0	0	0	0	0	0	0	0	0	0	0	0	0	0	0	0	0	0	0	0	0	0	0	0	0	0	0	0	0	0	0	0	0	0	0	0	0	0	0	0	0	0	0	0	0	0	0
0d582aed921643fb608dd2308755b40c	0	0	0	0	0	0	0	0	0	0	0	0	0	0	0	0	0	0	0	0	0	0	0	0	0	0	0	0	0	0	0	0	0	0	0	0	0	0	0	0	0	0	0	0	0	0	0	0	0
0d5b2cb355596162fae5e75b2c92ea4b	0	0	0	0	0	0	0	0	0	0	0	0	0	0	0	0	0	0	0	0	0	0	0	0	0	0	0	0	0	0	0	0	0	0	0	0	0	0	0	0	0	0	0	0	0	0	0	0	0
0d5f81c30710220d8a44527ea47684d8	0	0	0	0	0	0	0	0	0	0	0	0	0	0	0	0	0	0	0	0	0	0	0	0	0	0	0	0	0	0	0	0	0	0	0	0	0	0	0	0	0	0	0	0	0	0	0	0	0
0d6c17c0362aee42a281acd5166cc790	0.05	0	0.02	0.06	0.02	0.05	0.04	0.01	0	0	0	0	0	0	0	0	0.07	0.01	0.01	0	0	0	0.08	0	0	0	0.07	0	0.03	0.02	0	0	0.03	0	0	0	0	0	0	0	0	0	0	0	0	0	0	0	0
0d6ef90f2210b04aed31a704f1e6109b	0	0.08	0	0	0	0	0.05	0	0	0.05	0	0	0	0	0	0	0	0.02	0.14	0	0	0	0	0	0	0	0.08	0.03	0.04	0.01	0	0	0	0	0	0	0.05	0	0	0	0	0	0.01	0	0.03	0	0	0	0
0d70e6ffbeba662c753f5f5f93e2db93	0	0	0	0	0	0	0	0	0	0	0	0	0	0	0	0	0	0	0	0	0	0	0	0	0	0	0	0	0	0	0	0	0	0	0	0	0	0	0	0	0	0	0	0	0	0	0	0	0
0d7c97ba1c471ffd03ba61843c29051f	0.03	0	0	0	0	0.02	0	0	0	0	0	0	0	0	0	0	0	0	0	0	0	0	0	0	0	0	0	0	0	0	0	0	0	0	0	0	0	0	0.05	0.04	0	0.04	0	0	0	0	0	0	0.06
0d84949a8b2613a2ff256b1e9c43b9c9	0	0	0	0	0	0	0	0	0	0	0	0	0	0	0	0	0	0	0	0	0	0	0	0	0	0	0	0	0	0	0	0	0	0	0	0	0	0	0	0	0	0	0	0	0	0	0	0	0
0da0bcf2e9efe8d3a86c041350cb19b8	0	0	0	0	0	0	0	0	0	0	0.02	0	0	0	0	0	0	0	0	0	0	0	0	0	0	0	0	0	0	0	0	0	0	0	0	0	0	0	0	0	0	0	0	0	0	0	0.11	0	0
0daf809d930a26df3ba1b573d96b1351	0	0	0	0	0	0	0	0	0	0	0	0	0	0	0	0	0	0	0	0	0	0	0	0	0	0	0	0	0	0	0	0	0	0	0	0	0	0	0	0	0	0	0	0	0	0	0	0	0
0db61efec0e51fb07442c619a93e0e19	0	0	0	0	0	0	0	0	0	0	0	0	0	0	0	0	0	0	0	0	0	0	0	0	0	0	0	0	0	0	0	0	0	0	0	0	0	0	0	0	0	0	0	0	0	0	0	0	0
0dbe1743349c4199069fceccb740f6c1	0	0	0	0	0	0	0	0	0	0	0	0	0	0	0	0	0	0	0	0	0	0	0	0	0	0	0	0	0	0	0	0	0	0	0	0	0	0	0	0	0	0	0	0	0.06	0	0	0	0
0dc02352a0ef86d81e48f9e9e4abb36b	0	0	0	0	0	0	0	0.14	0.05	0	0	0	0	0	0	0	0	0	0	0	0	0	0	0	0.18	0	0	0	0	0	0	0	0	0	0	0	0	0	0	0	0	0	0	0	0	0	0	0	0
0dc226016201e1aad2a12b12007673fa	0	0	0	0	0	0	0	0	0	0	0	0	0	0	0	0	0	0	0	0	0	0	0	0	0	0.04	0	0	0	0	0	0	0	0	0	0	0	0	0	0	0	0	0	0	0	0	0	0	0
0dcdc37642ad4f8213bd7258a556cc7a	0	0	0	0	0	0	0	0	0	0	0	0	0	0	0	0	0	0	0	0	0	0	0	0	0	0	0	0	0	0	0	0	0	0	0	0	0	0	0	0	0	0	0	0	0	0	0	0	0
0dd48fb80d9849ed2c101578b7c33d52	0	0	0	0	0	0	0	0	0	0	0	0	0	0	0	0	0	0	0	0	0	0	0	0	0	0	0	0	0.03	0.05	0	0	0	0	0	0	0	0	0	0	0	0	0	0	0	0	0	0	0
0dda6608a57b9aebf651634e42450cb5	0.13	0.04	0.07	0.06	0.04	0.12	0.07	0.09	0.02	0.14	0.11	0.06	0.21	0.24	0.16	0.12	0.05	0.13	0.05	0.39	0.24	0.2	0.25	0.18	0.11	0.14	0.04	0.03	0.05	0.1	0	0.16	0	0.19	0	0	0.06	0	0.14	0.07	0.15	0.11	0.01	0.05	0.11	0.02	0	0.02	0.03
0ddc94079b302b7db73cbf0fce1b3be4	0	0	0	0	0	0	0	0	0	0	0	0	0	0	0	0	0	0	0	0	0	0	0	0	0	0	0	0	0	0	0	0	0	0	0	0	0	0	0	0	0	0	0	0	0	0	0	0	0
0dde9fbd62514dbcb42a064d08e32938	0	0	0	0	0	0	0	0	0	0	0	0	0	0	0	0	0	0	0	0	0	0	0	0	0	0	0	0	0	0	0	0	0	0	0	0	0	0	0	0	0	0	0	0	0	0	0	0	0
0de1d354dfc23ce3faf1e15a3a396238	0	0	0	0	0	0	0	0	0	0	0	0	0	0	0	0	0	0	0	0	0	0	0	0	0	0	0	0	0	0	0	0	0	0	0	0	0	0	0	0	0	0.09	0	0	0	0	0	0	0
0de8a69150e5b4b265cc9308fb40168e	0	0	0	0	0	0	0	0	0	0	0	0	0	0	0	0	0	0	0	0	0	0	0	0	0	0	0	0	0	0	0	0	0	0	0	0	0	0	0	0	0	0	0	0	0	0	0	0	0
0dfebee75a2513c857a9c910e6dc15ac	0	0	0	0	0	0	0	0	0	0	0	0	0	0	0	0	0	0	0	0	0	0	0	0	0	0	0	0	0	0	0	0	0	0	0	0	0	0	0	0	0	0	0	0	0	0	0	0	0
0e0c1549771a85c55fbe3e7ffe759dde	0	0	0	0	0	0	0	0	0	0	0	0	0	0	0	0	0	0	0	0	0	0	0	0	0	0	0	0	0	0	0	0	0	0	0	0	0	0	0	0	0	0.11	0	0	0	0	0	0	0
0e0c8e3d14141a09f03552e758873e74	0	0	0	0	0	0	0	0	0	0	0	0	0	0	0	0	0	0	0	0	0	0	0.01	0	0	0	0	0.05	0.02	0	0	0	0	0	0	0	0	0	0	0	0.02	0	0	0	0	0	0	0	0
0e19d1323f5ecab26d4fe91275b837c5	0	0	0.03	0.1	0.02	0.02	0.01	0	0	0	0.01	0	0	0	0	0	0.08	0.05	0.02	0.01	0	0	0.09	0.01	0.07	0.08	0.03	0.02	0	0.06	0	0	0.1	0.14	0	0	0.14	0	0.05	0.03	0	0.03	0	0	0	0	0	0.18	0.08
0e1fbb39a25ac3c55c07bfa804191aa5	0	0	0	0	0	0	0	0.01	0	0	0	0	0	0	0	0	0	0	0	0	0	0	0	0	0	0	0	0	0	0	0	0	0	0	0	0	0	0	0	0	0	0	0	0	0	0	0	0	0
0e311e665ce32ba24cc7c4f1cde22cc1	0	0	0	0.07	0	0	0	0	0.06	0	0	0	0	0	0	0	0.08	0.07	0	0	0	0	0	0	0	0	0	0	0	0	0	0	0	0	0	0	0	0	0	0.06	0.03	0.12	0	0	0	0	0	0	0
0e36ac2c608d0dd404218c4e4b345ea6	0	0	0	0	0.14	0.13	0.09	0.17	0	0	0	0	0	0	0	0	0.13	0	0	0.08	0.04	0.03	0.06	0	0.35	0	0.02	0	0	0.01	0	0	0	0	0	0	0	0	0	0	0	0	0	0	0	0	0	0	0
0e372273dca4818a1c07f8a7239dd1d0	0	0	0.04	0	0	0	0	0	0	0	0	0	0	0	0	0	0	0	0.09	0	0	0	0.03	0	0	0.14	0	0	0	0	0	0	0	0	0	0	0	0	0	0	0	0	0	0	0	0	0	0	0
0e3d74e9b9468b2cc9ff5949084d5c66	0.02	0.04	0	0.02	0.06	0	0.01	0.01	0.01	0.04	0	0.01	0	0	0	0.01	0.01	0	0	0.01	0.04	0.07	0.03	0	0.04	0.03	0	0	0	0.04	0.31	0	0.04	0	0	0.23	0	0.02	0.02	0.01	0.04	0.02	0.05	0	0	0	0	0	0
0e4579f6ed31025bc3973e215cbabd94	0	0.03	0	0	0	0	0	0	0	0	0.01	0	0	0	0	0	0	0	0	0	0.05	0	0	0	0	0	0	0.02	0	0	0	0	0	0	0	0	0	0	0	0	0	0	0	0	0	0	0	0	0
0e46d37f7fdc67c64de50752c094b745	0.17	0.35	0.08	0.04	0.11	0.16	0.11	0.09	0.23	0.09	0.12	0.15	0.05	0.23	0.2	0.13	0.17	0.11	0.08	0.34	0.23	0.29	0.21	0.14	0.04	0.15	0.19	0.22	0.3	0.19	0.27	0.11	0.16	0.07	0.24	0.17	0.12	0.4	0.05	0.09	0.04	0	0.06	0	0	0	0	0	0
0e4db1a0a28d19f86699b376141a97e6	0	0	0	0	0	0	0	0.09	0	0	0	0	0	0	0	0	0	0	0	0	0	0	0	0	0	0	0	0	0	0	0	0	0	0	0	0	0	0	0	0	0	0	0	0	0	0	0	0	0
0e4ee7cb3e2d244f98c19350746f0d58	0	0	0	0.07	0.01	0	0.02	0.01	0	0.01	0.01	0.04	0	0.02	0	0	0.08	0.01	0	0	0	0	0	0	0	0	0	0	0	0.05	0	0	0.14	0	0	0	0.1	0	0	0	0	0	0	0	0	0	0	0	0
0e50945294f778af8d90ffa7c9a282e7	0	0.19	0.06	0.12	0.72	0.07	0.28	0	0.26	0.48	0.02	0.1	0.05	0.26	0	0	0	0.11	0	0	0	0	0	0	0.18	0	0	0.4	0.38	0	0	0.17	0.13	0	0.37	0.63	0	0.21	0.44	0.37	0.01	0.35	0.15	0.42	0.72	0	0.39	1.08	0.82
0e5c8426b13ed0c7db36653114d37729	0	0	0	0	0	0	0	0.08	0.02	0.04	0	0.08	0	0.1	0.16	0	0.04	0	0.18	0.1	0	0.01	0	0	0	0	0.09	0.08	0.07	0.11	0.28	0.08	0.13	0	0	0	0	0	0.02	0.14	0.09	0	0.03	0	0	0	0	0	0.13
0e5ec349e441686f84f6b32bcf5d3a2d	0.04	0	0	0.04	0.02	0	0.02	0.04	0.05	0.02	0.04	0.05	0	0.08	0.03	0	0	0	0	0	0	0	0	0	0.01	0.01	0.04	0.11	0	0	0.05	0	0	0	0	0	0	0	0	0	0	0.15	0.05	0.06	0.04	0.14	0.1	0.04	0.05
0e60f87adb891fc4683404231c85c569	0	0	0	0	0	0	0	0	0	0	0	0	0	0	0	0	0	0	0	0	0	0	0	0	0	0	0	0	0	0	0	0	0	0	0	0	0	0	0	0	0	0	0	0	0	0	0	0	0
0e64c750efe003639b2575284962d921	0	0	0	0.07	0	0	0	0	0	0.06	0	0	0	0	0	0	0	0	0	0.12	0	0	0	0	0	0	0.02	0	0	0	0	0	0.03	0	0	0	0	0	0	0	0	0	0	0	0	0	0	0	0
0e6fb263464d9b58c3677d5d5cadd4e6	0	0	0	0	0	0	0	0	0	0	0	0	0	0	0	0	0	0	0	0	0	0	0	0	0	0	0	0	0	0	0	0	0	0	0	0	0	0	0	0.07	0	0	0	0	0	0	0	0	0
0e73ded74c2148d26e6ca282f933687b	0	0	0	0	0	0	0.03	0	0	0	0	0	0	0	0	0	0	0	0	0	0	0	0	0	0	0	0	0	0	0	0	0	0	0	0	0	0	0	0	0	0	0	0	0	0	0	0	0	0
0e7d966dc21a915c76da58b50c1cbc51	0	0	0	0	0.01	0	0	0.03	0	0.04	0	0	0	0	0	0	0	0	0	0	0.06	0.01	0.04	0.01	0	0	0	0	0	0	0	0.03	0	0	0.02	0	0	0	0	0.1	0	0	0.03	0	0	0	0.05	0	0
0e83c6f9a7bf948e2fcd2f0208017ad1	0	0	0	0	0	0	0	0	0	0	0	0	0	0	0	0	0	0	0	0	0	0	0	0	0	0	0	0	0	0	0	0	0	0	0	0	0	0	0	0	0	0	0	0	0	0	0	0	0
0e8412f889373c7b1a3ea1d66d0db1a7	0	0	0	0	0	0	0	0	0	0	0	0	0	0	0	0	0	0	0.05	0	0	0	0	0	0	0	0	0	0	0	0	0	0	0	0	0	0	0	0	0	0	0	0	0	0	0	0	0	0
0e8696dcfb6974f6b07d758ce1fcc934	0	0	0	0	0	0	0	0	0	0	0	0.02	0	0	0	0.03	0.05	0	0	0.01	0.08	0.03	0	0	0	0	0	0	0	0	0	0	0	0	0	0	0	0	0	0	0	0	0	0	0	0	0	0	0
0e86ea2d9e820699e55f0bb8bd9f3d35	0	0	0	0	0	0	0	0	0	0	0	0	0	0.16	0	0	0	0	0	0	0	0	0	0	0	0	0	0	0	0	0	0	0	0	0	0	0	0	0	0	0	0	0	0	0	0	0	0	0
0e89941df33744eb5d74d352179c7de9	0	0	0	0	0	0	0.01	0.03	0	0.01	0	0.01	0	0	0	0	0	0	0	0	0	0	0	0	0	0	0	0	0	0	0	0	0	0	0	0	0	0	0	0	0	0	0.06	0.13	0.01	0	0	0	0
0e96647e009023b4b6e5977c0bc3dac5	0	0	0	0	0	0	0	0	0	0	0	0	0	0	0	0	0	0	0	0	0	0	0	0	0	0	0	0	0	0	0	0	0	0	0	0	0	0	0	0	0	0	0	0	0	0	0	0	0
0e96d87a806a3a1b7aeee9365ca6b671	0	0.01	0.09	0.03	0	0.04	0.08	0.06	0.04	0.53	0.07	0.05	0.08	0	0	0.06	0	3.66	0.5	0	0.06	0.06	0	0.8	0	0.76	0.02	0.16	0.04	0	0	0.15	1.68	1.43	0	0	0	0.15	0	0	0	0	0	0	0	0	0	0	0
0ea091678631f81b16b8703eeca41809	0	0.03	0.03	0	0.04	0	0.01	0.02	0.02	0.03	0.01	0	0	0.02	0	0	0.02	0.02	0.03	0	0	0	0	0.02	0.02	0	0.02	0	0.04	0.02	0	0	0.02	0.06	0	0	0	0	0.01	0.04	0	0.05	0	0	0	0	0	0	0
0ea574bccc64f408ca18781f363255e1	0	0	0	0	0	0	0	0	0	0	0	0	0	0	0	0	0	0	0	0	0	0	0	0	0	0	0	0	0.03	0	0	0	0	0	0	0	0	0	0	0	0	0	0	0	0	0	0	0	0
0ea66e8b5bef04b84babd0034b1be7ab	0	0	0	0	0	0	0	0	0	0	0	0	0	0	0	0	0	0	0.06	0	0	0	0	0	0	0	0	0	0	0	0	0	0	0	0	0	0	0	0	0	0	0	0	0	0	0	0	0	0
0eb1c68dc88a80066c1ad7b93a898121	0	0.02	0	0.02	0	0.06	0.1	0	0.01	0	0	0	0	0	0	0	0	0	0.03	0.09	0	0.04	0.07	0.02	0	0.07	0	0	0	0	0	0.16	0.09	0	0	0	0.11	0	0	0.06	0	0	0	0	0	0	0.05	0.07	0
0eb30ccc47c3fe688ef09dc9c64874c6	0	0.01	0	0	0	0	0	0	0	0	0	0.01	0	0	0	0	0	0	0	0	0	0	0	0	0	0.02	0	0	0	0	0	0	0	0	0	0	0	0	0.01	0.02	0	0.06	0.03	0.05	0.02	0	0	0	0
0ec0fe85821cbff7dd7e7cddd824bede	0.03	0.02	0.03	0	0.03	0.05	0.12	0.01	0.03	0.04	0	0.01	0.01	0.11	0	0.07	0.17	0	0.1	0.03	0.04	0.02	0.02	0.09	0.03	0.1	0.06	0.02	0	0	0	0	0.07	0	0	0	0.14	0	0.01	0.02	0.01	0.02	0	0	0.01	0	0	0.03	0.01
0ec4a84015c714dce6730baa12637870	0	0	0	0	0	0	0	0	0	0	0	0	0	0	0	0	0	0	0	0	0	0	0	0	0.06	0	0	0	0	0.02	0	0	0	0.09	0	0	0	0	0	0	0	0	0	0	0	0	0	0	0
0ec80f1c79c4579b4773c194cf8e0989	0	0	0	0	0	0	0	0	0	0	0	0	0	0	0	0	0	0	0	0	0	0	0	0	0	0	0	0	0	0	0	0	0	0	0	0	0	0	0	0	0	0	0	0	0	0	0	0	0
0ed0cfc9e47ff408918c8c0dfeb4552e	0.05	0	0	0	0	0	0	0	0.07	0	0	0.04	0	0	0	0	0	0	0	0.03	0	0	0	0.03	0	0	0	0	0	0	0.6	0	0	0.11	0	0	0	0	0	0	0	0	0	0	0	0	0	0	0
0ee7f743c398fce11410ebec1adc622c	0.01	0.05	0	0.02	0.06	0	0	0.05	0	0	0.03	0	0.16	0	0	0	0	0	0	0	0	0.06	0.01	0	0	0	0	0	0	0.01	0	0	0	0	0	0	0	0	0	0	0	0	0	0	0	0	0	0	0
0eeba223681a8b5bf9e15d4de3f73034	0	0	0	0	0	0	0	0	0.03	0	0	0	0	0	0	0	0	0	0	0	0	0	0	0	0	0	0	0	0	0	0	0	0	0	0	0	0	0	0	0	0	0	0	0	0	0	0	0	0
0f013295f7193fc33961511f1775f46d	0	0	0	0	0	0	0	0	0	0	0	0	0	0	0	0	0	0	0	0	0	0	0	0	0	0	0	0	0	0	0	0	0	0	0	0	0	0	0	0	0	0	0	0	0	0	0	0	0
0f0b423d6514cbafe10e11ddd8297f08	0.16	0.06	0.06	0.05	0.04	0.09	0.02	0.07	0.02	0.08	0.11	0.07	0	0.16	0.15	0.03	0.05	0.07	0.07	0.1	0.01	0.02	0.06	0.07	0.05	0.17	0.03	0.03	0.04	0.07	0	0.03	0.03	0	0	0	0.17	0.07	0	0	0	0	0	0	0	0.07	0	0.07	0
0f0ce874217871dfde79696f062a67fc	0	0	0	0	0	0	0	0	0	0	0	0	0	0	0	0	0	0	0	0	0	0	0	0	0	0	0	0	0	0	0	0	0	0	0	0	0	0	0	0	0	0	0	0	0	0	0	0	0
0f100074db9c5cff191534acd62035f2	0	0.01	0.19	0	0.01	0.02	0	0.09	0.02	0	0.08	0.09	0	0.13	0.04	0.01	0.1	0.1	0	0.03	0.01	0.15	0	0.02	0.04	0.11	0	0.07	0	0.01	0.2	0	0	0	0.12	0.5	0	0	0.02	0.01	0.07	0.02	0	0	0.05	0	0.03	0	0.16
0f10f57e160905b100c07ce153063f89	0	0	0	0	0	0.03	0.02	0	0.01	0	0.01	0	0	0.11	0	0	0	0	0	0	0	0	0	0.16	0	0.17	0.03	0.01	0	0.05	0	0	0	0	0	0	0	0	0.1	0	0	0	0	0	0	0	0	0	0
0f19393b3831b100c2b8d04d7ba35962	0	0	0	0	0	0	0	0.06	0.03	0	0.01	0.01	0	0	0	0	0.04	0.03	0	0	0	0	0	0	0	0	0	0.05	0	0.04	0	0	0	0	0	0	0	0	0.05	0.06	0.07	0.1	0.44	0	0	0.36	0.46	0.31	0
0f1b09256292a5bccb4fffa4c133651e	0	0	0	0	0	0	0	0	0	0	0	0	0	0	0	0	0	0	0	0	0	0	0	0	0	0	0	0	0	0	0	0	0	0	0	0	0	0	0	0	0	0	0	0	0	0	0.02	0	0
0f1d7ff3ea17a6f026f1fa82750f3e6d	0	0	0	0	0	0	0	0	0	0	0	0	0	0	0	0	0	0	0	0	0	0.03	0	0	0	0	0	0	0	0	0	0	0	0	0	0	0	0	0	0	0	0	0	0	0	0	0	0	0
0f1fc35bc19d2e74668db682fab4decf	0	0	0	0	0	0	0	0	0	0	0	0	0	0	0	0	0	0	0	0	0	0	0	0	0	0	0	0	0	0	0	0	0	0	0	0	0	0	0	0	0	0	0	0	0	0	0	0	0
0f23442a2a45c58a74cbdacc527694ed	0	0	0	0	0	0	0	0	0.02	0	0	0	0	0	0	0	0	0	0	0.04	0	0	0	0	0	0.2	0	0	0	0	0	0	0	0.11	0.14	0	0.46	0	0	0	0	0	0	0	0	0	0	0	0
0f3670b7f8fabae0971712523daf188a	0	0	0	0	0	0	0	0	0	0	0	0	0	0	0	0.09	0	0	0	0	0	0	0	0	0	0.11	0	0	0	0	0	0	0	0	0	0	0	0	0	0	0	0	0	0.02	0	0	0	0	0.2
0f3c3211e1b29a91ce77c9f3f10d13e4	0	0	0	0	0	0	0	0	0	0	0	0	0	0	0	0	0	0	0	0	0	0	0	0	0	0	0	0	0	0	0	0	0	0	0	0	0	0	0	0	0	0	0	0	0	0	0	0	0
0f3f6316d1f3dfb8ce5e3d8074dc936c	0	0	0	0	0	0	0	0	0	0	0	0	0	0	0	0	0	0	0	0	0	0	0	0	0	0	0	0	0	0	0	0	0	0	0	0	0	0	0	0.02	0	0	0	0	0	0	0	0	0
0f700678f3b99ffafe6ddc4e32abc688	0	0	0	0	0	0	0	0	0	0	0	0	0	0	0	0	0	0	0	0	0	0	0	0	0	0	0	0	0.01	0	0	0	0	0	0	0	0	0	0	0	0	0	0	0	0	0	0	0	0
0f81bb8e06a99b3762dd2df796f172b4	0	0	0.01	0	0	0	0	0	0	0	0	0	0	0	0	0	0	0	0	0	0	0	0	0	0	0	0	0	0	0	0	0	0	0	0	0	0	0	0	0	0	0	0	0	0	0	0	0	0
0f8d964edb4afdc566361e8e8a8615e6	0.06	0	0	0	0	0	0.06	0	0	0	0	0	0	0	0	0	0	0	0	0	0	0	0	0	0	0	0	0	0	0.08	0	0	0	0	0	0	0	0	0	0	0	0	0	0	0.05	0	0	0.13	0
0f94f84efd3a2e065b34f8a60513e074	0.01	0	0	0	0	0	0	0	0	0.03	0	0	0	0	0	0	0	0	0	0	0	0	0	0	0	0	0	0	0	0	0	0	0	0	0	0	0	0	0	0	0	0	0.06	0	0	0.04	0.08	0	0
0fb542e29c07a67b0e2a9de3b72772bc	0	0	0	0	0	0.09	0	0	0	0	0	0	0	0	0	0	0	0	0	0	0	0	0	0	0	0	0	0	0	0	0	0	0	0	0	0	0	0	0	0	0	0	0	0	0	0	0	0	0
0fb687569fe73e4b885177f9f93aed25	0	0	0	0	0	0	0	0	0	0	0	0	0	0	0	0	0	0	0	0	0	0	0	0	0	0	0	0	0	0	0	0	0	0	0	0	0	0	0	0	0	0	0	0	0	0	0	0	0
0fbb95844771f2b40b59b82c9fa94ac7	0	0	0	0	0	0	0	0	0	0	0	0	0	0	0	0	0	0	0	0	0	0	0	0	0	0	0	0	0	0	0	0	0	0	0	0	0	0	0	0	0	0	0	0.12	0	0	0	0	0
0fbd414b52a043a8e9cc693d16d22891	0	0	0	0	0	0	0	0	0	0	0	0	0	0	0	0	0	0	0	0	0	0	0	0	0	0	0	0	0	0	0	0	0	0	0	0	0	0	0	0	0	0	0	0	0	0	0	0	0
0fbf4c446c2982958ceb95f0351685d4	0	0	0	0.03	0	0	0	0	0	0	0	0	0	0	0	0	0	0	0	0	0	0	0	0	0	0	0	0	0	0	0	0	0	0	0	0	0	0	0	0	0	0	0	0	0	0	0	0	0
0fbfea4b2a250ff108b8e32d6f2aa115	0	0	0	0	0	0	0	0	0	0	0	0	0	0.2	0.11	0	0	0.03	0	0	0	0	0	0.04	0	0	0.03	0	0	0	0	0	0	0	0	0	0	0	0.02	0.02	0.02	0.06	0	0	0	0.11	0.05	0	0
0fce4efae0698b16cdc76fd04003b87b	0	0	0	0	0	0	0	0	0.05	0	0	0	0	0	0	0	0	0	0	0	0	0	0	0	0	0	0.09	0	0	0	0	0	0	0	0	0	0	0	0	0	0.15	0	0	0	0.01	0	0	0	0
0fe7224786dabf1c122cd09b61656db9	0.34	0.31	0.24	0.16	0.03	0.05	0.04	0.04	0.09	0.16	0.13	0.16	0.11	0.18	0.27	0.06	0.16	0.13	0.12	0.1	0.15	0.12	0.09	0.03	0.11	0.16	0.15	0.18	0.13	0.29	0.17	0.31	0.22	0.14	0.11	0.21	0.31	0.21	0.1	0.13	0.09	0.22	0.11	0.03	0.05	0.02	0.06	0.08	0
0ff3cca2c1f1a54144d1ca3c1d4e2758	0	0	0	0	0	0	0	0	0	0	0	0	0	0	0	0	0	0	0	0	0	0	0	0	0	0	0	0	0	0	0	0	0	0	0	0	0	0	0	0	0	0	0	0	0	0	0	0	0
1008a6e68be9f62e14940839190278f0	0	0	0	0	0	0	0	0	0	0	0	0	0	0	0	0	0	0	0	0	0	0	0	0	0	0	0	0	0	0	0	0	0	0	0	0	0	0	0	0	0.09	0	0	0	0	0	0	0	0
1012672d505639803234a554c2a22fb8	0	0	0	0	0	0	0	0	0	0.02	0	0	0	0	0	0.03	0	0	0	0	0	0	0	0	0	0	0	0	0	0	0	0	0	0	0	0	0	0	0.05	0	0	0	0	0.01	0	0	0	0	0
1018439e92b8fd557c86f9f39bc2fcd9	0.06	0.03	0.02	0.01	0.03	0.04	0.02	0.05	0.01	0.02	0.05	0.03	0.03	0	0	0.03	0	0	0.06	0	0.01	0.13	0	0.12	0.03	0	0.06	0.03	0.06	0.04	0	0	0.09	0	0	0	0	0.05	0.02	0.05	0.1	0.02	0.04	0.05	0.06	0	0.12	0	0.07
10215f31903ac6055f8edc2aa8f97367	0	0	0	0	0	0	0	0	0	0	0	0	0	0	0	0	0	0	0	0	0	0	0	0	0	0	0	0	0	0	0	0	0	0	0.07	0	0	0	0	0	0	0	0	0	0	0	0	0	0
102acb56c78f1849cee93ba51fd11a88	0	0	0	0	0	0	0	0	0	0	0	0	0	0	0	0	0	0	0	0	0	0	0	0	0	0	0	0	0	0	0	0	0	0	0	0	0	0	0.03	0	0	0	0	0.12	0	0	0	0	0
102d5661d6b1a93686357957b604434d	0	0	0	0	0	0	0	0	0	0.07	0	0.05	0	0	0	0	0	0	0	0	0	0	0	0	0	0	0	0	0	0	0	0	0	0	0	0	0	0	0	0	0	0	0	0	0.02	0	0	0	0
103280b68a61f366c3209bcc7e0aec02	0.05	0	0	0	0	0	0.02	0.04	0	0	0	0	0	0.1	0	0	0	0	0	0	0	0	0	0	0	0	0.01	0	0	0	0.3	0	0.06	0	0	0	0	0	0	0	0	0	0	0	0	0	0	0	0
10386257cacb57c633d531bf32d4859d	0	0	0	0	0	0	0.1	0.01	0	0.08	0	0.07	0	0	0.16	0	0	0	0	0	0	0	0	0	0	0	0	0	0	0.06	0	0	0	0.18	0	0	0.2	0.07	0.07	0	0.02	0	0	0	0.02	0.26	0.09	0	0.06
103c11809bc1fe1e16eba17ddbbb6e2d	0	0	0	0	0	0	0	0	0	0	0	0	0	0	0	0	0	0	0	0	0	0	0	0	0	0	0	0	0	0	0	0	0	0	0	0	0	0	0	0.04	0	0	0	0	0	0	0	0	0
104d58e9db137a1c915e7c2656be715f	0	0	0	0	0	0	0	0	0	0	0	0	0	0	0	0	0	0	0	0	0	0	0	0	0	0	0	0	0	0	0	0	0	0	0	0	0	0	0	0	0	0	0	0	0.07	0	0	0	0
1055ca92937237126cd8123832b1b44b	0	0	0	0	0	0	0	0	0	0.03	0.02	0.02	0	0.02	0	0	0	0	0.02	0	0.03	0	0	0	0.02	0	0.01	0	0	0	0	0	0	0	0	0	0	0	0.02	0.04	0	0	0.03	0.02	0	0	0	0	0
10655013a42eeaeac54a9fd6d7573856	0	0	0	0	0.01	0	0	0	0	0	0	0	0	0	0	0	0	0	0.02	0	0	0	0	0	0.01	0	0	0	0	0	0	0	0	0	0	0	0	0	0	0	0	0	0	0	0	0	0	0	0
107e6f29ed3f0ac8f70bf77474c78159	0	0	0	0	0	0	0	0	0	0	0	0	0	0	0	0	0	0	0	0	0	0	0	0	0	0	0	0	0	0	0	0	0	0	0	0	0	0	0	0	0.02	0	0	0	0	0	0	0	0
1085b86958efe96543d7521cdf058015	0.07	0.03	0.04	0.02	0.01	0.05	0.05	0.03	0.03	0.05	0.02	0.01	0	0.11	0.21	0.07	0.04	0.02	0.06	0.01	0.02	0.14	0	0	0	0	0.04	0.02	0	0.02	0	0.19	0.04	0.27	0.13	0	0.05	0.12	0.09	0.09	0.04	0.04	0.08	0.05	0.16	0.1	0.03	0.06	0.05
108a6cfa6b7a411d39a7271910bb55a0	0	0.03	0.04	0.08	0.01	0	0	0.01	0	0	0	0	0.02	0	0.04	0.02	0	0.01	0	0.01	0.06	0.09	0	0.01	0.02	0	0.06	0.01	0.03	0	0	0	0.12	0	0	0	0	0	0.05	0.07	0.01	0.03	0	0	0.17	0	0	0	0
10961f65be423a5ed18713808cfb5550	0	0	0	0	0	0	0	0	0	0	0	0	0	0	0	0	0	0	0	0	0	0	0	0	0	0	0	0	0	0	0	0	0	0	0	0	0	0	0	0	0	0	0	0	0	0	0	0	0
1096be10080c8f16845e0c900969a4cb	0	0	0	0	0	0	0	0	0	0	0	0	0	0	0	0	0	0	0	0	0	0	0	0	0	0	0	0	0	0	0	0	0	0	0	0	0	0	0	0	0	0	0	0	0	0	0	0	0
109846155015c6b6eb3ec433de2b47dd	0	0	0	0	0	0	0	0	0	0	0	0	0	0	0	0	0	0	0	0	0	0	0	0	0	0	0	0	0	0	0	0	0	0	0	0	0	0	0	0	0	0	0	0	0	0	0	0	0
109b55e4f69f39b67b336aa14b4e9f77	0	0	0	0	0	0	0	0	0	0	0	0	0	0	0	0	0	0	0	0	0	0	0.05	0	0	0	0	0	0	0	0	0	0	0	0	0	0.1	0	0	0	0	0	0	0	0	0	0	0	0
109eac62b958428c6ecf756b3ed19dae	0	0	0	0	0	0	0	0	0	0	0	0	0	0	0	0	0	0	0	0	0	0	0	0	0	0	0	0	0	0	0	0	0	0	0	0	0	0	0	0	0	0	0	0	0	0	0	0	0
10ac28c471937207c490ad08de45772e	0	0.05	0	0	0.01	0	0.03	0	0	0.03	0.03	0	0	0	0	0	0	0	0.03	0.01	0	0	0.02	0.03	0	0.04	0.04	0	0	0	0	0	0	0	0	0	0	0	0	0	0	0	0	0	0	0	0	0	0
10b0bd6d1d4e46c80fcd90ed4f34553f	0	0	0	0	0	0	0	0	0	0	0	0	0	0	0	0	0	0	0	0	0	0	0	0	0	0	0	0	0	0	0	0	0	0	0	0	0	0	0	0	0	0	0	0	0	0	0	0	0
10b67fc0b71a533cb48f4c1337c7f316	0	0	0	0	0	0	0	0	0	0	0	0	0	0	0	0	0	0	0	0	0	0	0	0	0	0	0	0	0	0	0	0	0	0	0	0	0	0	0	0	0	0	0	0.01	0	0	0	0	0
10be4b2d2f0bf7627bda566cd81002a0	0.02	0.03	0.02	0	0.04	0.08	0.03	0.04	0	0.05	0.01	0.03	0.06	0.04	0.05	0.03	0.04	0	0.07	0.09	0.05	0.03	0.04	0.03	0.03	0.03	0.03	0.02	0.01	0.03	0	0.07	0.11	0.2	0.12	0	0.18	0.17	0	0	0	0	0	0	0	0	0	0	0
10c0afd79c712c162c184eac2f8d2292	0	0	0.01	0.03	0.02	0	0.03	0.01	0.03	0	0.01	0	0.02	0.05	0	0	0	0	0.01	0	0	0.03	0.01	0.02	0.03	0.02	0.02	0	0	0	0	0	0	0.08	0	0.11	0	0	0.03	0.02	0	0.02	0.01	0	0	0	0	0	0
10c35c51e442658880a481618c398c6c	0	0	0.04	0	0	0.05	0	0.04	0.04	0.1	0	0	0	0	0	0	0	0	0	0	0	0	0	0	0	0	0	0	0	0	0	0	0	0	0	0	0	0	0.04	0.01	0.02	0	0	0	0.02	0.08	0.04	0.1	0
10c5cf98deac9997b54a692afac7e187	0	0	0	0	0	0	0	0	0	0	0	0	0	0	0	0	0	0	0	0	0	0	0	0	0	0	0	0	0	0	0	0	0	0	0	0	0	0	0	0	0	0	0	0	0	0	0	0	0
10ca1bd48103e77c156d8a4a4b519993	0	0	0	0	0	0	0	0	0	0	0	0	0	0	0	0	0	0	0	0	0	0	0	0	0	0	0.02	0	0	0	0	0	0	0	0	0	0	0	0	0	0	0	0	0	0	0	0	0	0
10cd3f1c6b73eb3b239438c9bde46e01	0.03	0.01	0	0.01	0	0	0.01	0	0	0	0	0	0	0	0.01	0	0.02	0	0	0	0	0	0	0	0	0	0	0	0	0	0	0	0	0	0	0	0	0	0	0.02	0	0.02	0	0	0	0.05	0.03	0	0
10da6f18386a45137886c92defad9783	0	0	0	0	0	0	0	0	0	0	0	0	0	0	0	0	0	0	0	0	0	0	0	0	0	0	0	0	0	0	0	0	0	0	0	0	0	0	0	0	0	0	0	0	0	0	0	0	0
10e2e094ed4493b9fc3305842389500a	0	0	0	0	0	0	0	0	0	0	0	0	0	0	0	0	0	0	0	0	0	0	0.09	0	0	0	0.05	0	0	0	0	0	0	0	0	0	0	0	0	0	0.07	0	0	0	0	0	0	0	0
10f096221539f64141d1831f9cb74a63	0	0.03	0	0	0.01	0	0	0.02	0.02	0	0	0	0	0	0	0	0	0.05	0.1	0	0	0	0	0.1	0.02	0.09	0.01	0	0	0	0	0	0	0.26	0	0	0.15	0	0	0	0	0	0	0	0	0	0	0	0
110012ea1d386ba7c20d0e003fdadaa2	0	0	0	0	0	0	0.02	0	0	0	0	0	0	0	0	0	0	0	0	0	0	0.1	0	0	0.03	0	0.02	0	0	0	0	0	0	0	0	0	0	0	0.02	0	0	0	0	0	0	0	0	0	0.05
11046db2c82d47ae32b241577955c50b	0	0	0	0	0	0	0	0	0	0	0	0	0	0	0	0	0	0	0	0	0	0	0	0	0	0	0	0	0	0	0	0	0	0	0	0	0	0	0	0	0	0	0	0	0	0	0	0	0
110cf39744a5954eb924ec1160436df4	0	0	0	0	0	0	0	0	0	0	0	0	0	0	0	0	0	0	0	0	0	0	0	0	0	0	0	0	0	0	0	0	0	0	0	0	0	0	0	0	0	0	0	0	0	0	0	0	0
110ffe2784f0382d840d7fc39ef7429c	0	0	0	0	0	0	0	0	0	0	0	0	0	0	0	0	0	0	0	0	0	0	0	0	0	0	0	0	0	0	0	0	0	0	0	0	0	0	0	0	0	0	0	0	0	0	0	0	0
1115d155bc3d3df8342521f0c7064581	0	0	0	0	0	0	0	0	0	0	0	0	0	0	0	0	0	0	0	0	0	0	0	0	0	0	0	0	0	0	0	0	0	0	0	0	0	0	0	0	0	0	0	0	0	0	0	0	0
113798582ed2e24202ef1d571ea66ed8	0	0	0	0	0	0	0	0.04	0	0.04	0	0.06	0	0	0	0	0	0	0	0	0.26	0	0.06	0	0	0	0	0	0	0.1	0	0	0.11	0	0	0	0	0	0.02	0	0.03	0	0	0	0.04	0	0.01	0	0.04
113c89794a4ab667e6797e0a557f6e1b	0	0	0	0	0	0	0	0	0	0	0	0	0	0	0	0	0	0	0	0	0	0	0	0	0	0	0	0	0	0	0	0	0	0	0	0	0	0	0	0	0	0	0.01	0	0	0	0	0	0
1145bff3c06581ef44483db31e472180	0.02	0.02	0.03	0.04	0.09	0.15	0.03	0.01	0.01	0.02	0.06	0.04	0.04	0.13	0.02	0.03	0.04	0.03	0.04	0.09	0.02	0.11	0.11	0.08	0	0.11	0.01	0.04	0.01	0.02	0.2	0	0.08	0	0.07	0	0	0	0	0	0	0	0	0	0	0	0	0	0
114814a7aeb66c93ec940bc632a9ef2d	0	0	0	0	0	0	0	0	0	0	0	0	0	0	0	0	0	0	0	0	0	0	0	0	0	0	0	0	0	0	0	0	0	0	0	0	0	0	0	0	0	0	0	0	0	0	0	0	0
114d804dd4b4c812e6bbadce6a855996	0.05	0.01	0.02	0.05	0.02	0.07	0.07	0	0.02	0.1	0.02	0.03	0	0.05	0.01	0	0	0	0.03	0.01	0	0.03	0.01	0	0	0.01	0.05	0	0.01	0.05	0	0.13	0.01	0.3	0.15	0	0.03	0.09	0.05	0	0.03	0.06	0	0	0.06	0	0.06	0.03	0.14
11620b2320b0cfa46aa7389c5dbabb45	0	0	0	0	0	0	0	0	0	0	0	0	0	0	0	0	0	0	0	0	0	0	0	0	0	0	0	0	0	0.06	0	0	0	0	0	0	0	0	0	0	0	0	0	0	0	0	0	0	0
11649b9b1749f7f75abf9e6d44bfbd42	0	0	0	0	0	0	0	0	0	0	0	0	0	0	0	0	0	0	0	0	0	0	0	0	0	0	0	0	0	0	0	0	0	0	0	0	0	0	0	0	0	0	0	0	0	0	0	0	0
11781b0bb93970a4ecefe6ac00d929d0	0	0	0	0	0	0	0	0	0	0.03	0	0	0	0	0.01	0	0	0	0	0	0	0	0	0	0	0	0	0	0	0	0	0	0	0	0	0	0	0	0	0	0	0	0	0	0	0	0	0	0
117c128370128263744e96cd4d3aa158	0	0	0	0	0	0	0	0	0	0	0	0	0	0	0	0	0	0	0	0	0	0	0	0	0	0	0	0	0	0	0	0	0	0	0	0	0	0	0	0	0	0	0	0	0	0	0	0	0
118335c7731d1b7cdb348fc7d49769d6	0	0	0	0	0	0	0	0	0	0	0	0	0	0.18	0	0	0.01	0	0	0	0	0	0	0	0	0	0.07	0	0	0	0	0	0	0	0	0	0	0	0	0	0	0	0	0	0	0.04	0	0	0.03
1185d351e0aee04aa0433674007e3041	0	0	0	0	0	0	0	0	0	0	0	0	0	0	0	0	0	0	0	0	0	0	0	0	0	0	0	0	0	0.04	0	0	0	0	0	0	0	0	0	0	0	0	0	0	0	0	0	0	0
118a1a984a71ca0fe757d7b0fc5ef31c	0	0	0	0	0	0	0	0	0	0	0	0	0	0.13	0	0	0.03	0	0	0	0	0	0	0	0	0	0	0	0	0	0	0	0	0	0	0	0	0	0	0	0.01	0	0	0	0	0	0	0	0
1191bb07b40b6ae5bbd4baaed9f76c41	0	0	0	0	0	0	0	0	0	0	0	0	0	0	0	0	0	0	0	0	0	0	0	0	0	0	0	0	0	0	0	0	0	0	0	0	0	0	0.01	0	0	0	0.05	0	0	0	0	0	0
1194a36adbb41ffedcf1ea8e4a01d2e1	0	0	0	0	0	0	0	0	0	0	0	0	0	0.02	0	0	0	0	0	0	0	0	0	0	0	0	0	0	0	0	0	0	0	0	0	0	0	0	0	0	0	0	0	0	0	0	0	0	0
119ae9715cd0f47061c83ae9e13baa4b	0	0	0	0.06	0	0	0	0	0	0	0	0	0	0	0	0	0	0	0	0	0	0	0	0	0	0	0	0.08	0	0	0	0	0	0	0	0	0	0	0	0	0	0	0	0	0	0	0	0	0
11a5b76d4af6b97cfc1e6b2050e80073	0	0	0	0	0.04	0.04	0.02	0.05	0.01	0	0	0	0	0	0	0	0	0.04	0	0	0	0	0	0.05	0	0	0	0	0	0	0	0.09	0	0	0	0	0	0	0	0	0	0	0	0	0	0	0	0	0
11afb0289bd7ff3cb0b2474592a1f294	0.05	0	0.04	0.06	0.03	0.03	0.14	0	0.07	0.12	0.17	0.09	0.08	0.12	0.05	0	0	0	0	0	0.1	0.2	0	0.15	0.06	0.05	0.06	0.01	0.01	0.18	0	0.06	0.03	0	0.12	0	0.04	0	0	0	0	0	0	0.01	0.09	0	0.08	0	0
11bd92d721c3398f25d32645f2e6dd33	0	0	0	0	0	0	0	0	0	0	0	0	0	0	0	0	0	0	0	0	0	0	0	0	0	0.11	0	0	0	0	0	0	0	0	0	0	0	0	0	0	0	0	0	0	0	0	0	0	0
11be17591c36cfc1354a530e7e0707f1	0	0	0	0	0	0	0	0	0	0	0	0	0	0	0	0	0	0	0	0	0	0	0	0	0	0	0	0	0.09	0	0	0	0	0	0	0	0	0	0	0	0	0	0	0	0	0	0	0	0
11c17ccc6d61c6e3f304e1b426e5c0eb	0.08	0	0	0	0	0	0	0	0	0.03	0	0	0	0	0	0.02	0	0	0	0	0	0	0	0	0	0	0.02	0	0	0	0	0	0	0	0	0	0	0	0	0	0	0	0	0	0	0	0	0	0
11c86ae0d3d7a531a3120378002faba3	0	0	0	0	0	0	0	0	0	0	0	0	0	0	0	0	0	0	0	0	0	0	0	0	0	0	0	0	0.01	0	0	0	0	0	0	0	0	0	0	0	0	0	0	0	0	0	0	0	0
11cd2c9913322d258060d3df3a22b8eb	0	0	0	0	0	0	0	0	0	0	0	0	0	0	0	0	0	0	0	0	0	0	0	0	0	0	0	0	0	0	0	0	0	0	0	0	0	0	0	0	0	0	0	0	0	0	0	0	0
11cfa07ffd455784e0cc8b4290ef40c8	0	0	0	0	0	0	0	0	0	0	0	0	0	0	0	0	0	0	0	0	0	0	0	0	0	0	0	0	0	0	0	0	0	0	0	0	0	0	0	0	0	0	0	0	0	0	0	0	0
11d41bb7cbfdfcb3154ac519c4a677fd	0	0	0	0	0	0	0	0	0	0	0	0	0	0	0	0	0	0	0	0	0	0	0	0	0	0	0	0	0	0	0	0	0.1	0	0	0	0	0	0	0	0	0	0	0	0	0	0	0	0
11d55532ef134d07cc0b431b2fd39ad2	0.02	0.02	0.01	0	0	0	0	0	0	0	0	0	0.2	0.01	0.02	0.01	0	0	0	0.01	0	0	0	0.09	0	0	0.01	0.03	0.02	0	0.17	0	0	0	0.04	0	0	0	0.44	0.06	0.03	0	0.11	0	0	0.32	0	0.03	0
11e1118b0463395ee76593864be01607	0	0	0	0	0	0	0	0	0	0	0	0	0	0	0	0	0	0	0	0	0	0	0	0	0	0	0	0	0	0	0	0	0	0	0	0	0	0	0.04	0	0	0	0	0	0.05	0	0	0	0
11eac6bad1662698aeced3b5c0a06897	0	0	0	0	0	0	0	0	0	0	0	0	0	0	0	0	0	0	0	0	0	0	0	0	0	0	0	0	0	0	0	0	0	0	0	0	0	0	0	0	0	0	0	0	0	0	0	0	0
11f2ff0bed635c743b3ee469e3faebd8	0	0	0	0	0	0	0	0	0	0	0	0	0	0.08	0.03	0	0	0.04	0	0	0	0	0	0	0	0	0	0.01	0	0	0	0	0	0	0	0	0	0	0	0	0	0	0	0	0	0	0	0	0
11f8381d61ba59164904ce80f4672b55	0.02	0	0.19	0	0	0.04	0	0	0	0	0	0.06	0	0	0	0	0.1	0	0	0	0	0	0	0.1	0	0	0.13	0	0	0	0	0	0	0	0	0	0	0	0	0	0	0	0	0	0	0	0	0	0
11fcf2f1ac61d38329f9c70f067f3774	0	0	0	0	0	0	0	0	0	0	0	0	0	0	0	0	0	0	0	0	0	0	0	0	0	0	0	0	0	0	0	0	0	0	0	0	0	0	0	0	0	0	0	0	0	0	0	0	0
1215ba89b30ffc30c12df7f7e52daf3a	0	0	0	0	0	0	0	0	0	0	0	0	0	0	0	0	0	0	0	0	0	0	0	0	0	0	0	0	0	0	0	0	0	0	0	0	0	0	0	0	0	0	0	0	0	0	0	0	0
121fbeb2c844db42c396c794f04f83ad	0	0	0	0	0	0	0	0	0	0	0	0	0	0	0	0	0	0	0	0	0	0	0	0	0	0	0	0	0	0	0	0	0	0	0	0	0	0	0	0	0	0	0	0	0	0	0	0	0
1225e679f63face8347b1958078d358d	0	0	0	0	0	0	0	0	0	0	0	0	0	0	0	0	0	0	0	0	0	0	0	0	0	0	0	0	0	0	0	0	0	0	0	0	0	0	0	0	0	0	0	0	0	0	0	0	0
122b7d8eeda5892e92c5502db5e48d41	0	0	0	0	0	0	0	0	0	0	0	0	0	0	0	0	0.04	0	0	0.03	0	0	0	0.01	0	0	0	0	0	0	0	0	0	0	0	0	0	0	0.02	0	0	0	0	0	0	0	0	0	0.06
122e91a5cdae0bce7052260462edc3c9	0	0	0	0	0	0	0	0	0	0	0	0	0	0	0	0	0	0	0	0	0	0	0	0	0	0	0	0	0	0	0	0	0	0	0	0	0	0	0	0	0	0	0	0	0	0	0	0	0
1235b9bbfe6ebaa1502090ed174b8f8a	0	0	0	0	0	0	0	0	0	0	0	0	0	0	0	0	0	0	0	0	0	0	0	0	0	0	0	0	0	0	0	0	0	0	0	0	0	0	0	0.08	0	0	0	0	0	0	0	0	0
1239e5eb45a79b08b4ec4898885be8a9	0	0	0	0	0	0	0	0	0	0.05	0	0	0	0	0	0	0	0	0	0	0	0	0	0	0	0	0	0	0	0	0	0	0	0	0	0	0	0	0	0	0	0	0	0	0	0	0	0	0
1242ecf84e740f2a53341d5f47356eb4	0	0	0	0	0	0	0	0	0	0	0	0	0	0	0	0	0	0	0	0	0	0	0	0	0	0	0	0	0	0	0	0	0	0	0	0	0	0	0	0	0	0	0	0	0	0	0	0	0
1244395d3f0cbb00ebe96b74b2c4153e	0	0.04	0	0	0.01	0	0	0.02	0	0.08	0	0	0	0	0	0	0	0	0	0	0	0	0	0	0	0	0	0	0	0	0	0	0	0	0	0	0	0	0.12	0	0	0	0.03	0.05	0.07	0.01	0.06	0.07	0.04
125597aed5057cd073083e9550b196b5	0	0	0	0	0	0	0	0.05	0.02	0.04	0	0	0.08	0	0	0	0.08	0.05	0	0	0	0	0	0	0	0	0.06	0.04	0.07	0.01	0	0	0	0	0	0	0	0	0	0.03	0.09	0.04	0.06	0	0.06	0	0.06	0.03	0
12596c221396c9e057e9b20aea69bbaf	0	0	0	0	0	0	0	0	0	0	0.01	0	0	0	0	0	0	0	0	0	0	0	0	0	0	0	0	0	0	0	0	0	0	0	0	0	0	0	0	0	0	0	0	0	0	0	0	0	0
125cebd4c1e6849e0c221155becfdc5f	0	0.03	0	0	0	0	0	0	0	0	0	0.07	0	0	0	0	0	0.06	0	0	0	0	0	0	0	0	0	0	0	0.12	0	0.11	0	0	0	0	0.13	0	0	0	0.07	0.12	0	0	0	0	0	0.04	0
126190d44502fa7c2a0ec9c18f10d319	0.04	0.07	0.09	0.01	0.04	0.08	0.02	0.04	0.12	0.02	0	0	0.09	0.02	0	0.02	0.02	0	0	0.01	0.08	0.01	0	0.03	0	0.05	0.02	0.02	0.02	0.03	0	0	0.05	0	0	0	0	0	0.03	0.01	0.04	0	0.12	0.05	0.01	0.03	0.12	0	0
12852c14072146539d8e0614f61868d3	0	0	0.01	0	0	0	0	0	0	0	0	0	0	0	0	0	0	0	0	0	0	0	0	0	0	0	0	0	0	0	0	0	0	0	0	0	0	0	0.09	0	0	0	0	0	0	0	0	0	0
12866d8f088abaf58d656e5e904a3468	0	0	0	0	0	0	0	0	0	0	0	0.08	0.13	0	0	0	0	0	0	0	0	0	0	0	0	0.03	0	0	0	0	0	0	0	0	0	0	0	0	0	0.04	0	0	0	0	0	0	0	0.09	0.12
12b163ed04c8150f24f27525e24d7a8d	0.13	0.05	0.11	0.04	0.07	0.02	0.1	0.08	0.03	0.1	0.05	0.09	0.2	0.18	0.14	0.16	0.1	0.03	0.04	0.16	0.27	0.15	0.25	0.07	0.07	0.07	0.12	0.05	0.03	0.14	0.03	0.08	0.16	0.09	0.05	0	0.08	0.08	0.19	0.08	0.45	0.09	0.11	0.06	0.1	0.09	0.08	0.14	0.13
12baadebdc69909921af237ef7844536	0	0	0	0	0	0	0.02	0.02	0	0	0	0	0	0	0	0	0	0	0	0	0.04	0	0	0	0	0	0.02	0.04	0	0.08	0.28	0	0	0	0	0	0	0	0	0	0	0	0	0	0	0	0	0	0
12c6d0659535771073da34e5c513459f	0	0	0	0	0	0	0	0	0	0	0	0	0	0	0	0	0	0	0	0	0	0	0	0	0	0	0	0	0	0	0	0	0	0	0	0	0	0	0	0	0	0	0	0	0	0	0	0	0
12caf4083a07cccbc69a8484c94adce9	0	0	0	0	0	0	0	0	0	0	0	0	0	0	0	0	0	0	0	0	0	0	0	0	0	0	0	0	0	0	0	0	0	0	0	0	0	0	0	0	0	0	0	0	0.04	0	0	0	0
12cfdb6b120f11be8feb9b547d9fe5a8	0	0	0	0	0	0.1	0.1	0	0.04	0	0	0	0	0	0	0	0	0	0	0.07	0	0	0	0	0	0	0.08	0	0	0.03	0	0	0	0	0	0	0	0	0.04	0	0	0	0.02	0.03	0.02	0	0	0.05	0
12d683c934590390cba6d69e213ae641	0	0	0	0	0.01	0	0	0	0	0	0	0	0	0.16	0	0	0	0.03	0	0	0	0	0	0	0.07	0	0	0	0	0	0	0	0	0	0	0	0	0	0.02	0	0	0	0	0	0.02	0.12	0	0	0
12e1dee4f7366df084023eacd981af64	0	0	0	0	0	0	0	0	0	0	0	0	0	0	0	0	0	0	0	0	0	0	0	0	0	0	0	0	0	0	0	0	0	0	0	0	0	0	0	0	0	0	0	0	0	0	0	0	0
12e24d885ca3f46977db7abd6c688cd2	0.06	0	0	0	0	0	0	0	0.03	0.04	0	0	0	0	0	0	0.1	0	0	0	0	0	0.02	0	0	0	0	0.08	0.01	0	0	0	0	0	0	0	0	0	0	0	0	0	0	0	0	0	0	0	0
12e27016caa7b1c76be9a5a24a3b9156	0	0	0	0	0	0	0	0.05	0	0	0	0	0	0	0	0	0	0	0	0	0	0	0	0.09	0	0	0	0	0	0	0	0	0	0	0	0	0	0	0	0	0	0	0	0	0	0	0	0	0
12e42ed3a2ea2c977b47542e6387d68e	0	0	0	0	0	0	0	0	0	0.02	0	0	0	0	0	0	0	0	0	0	0.01	0	0	0	0	0	0	0	0	0	0	0	0	0	0	0	0	0	0	0.09	0	0	0.08	0.05	0	0	0.02	0	0
12e8111cc8e0da7b7195b40de1fa062d	0	0	0	0.02	0	0	0	0.02	0	0.03	0	0	0	0.03	0.01	0	0	0	0	0	0.04	0	0	0	0.04	0	0.01	0.01	0.01	0	0	0	0	0	0	0	0	0	0.02	0	0	0	0	0	0	0	0	0	0.03
12ebd90400e4b4771b144f1fd7c9abb6	0.04	0.06	0.04	0.05	0.03	0.08	0.02	0.03	0.04	0.03	0.02	0	0.07	0.11	0.03	0.01	0.08	0	0.04	0.07	0.04	0.05	0.14	0.05	0.07	0.04	0.05	0.01	0.01	0.03	0.15	0.03	0	0.1	0.02	0.27	0.08	0.03	0.05	0.03	0.05	0.07	0.02	0	0.03	0.03	0	0.06	0.03
12f9188b47cae489085d4b07102a076c	0	0	0	0	0	0.06	0	0	0	0	0	0	0	0	0	0	0	0	0	0.04	0	0	0	0	0	0	0	0	0	0	0	0	0	0	0	0	0	0	0	0	0	0	0	0	0	0	0	0	0
12fac8989d4106892e926183843145fd	0	0	0	0	0	0	0	0	0	0	0	0	0	0	0	0	0	0	0.03	0	0	0	0	0	0	0	0	0	0	0	0	0	0	0	0	0	0	0	0	0	0	0	0	0	0	0	0	0	0
12ffe9e00f37efbefbe1dff59a2d2723	0.03	0.11	0.16	0.07	0.15	0.17	0.16	0.47	0.04	0.12	0.43	0.19	0.07	0.1	0.12	0.04	0	0.03	0.11	0.04	0.16	0	0.3	0.2	0.12	0.05	0.24	0.01	0	0.21	0	0.2	0.03	0	0.07	0	0.07	0	0.59	0.73	0.86	1.22	0.43	0.44	0.39	0.35	0.25	0.3	0.28
13021e832da6cbd192c3ef4328cf4434	0	0	0	0	0	0	0	0	0	0	0	0	0	0	0	0	0	0	0	0	0	0	0	0	0	0	0	0	0	0	0	0	0	0	0	0	0	0	0	0	0	0	0	0	0	0	0	0	0
130a7dba45241d83c5c40ad04ac422f7	0	0	0	0	0	0	0	0	0	0	0	0	0	0	0	0	0.05	0	0	0	0.09	0	0	0	0	0	0	0	0	0	0	0	0	0	0	0	0	0	0	0	0	0	0	0	0	0	0	0	0
130de30aef2ea0a71c89bad408e31144	0	0	0	0	0.01	0.05	0.02	0.06	0	0	0	0	0	0	0	0	0	0.02	0.01	0	0	0	0	0	0	0	0	0	0	0	0	0	0	0	0	0	0	0	0	0	0	0	0	0	0	0	0	0	0
13100ec3841bf7d109977fec76949deb	0	0	0	0	0	0	0	0	0	0	0	0	0	0	0	0	0	0	0	0	0	0	0	0	0	0	0	0	0	0	0	0	0	0	0	0	0	0	0	0	0	0	0	0	0	0	0	0	0
131417c1316e1a0f138e94e109d8e7e5	0	0	0	0	0	0	0	0	0	0.02	0	0	0	0	0	0	0.08	0	0	0	0	0	0	0	0	0	0	0	0	0	0	0	0	0	0	0	0	0	0	0	0	0	0	0	0	0	0	0.05	0
131c944d661040bedd2c1d72fede4f9a	0	0	0	0	0	0	0	0	0	0	0	0	0	0	0	0	0	0	0.01	0	0.01	0.05	0	0	0	0	0	0	0	0	0	0	0	0	0	0	0	0	0	0	0	0	0	0	0	0	0	0	0.05
132313a35c8b87cb9f1a4119564eac62	0	0	0	0	0	0	0	0	0	0	0	0	0	0	0	0	0	0	0	0	0	0	0	0	0	0	0	0	0	0	0	0	0	0	0	0	0	0.09	0	0	0	0	0	0	0	0	0	0	0
132e2a6e4bfdc70c8a207e9d761980ba	0.07	0.05	0.02	0.08	0.01	0.03	0.02	0.01	0.04	0.05	0.13	0.06	0.07	0.1	0.06	0	0.07	0.07	0.14	0.1	0.06	0.07	0.17	0.07	0.05	0.08	0.04	0.07	0.05	0.02	0.1	0.12	0.05	0	0	0	0	0.16	0.04	0.06	0.08	0.01	0.08	0	0.14	0.04	0.02	0.02	0.05
132eb050893216a8f5c91052bcd58864	0	0.04	0	0	0.1	0	0	0.04	0	0	0	0	0	0	0	0	0.05	0	0	0	0	0	0.06	0	0	0	0.01	0.03	0.08	0.03	0	0	0	0	0	0	0	0	0	0	0	0	0	0	0	0	0	0	0
132f4dd455341e454d39563eb75ee9f7	0.08	0	0	0	0	0	0	0	0	0	0	0	0	0	0	0	0	0	0	0	0	0	0	0	0	0	0	0	0	0	0	0	0	0	0	0	0	0	0	0	0	0	0	0.22	0	0	0.09	0	0
1337a5e86d27fd436c99103cb6c25743	0.05	0	0	0	0.05	0.03	0	0	0	0	0.03	0	0	0	0	0	0	0	0	0	0	0	0	0	0	0	0.01	0	0	0	0	0	0	0	0	0	0	0	0	0	0	0	0	0	0	0	0	0	0
13560c310f110076707e826c27c1abc5	0	0	0	0	0	0	0	0	0	0	0	0	0	0	0	0	0	0	0	0	0	0	0	0	0	0	0	0	0	0	0	0	0	0	0	0	0	0	0	0	0	0	0	0	0	0	0	0	0
135bbcdf88b7711bf8adabc59ab6eb80	0	0	0	0	0	0	0	0	0	0.07	0	0	0	0	0	0	0	0	0	0	0.07	0	0	0	0	0	0	0	0	0	0	0	0	0	0	0	0	0	0	0	0	0	0	0	0	0	0	0	0
135ea18df943ed832778a4cffd87799f	0	0	0	0	0	0.16	0	0.04	0	0	0	0	0	0	0	0	0.04	0	0	0	0	0	0	0	0	0.16	0	0	0	0.05	0	0	0	0	0	0	0	0	0.02	0	0	0	0	0	0	0	0	0	0
1367718f50445956e0d2080e13f38422	0	0.14	0	0.06	0	0	0	0.08	0	0.05	0.06	0	0	0	0	0	0	0.03	0	0.03	0	0.15	0	0.13	0	0	0.02	0.01	0.18	0.11	0	0.29	0.11	0	0	0	0	0	0	0	0	0	0	0	0	0	0	0	0
1367ab60ccf49298e44f97c7c72827c1	0	0	0	0	0	0	0	0	0	0	0.04	0.15	0.11	0	0	0	0	0	0	0	0	0	0	0	0	0	0	0	0	0	0	0	0	0	0	0	0	0	0	0	0.14	0	0	0	0	0	0.03	0	0.02
136dcdc7f7e8f8cc86ac75a8728a89e8	0	0	0	0	0	0	0	0	0	0	0	0	0	0	0	0	0	0	0	0	0	0	0	0	0	0	0	0	0	0	0	0	0	0	0	0	0	0	0	0	0	0	0.04	0	0	0	0	0	0
137a0128f5048e6f87a3274ddf091352	0	0	0	0	0.02	0	0	0	0	0	0	0	0	0	0	0	0	0	0	0	0	0	0	0.01	0	0	0	0	0	0	0	0	0	0	0	0	0	0	0	0	0	0	0	0	0	0	0	0	0
137ad436058e34b71e7a39574d1966e6	0	0	0	0	0.01	0	0	0	0.01	0.05	0.01	0	0	0.03	0	0	0	0.03	0	0.02	0	0	0.03	0	0	0	0.01	0.01	0	0	0	0	0	0	0	0	0	0	0.04	0.01	0.02	0	0.02	0	0	0	0	0	0
137aff054b80ed791d36edc6a13259ab	0.03	0	0	0	0	0.01	0	0.01	0	0	0	0	0	0.01	0	0	0	0	0	0	0	0	0	0	0.06	0	0	0	0	0.02	0.03	0	0.07	0	0	0	0	0.03	0	0	0.01	0	0	0	0	0.01	0.03	0.04	0
13820d836af3780b8cb76c8dce2394d1	0	0	0	0	0	0	0	0	0	0	0	0	0	0	0	0	0	0	0	0	0	0	0	0	0	0	0	0	0	0	0	0	0	0	0	0	0	0	0	0	0	0	0	0	0	0	0	0	0
138b486f6172ecfbb25a79db5f2394a7	0	0	0	0	0	0	0	0	0	0	0	0	0	0	0	0	0	0	0	0	0	0.01	0	0	0	0	0	0	0	0	0	0	0	0	0	0	0	0	0	0	0	0	0	0	0	0	0	0	0
138c7c9483340198cc2793121ddd7043	0	0	0	0	0	0	0	0	0	0	0	0	0	0	0	0	0	0	0	0	0	0	0	0	0	0	0	0	0	0	0	0	0	0	0	0	0	0	0	0	0	0	0	0	0	0	0	0	0
139fd97c35b244678abafe17a52fa402	0	0	0	0	0	0	0	0	0	0	0	0	0	0	0	0	0	0	0	0	0	0	0	0	0	0	0	0	0	0	0	0	0	0	0	0	0	0	0	0	0	0	0	0	0	0	0	0	0
13a538692addae13faf1a2bdfb8b2aff	0	0	0	0	0	0	0	0	0	0	0	0	0	0	0	0	0	0	0	0	0	0	0	0	0	0	0	0	0	0	0	0	0	0	0	0	0	0	0	0	0	0	0	0	0	0	0	0	0
13b2063075dcd376f2db01354f6307ff	0	0	0	0	0	0.03	0	0	0.02	0	0	0.01	0	0	0	0	0	0	0	0	0	0	0	0	0	0	0	0.01	0.01	0.04	0.05	0	0	0	0.02	0	0	0	0	0	0	0	0	0	0	0	0	0	0
13b51c79adde814d57cdee5846fb8af6	0	0	0	0	0	0	0	0	0	0	0	0	0	0	0	0	0	0	0	0	0	0	0	0	0	0	0	0	0	0	0	0	0	0	0	0	0	0.06	0.03	0	0	0	0	0	0	0	0	0	0
13b60c70bac12c0d738452591dc68374	0.04	0.02	0.01	0.04	0.03	0	0.07	0.03	0.01	0.01	0.01	0.02	0.01	0.03	0.02	0.03	0.04	0.01	0.12	0.08	0.1	0.03	0.1	0.03	0.04	0.05	0.01	0	0.06	0.01	0	0.08	0	0	0	0	0	0	0	0	0	0	0	0	0	0	0	0	0
13b87c5d67469388e496f592176c7ad4	0	0	0	0	0	0	0	0	0	0	0	0	0	0	0.01	0	0	0	0	0	0	0	0	0	0	0	0	0	0	0	0	0	0	0	0	0	0	0	0	0	0	0	0	0	0	0	0	0	0
13bd9c8bdf2f6f4a2c501e3dcfa132a4	0	0.02	0	0	0	0	0	0	0	0	0	0	0	0	0	0	0	0	0	0	0	0	0	0	0	0	0	0	0	0	0	0	0	0	0	0	0	0	0	0	0	0	0	0	0	0	0.08	0.1	0
13d119cf934ec7d8d8c230b6c4b3b39a	0	0	0	0	0	0	0	0	0	0	0	0	0	0	0	0	0.03	0	0	0	0	0	0	0	0	0	0	0	0	0	0	0	0	0	0	0	0	0.28	0	0	0.02	0	0	0	0.02	0	0	0	0.04
13d985ac356783a93e0e7b12db4ec09e	0	0.03	0.02	0.05	0.02	0.01	0	0.01	0.02	0.03	0	0.02	0.01	0.04	0.11	0.06	0	0.01	0	0	0.05	0	0.06	0	0	0	0.01	0.02	0.01	0.1	0.02	0	0	0.07	0	0.02	0.04	0.02	0	0	0	0	0	0	0	0	0	0	0
13dde7dec26b2e56bf6bf41098a8ac3e	0	0.07	0.03	0.04	0	0	0	0	0.02	0.03	0	0	0	0	0	0	0	0	0	0.03	0	0	0	0	0	0	0.04	0	0	0.03	0	0	0.02	0	0.11	0	0	0	0.04	0.13	0.1	0.02	0	0.14	0.03	0	0.06	0.11	0
13e4111d80581213cf34dafac26be522	0.03	0	0	0	0	0	0	0	0	0	0.02	0	0	0	0	0	0	0	0	0	0	0	0	0	0	0	0	0	0	0	0	0	0	0	0	0	0	0	0	0	0	0	0	0	0	0	0	0	0
13e5bd604168c89b3fec1f627889570c	0	0	0	0	0	0	0	0	0	0	0	0	0	0	0	0	0	0	0	0	0	0	0	0	0	0	0	0	0	0	0	0	0	0	0	0	0	0	0	0	0	0	0	0	0	0	0	0	0
13eebd67ef03ffde005557d28e63dd6c	0	0	0	0	0	0	0	0	0	0	0	0	0	0	0	0	0	0	0	0	0	0	0	0	0	0	0	0	0	0	0	0	0	0	0	0	0	0	0	0	0	0	0	0	0	0	0	0	0
13eed4aefd36df0fa4ed064ee498d637	0	0	0	0	0	0	0	0	0	0	0	0	0	0	0	0.12	0	0	0	0	0	0	0	0	0	0	0	0	0	0	0	0	0	0	0	0	0	0	0	0	0	0	0	0	0	0	0	0	0
13f747ffb7f5b0417a881af999ecd79c	0	0	0	0	0	0	0	0	0	0	0	0	0	0	0	0	0	0	0	0	0	0	0	0	0	0	0	0	0	0	0	0	0	0	0	0	0	0	0	0	0	0	0	0	0	0	0	0	0
14010f40806d323cd57583d0e21f927a	0	0.02	0	0	0	0	0	0	0	0	0	0	0	0	0	0	0	0	0	0	0	0	0	0	0	0	0	0	0	0	0	0	0	0	0	0	0	0	0	0	0	0	0	0	0	0	0	0	0
1402e3a50c4b899b91bbce2569f51d97	0	0	0	0	0	0	0.02	0	0	0	0	0	0.05	0	0	0	0	0	0	0	0	0	0	0	0	0	0	0	0	0	0	0	0	0	0	0	0	0	0.02	0	0	0	0	0	0	0	0	0.11	0
142edd7099c55123cfc46fa89821c7e8	0	0	0	0	0	0	0	0	0	0	0	0	0	0	0	0	0	0	0	0	0	0	0	0	0	0	0	0	0	0	0	0	0	0	0	0	0	0	0.07	0	0	0	0	0	0	0	0	0	0
142f0e5e7ddfecc79ec2676dd5c0c2c0	0	0	0	0	0	0	0	0	0	0	0	0	0	0	0	0	0	0	0	0	0	0	0	0	0	0	0	0	0	0	0	0	0	0	0	0	0	0	0	0	0	0	0	0.01	0.02	0	0	0	0
143066b4ab2fc42c091e4d031b236d7c	0	0	0	0	0	0	0	0	0	0	0	0	0	0	0	0	0	0	0	0	0	0	0	0	0	0	0	0	0	0.02	0	0	0	0	0	0	0	0	0	0	0	0	0	0	0	0	0	0	0
14391e2f08a52384c8851d6258d77773	0	0	0	0	0	0	0.04	0.01	0	0.01	0	0	0	0.07	0	0	0	0	0	0	0	0	0	0	0	0.04	0	0	0	0	0	0	0	0	0	0	0	0	0	0.02	0	0	0	0.06	0	0.15	0	0	0
14401cd5674701ef96dc427868508c19	0	0	0	0	0	0	0	0	0	0.03	0	0	0	0	0	0.05	0	0	0	0	0	0.11	0	0	0	0.19	0	0	0	0.01	0	0	0	0	0	0	0	0	0	0	0.04	0	0	0	0	0	0.08	0	0
144d887707f8e0b22d98852bc27c517e	0	0	0	0	0	0	0	0	0	0	0	0	0	0	0	0	0	0	0	0	0	0	0	0	0	0	0	0	0	0	0	0	0	0	0	0	0	0	0	0	0	0	0	0	0	0	0	0	0
145353cc5877af52db8cc5c1087fbfbb	0	0	0	0	0	0	0	0	0	0	0	0	0	0	0	0	0	0	0	0	0	0	0	0	0	0	0	0	0	0	0	0	0	0	0	0	0	0	0	0	0	0	0	0	0	0	0	0	0
145928076bbf2dbfcebfaf0d5ee55b66	0	0	0	0	0	0	0	0	0	0	0	0	0	0	0	0	0	0	0	0	0	0	0	0	0	0	0	0	0	0	0	0	0	0	0	0	0	0	0	0	0	0	0	0	0	0	0	0	0.02
145f8d3578b09eb2e8f93719b70253e0	0	0	0	0	0	0	0	0	0	0	0	0	0	0	0	0	0	0	0	0	0	0	0	0	0	0	0	0	0	0	0	0	0	0	0	0	0	0	0	0	0	0	0	0	0	0	0	0	0
146285aff1144185769515f64456f691	0	0	0	0	0	0	0	0.05	0	0	0	0	0	0	0.02	0	0	0	0	0	0	0	0	0	0	0	0	0	0	0	0	0	0	0	0	0	0	0	0.02	0	0	0	0	0	0	0	0	0	0
1462a57622359c84d7c4c17d07b69750	0.08	0.01	0.02	0.1	0.16	0.17	0	0.04	0.07	0.05	0.04	0.06	0.03	0	0.24	0.05	0.09	0.08	0	0.02	0.09	0.18	0.05	0.08	0.09	0.08	0.02	0.09	0.08	0.03	0.22	0	0.07	0	0	0	0	0.06	0.09	0.01	0.07	0.09	0.02	0	0.04	0.04	0	0	0.05
14637e4bbcba32e5b402be616509cbf3	0	0	0	0	0	0	0	0	0	0	0	0	0	0	0	0	0	0	0	0	0	0	0	0	0	0	0	0	0	0	0	0	0	0	0	0	0	0	0	0	0	0	0	0	0	0	0	0	0
146ef9c6c2b92dbad703510f08fd8283	0	0	0	0.06	0	0	0	0	0	0	0	0.02	0	0	0	0	0	0	0	0	0	0	0	0	0	0	0.02	0	0	0	0	0	0	0	0	0	0	0	0	0	0	0	0	0	0	0	0	0	0
148376b53c32c08aafc46e11c3414a90	0	0.02	0	0	0	0.01	0	0.01	0	0	0	0.02	0	0	0.01	0	0.01	0	0	0.02	0	0	0	0	0	0	0.02	0	0	0	0	0	0.04	0	0	0	0	0	0	0	0	0	0	0	0	0	0	0	0
14992009a2ab04a9b187f442029d0d3f	0	0	0	0	0	0	0	0	0	0	0	0	0	0	0	0	0	0	0	0	0	0	0	0	0	0	0	0	0	0	0	0.01	0	0	0	0	0	0	0	0	0	0	0	0	0	0	0	0	0
14aa395fd9a546e0e3e27dc715da8a76	0	0.01	0.01	0	0.03	0.12	0.01	0.03	0.01	0.03	0.04	0.06	0	0	0.14	0.09	0.11	0.04	0.03	0.03	0	0.08	0.08	0.11	0	0.2	0.04	0.01	0.05	0.02	0	0	0	0.2	0.25	0	0.07	0	0.06	0	0	0	0	0	0	0	0	0	0.06
14b3b37b3cdcf02fdf1abfc8a91f7d70	0	0	0	0	0	0	0	0	0	0	0	0	0	0	0	0	0	0	0	0	0	0	0	0	0	0	0	0	0	0	0	0	0	0	0	0	0	0	0.07	0	0	0	0	0	0.02	0.05	0	0	0
14b6cc0ce7918c08975a54d98e9d97c9	0	0	0	0	0	0.09	0	0	0	0	0	0	0	0	0	0	0	0	0	0	0	0	0	0	0	0	0.06	0	0	0	0	0	0	0	0	0	0	0	0	0	0	0	0	0	0	0	0	0	0
14c08c0d8a7103670efe080009a34746	0	0	0	0	0	0	0	0	0	0	0	0	0	0	0	0	0	0	0	0	0	0	0	0	0	0	0	0	0	0	0	0	0	0	0	0	0	0	0	0	0	0	0	0	0	0	0	0	0
14cfbda8985a4199b59b38a166c525d6	0	0	0	0	0	0	0	0	0	0	0	0	0	0	0	0	0	0	0	0	0	0	0	0	0	0	0	0	0	0	0	0	0	0	0	0	0	0	0	0	0	0	0	0	0.1	0	0	0	0
14d5c6411cf0eb0bc6efb3c0297a6151	0	0	0	0	0	0	0	0.01	0.01	0.01	0	0	0	0	0	0	0.01	0	0	0	0	0	0	0	0.18	0	0	0	0	0	0	0	0.16	0.05	0	0	0	0	0.06	0	0	0.05	0	0	0	0	0	0	0
14dd8abe24227243b96366720e39c229	0.03	0	0	0	0.02	0	0	0	0.04	0.05	0.03	0	0	0	0	0.11	0	0.03	0	0	0	0.19	0.1	0.1	0	0	0.01	0	0.06	0	0	0	0	0	0	0	0	0	0.05	0.02	0.02	0	0	0	0	0	0	0	0
14f9a2660232567bd02a492f7bb748c6	0	0	0	0	0	0	0	0	0	0	0	0	0	0	0	0	0	0	0	0	0	0	0	0	0	0	0	0	0	0	0	0	0	0	0	0	0	0	0	0	0	0	0	0	0	0	0	0	0
14fbc77710df1210951cd6aaf07ead72	0	0	0	0	0	0	0	0	0	0	0	0	0	0	0	0	0	0	0	0	0	0	0	0	0	0	0	0	0	0	0	0	0	0	0	0	0	0	0	0	0	0	0	0	0.19	0	0	0	0
14fc29e46a0b7bb9d87c49f1d28f2188	0	0	0	0	0	0	0	0	0	0	0	0	0	0	0	0	0	0	0	0	0	0	0	0	0	0	0	0	0	0	0	0	0	0	0	0	0	0	0	0	0	0	0	0	0.01	0	0	0	0
14fd134dd00b53f350e19ddbbf326e47	0	0	0	0.08	0	0	0	0	0	0	0	0	0	0	0	0	0.01	0	0	0	0	0	0	0	0	0	0.12	0	0	0	0	0	0	0	0	0	0	0	0	0	0	0	0	0	0	0	0	0	0
14fdc5b9aca22bf67875a4cf8cb20677	0	0	0.02	0.02	0	0	0	0.03	0	0.04	0	0	0	0	0	0	0	0	0.06	0.02	0	0	0	0	0	0	0.01	0	0.01	0.01	0	0	0	0.09	0.04	0	0	0	0	0	0	0	0	0	0	0	0	0	0
15016e2c01c72b4b0b3f3db69d8e3a25	0.04	0.02	0.04	0.07	0.09	0.07	0.03	0.05	0.06	0.08	0.06	0.07	0.08	0.1	0	0.03	0.09	0.1	0.07	0.05	0.09	0.1	0.07	0.11	0.12	0.13	0.02	0.11	0.14	0.02	0.25	0	0.1	0.28	0.3	0	0.25	0.09	0.1	0.02	0.12	0.11	0.03	0	0.1	0	0	0.17	0
15085fd92fe4e67310a720943e0602a6	0	0	0	0	0	0.12	0	0	0.01	0	0	0	0	0	0	0	0	0	0	0	0	0	0	0	0	0	0	0.07	0	0	0	0	0	0	0	0	0	0.03	0	0	0	0	0	0	0	0	0	0	0
150fef1c4c19367dc46a415c2c4e3bb6	0	0	0	0	0	0	0	0	0	0	0	0	0	0	0	0	0	0	0	0	0	0	0	0	0	0	0	0	0	0	0	0	0	0	0	0	0	0	0	0	0	0	0	0	0	0	0	0	0
15110b902003cd3ee83d3eb02b60de1a	0.03	0.03	0.01	0.01	0.03	0.03	0.02	0	0	0.02	0.02	0.02	0	0.03	0.05	0.05	0.04	0.03	0.03	0.04	0.01	0.02	0.05	0.03	0.09	0.09	0.03	0.02	0	0.01	0.15	0.11	0.02	0	0.07	0.42	0.04	0	0.07	0.03	0	0.16	0.05	0.03	0.05	0.07	0.06	0.08	0.03
1514ca9b10028d66ad29a7b3a015a62d	0	0	0	0	0	0	0.01	0	0	0	0	0	0	0	0	0	0	0	0	0	0	0	0	0	0	0	0	0	0	0	0	0	0	0.11	0	0	0	0	0	0	0	0	0	0	0	0	0	0	0
15185f56f64b7cffd343b03ff6fdedb4	0	0	0	0	0	0	0	0	0	0	0	0	0	0	0	0	0	0	0	0	0	0	0	0	0	0	0	0	0	0	0	0	0	0	0	0	0	0	0	0	0	0	0	0	0	0	0	0	0
151c03b7d2c5bc8f76672baedbe2b039	0	0	0	0	0	0	0	0	0	0	0	0	0	0	0	0	0	0	0	0	0	0	0	0	0	0	0	0	0	0	0	0	0	0	0	0	0	0	0	0	0	0	0	0	0	0	0	0	0
151e1b1863a87c4d9c43e59e0b98bc4e	0	0	0	0	0	0	0.09	0	0	0	0	0	0	0	0	0.03	0	0	0	0	0	0	0	0	0	0	0	0	0	0	0	0	0	0	0	0	0	0	0	0	0	0	0	0	0	0	0	0	0
1528ffdd8163c7ca2308bab8f73bb7e4	0	0	0	0	0	0	0	0	0	0	0	0	0	0.21	0	0	0	0	0	0	0	0	0	0	0	0	0	0.13	0	0	0	0	0	0	0	0	0	0	0	0	0	0	0	0	0	0	0	0	0
15291e6dbe96c17d78d009fcb78660ef	0	0	0	0	0	0	0	0	0	0	0	0	0	0	0	0	0	0	0	0	0	0	0	0	0	0	0	0	0	0	0	0	0	0	0	0	0	0	0	0	0	0	0	0	0	0	0	0	0
152c376e52d76cc4132bb1a7dd6885ac	0	0	0	0	0	0	0	0	0	0	0	0	0	0	0	0	0	0	0	0	0	0	0	0	0	0	0	0	0	0	0	0	0	0	0	0	0	0	0.05	0	0	0	0	0	0	0	0	0	0
153f3b2da7cf07ac58df9a513bfbe4d9	0	0	0.07	0	0	0.02	0	0	0	0	0	0	0	0	0	0	0	0	0	0	0	0	0	0	0	0	0.01	0.02	0	0	0	0	0.05	0	0.12	0	0	0	0	0	0	0	0	0	0	0	0	0	0
1543ae31fe5ee50d3e6bdcdb7ca03f72	0	0	0	0	0	0	0	0	0	0	0	0	0	0	0	0	0	0	0	0	0	0	0	0	0	0	0	0	0	0	0	0	0	0	0	0	0	0	0	0	0	0	0	0	0.04	0	0	0	0
1544067e14a7790492a96a652f4706e5	0	0	0	0	0	0	0	0.02	0	0	0.02	0.05	0	0	0	0.03	0.07	0.08	0	0.01	0	0	0	0.01	0.03	0.02	0	0	0	0	0	0	0.05	0	0	0	0	0.07	0.05	0.04	0	0	0	0	0	0	0	0.08	0
154457605a84f1d5e58bb63960a548c3	0	0	0	0	0	0	0	0	0	0	0	0	0	0	0	0	0	0	0	0	0	0	0	0	0	0	0	0.03	0	0	0	0	0	0	0	0	0	0	0	0	0	0	0	0	0	0	0	0	0
155203f56b2308e9da2d23de1fc7aa07	0	0	0	0	0	0	0	0	0	0	0	0	0	0	0	0	0	0	0	0	0	0	0	0	0	0	0	0	0	0	0	0	0	0	0	0	0	0	0	0	0	0	0	0	0	0	0	0	0
1554ff53ef198186f7b86dc13650b8c9	0	0	0	0	0	0	0	0	0	0	0	0	0	0	0	0	0.1	0.05	0	0.07	0	0	0.02	0	0	0	0	0	0	0	0	0	0	0	0	0	0	0	0	0	0	0	0	0	0	0	0	0	0
15563df114fef41de4487d19cb9ae88c	0	0	0	0	0	0	0	0	0	0	0	0	0	0	0	0	0	0	0	0	0	0	0	0	0	0	0	0	0	0	0	0	0	0	0	0	0	0	0	0	0	0	0	0	0	0	0	0	0
155fc62b17b6704b61227aae28909d25	0	0	0	0	0	0	0	0	0	0	0	0	0	0	0	0	0	0	0	0	0	0	0	0	0	0	0	0	0	0	0	0	0	0	0	0	0	0	0	0	0	0	0	0	0	0	0	0	0
156bb16871a3471fd6ff278f4657d15b	0	0	0	0	0	0	0	0	0	0	0	0.09	0	0	0	0.06	0	0	0	0.09	0	0	0	0	0.11	0	0	0	0	0	0	0	0	0	0	0	0	0	0	0	0	0	0	0.04	0	0	0	0	0
156f52d18439ba994d281a7772977d73	0.04	0.05	0.06	0.04	0	0	0	0.15	0	0.02	0	0	0.03	0	0.04	0.03	0.05	0.03	0	0.02	0.03	0	0.07	0	0	0	0.01	0	0.05	0.02	0	0.09	0.05	0	0	0	0.19	0	0.04	0.04	0.1	0.08	0.03	0	0	0	0	0	0
1579e8d918078337491d217309890a6c	0	0	0	0	0	0	0	0	0	0	0	0	0	0	0	0	0	0	0	0	0	0	0	0	0	0	0	0	0	0	0	0	0	0	0	0	0	0	0	0	0	0	0	0	0	0	0	0	0.08
157ea3c55d2475c3c47319cd8aaac4ab	0	0	0	0	0	0	0	0	0	0	0	0	0	0	0	0	0	0	0	0	0	0	0	0	0	0	0	0	0	0	0	0	0	0	0	0	0	0	0	0	0	0	0	0	0	0	0	0	0
157fc0c5d2648287b4227103b9f71d0e	0.09	0.02	0.09	0.04	0.04	0	0.03	0	0	0	0.01	0.03	0	0	0	0.06	0.09	0	0.06	0	0	0	0.02	0	0	0.13	0.04	0.05	0.03	0.02	0	0	0.17	0	0.29	0	0.02	0.14	0.01	0	0	0	0	0	0	0	0	0	0
1585e73720746ab051c7f9fe34c04344	0	0	0	0	0	0	0	0	0	0	0	0	0	0	0	0	0	0.06	0	0	0	0	0	0	0	0	0	0	0	0	0	0	0	0	0	0	0	0	0	0	0	0	0	0	0	0	0	0	0
1592161f9bcd0a636897a32831fd2ee7	0	0	0	0	0	0	0	0	0	0	0	0	0	0	0	0	0	0	0	0	0	0	0	0	0	0	0.04	0	0	0	0	0	0	0	0	0	0	0	0	0	0.02	0	0	0	0	0	0	0.06	0
15993b698b48710920c5b93ab2d71ba1	0	0	0	0	0	0	0	0	0	0	0	0	0	0	0	0	0	0	0	0	0.03	0	0	0	0	0	0	0	0	0	0	0	0	0	0	0	0	0	0	0	0	0	0	0	0	0	0	0	0
159a95b5e643a6d1f4d44d5ff1fbd7f7	0	0	0	0	0	0.03	0	0	0	0	0	0	0	0	0	0	0	0	0	0	0	0	0.13	0	0	0	0	0	0	0	0	0	0	0	0	0	0	0	0	0	0	0	0	0	0	0	0	0	0
15aa94e4a932cfe38b05d1280d3beacc	0	0	0	0	0	0	0	0	0	0	0	0	0	0	0	0	0	0	0	0	0	0	0	0	0	0	0	0	0	0	0	0	0	0	0	0	0	0	0	0	0	0	0	0	0	0	0	0	0
15ad7a382a2d8e282874e818198ad0ce	0	0	0.02	0.01	0	0.02	0	0	0	0.04	0.02	0.03	0	0	0	0.06	0	0	0	0.02	0.08	0	0	0	0.11	0	0	0	0.04	0.02	0	0	0	0	0	0	0	0	0	0	0	0	0	0	0	0	0	0	0
15b7179a5635a2dd605f9e87ab9f302e	0	0	0	0	0	0	0	0	0	0	0	0	0	0	0	0	0	0	0	0	0	0	0	0	0	0	0	0	0	0	0	0	0	0	0	0	0	0	0	0	0	0	0	0	0	0	0	0	0
15be1dd99c5822b904627c6f73fd139e	0	0	0	0	0	0.17	0	0	0	0	0.01	0	0	0	0	0	0	0	0	0	0	0	0	0	0	0	0	0	0	0	0	0	0	0	0	0	0	0	0	0	0	0	0.03	0	0	0.07	0.04	0	0.04
15c3fdef4a87e313f0c7ca48f77f7310	0	0	0	0	0	0	0	0	0	0	0	0	0	0	0	0	0	0	0	0	0	0	0	0	0	0	0	0	0	0	0	0	0	0	0	0	0	0	0	0	0	0	0	0	0	0	0	0	0
15cc4810f200eb9de9a23ef9b1969a27	0	0	0	0	0	0	0.01	0	0.03	0.03	0	0	0	0	0	0	0	0	0	0	0	0	0	0	0	0	0	0	0	0	0	0	0	0	0	0	0	0	0.03	0	0	0	0	0	0.01	0.06	0	0	0
15ccc80f63a33144b559a2c2380127f6	0	0	0	0	0	0	0	0	0	0.07	0	0	0	0	0	0.09	0	0	0	0	0	0	0	0	0	0	0	0	0	0	0	0	0	0	0	0	0	0	0	0	0	0	0	0	0	0	0	0	0
15dd1e9724be1b946549b51ccd5b91f3	0	0	0	0	0	0	0	0	0	0	0	0	0	0	0	0	0	0	0	0	0	0	0	0	0	0	0	0	0	0	0	0	0	0	0	0	0	0	0	0	0	0	0	0	0.06	0	0	0	0
15dd206481f4b5e4fc9c161db4462cfa	0	0	0	0	0.09	0.05	0	0	0	0	0.1	0	0	0	0	0	0.04	0	0	0.05	0	0	0	0	0	0	0	0.11	0	0	0	0	0	0	0.07	0	0	0	0	0	0	0	0	0	0	0	0	0	0
15ebecc4b7702192731731b484ca73a6	0.14	1.25	1.23	1.46	0.73	0.45	0.12	0.34	1.62	0.2	0.01	0.93	0.49	0.29	0.76	1.13	0.23	0.03	0.52	0.82	0.42	1.04	0.03	1	0.75	0.63	1.5	0.45	0.64	0.19	0.61	0.81	0.32	0.1	0.13	0.89	0.55	0.11	1.7	2.46	1.65	1.34	2.2	4.06	2.24	1.19	0.73	0.35	0
15ed7701c1779ad56cc6f84565ec2025	0	0.01	0	0	0	0.03	0.01	0	0.01	0.01	0	0	0	0	0.01	0	0	0.03	0	0	0	0	0	0	0	0.01	0	0	0	0.02	0	0	0	0	0	0	0	0	0	0.04	0	0	0	0.07	0.01	0	0	0	0
16072cce0cf5e4e31044f94017276046	0	0	0	0	0	0	0	0	0	0	0	0	0	0	0	0	0	0	0	0	0	0	0	0	0	0	0	0	0	0	0	0	0	0	0	0	0	0	0	0	0	0	0	0	0	0	0	0	0
160fb7e17a763e62469b30c7fee62904	0	0	0	0	0	0	0	0	0	0.05	0	0	0	0	0	0	0	0.03	0.07	0	0.08	0	0	0	0	0	0	0	0	0	0	0	0	0	0	0	0	0	0.02	0	0	0	0	0	0	0	0	0.03	0
16185912c5a9933ea778bb7d2ddfbff2	0	0	0	0	0	0.09	0	0	0	0	0	0	0	0	0	0	0	0	0	0	0	0	0	0	0	0	0	0	0	0	0	0	0	0	0	0	0	0	0	0	0	0	0	0	0	0	0	0	0
161a0402ef02e67f9499282aad3cc4aa	0.04	0.01	0.01	0.02	0	0.15	0.03	0.01	0.03	0.03	0.06	0.01	0	0	0.04	0.02	0.03	0.08	0.03	0.01	0	0.01	0.04	0.01	0	0.02	0.01	0.01	0	0.01	0	0.11	0	0	0	0	0.05	0.1	0.06	0.11	0.04	0.07	0.12	0.03	0.17	0.14	0.15	0	0.07
161aac62fa2fa0c330643b645f2f8d15	0.13	0.03	0.01	0.03	0.05	0.02	0.02	0.02	0	0.01	0.02	0.03	0.02	0	0.03	0.03	0.05	0.02	0.01	0.05	0.02	0.04	0.01	0.02	0.02	0.08	0.05	0.02	0.01	0	0	0	0.05	0	0.04	0	0.05	0.08	0.03	0.05	0.04	0.08	0.01	0.18	0.05	0.04	0.03	0.02	0.02
1620df79e5471703f182f5398d63a655	0	0	0	0	0	0	0	0	0	0	0	0	0.04	0	0	0	0	0	0	0	0	0	0	0	0	0	0	0	0	0	0	0	0	0	0	0	0	0	0	0	0	0	0	0	0	0	0	0	0
16237455789378249adb67c4a567324c	0.02	0.03	0.04	0	0.01	0.07	0.02	0	0	0	0.02	0	0	0.11	0	0.05	0.06	0.02	0	0	0.01	0.08	0.02	0.02	0	0	0	0.02	0.04	0.03	0.04	0	0.03	0	0.14	0	0.02	0	0.01	0	0	0	0	0	0	0	0	0	0
163b1fa30b03c8e5c1bbf75083d5e9b2	0	0	0	0	0	0	0	0	0	0	0	0	0	0	0	0	0	0	0	0	0	0	0	0	0	0	0	0	0	0.01	0	0	0	0	0	0	0	0	0	0	0	0	0	0	0	0	0	0	0
163fb31d1772c3628a94e123edea3168	0	0	0	0	0	0	0	0	0	0	0	0	0	0	0	0	0	0	0	0	0	0	0	0	0	0	0	0	0	0	0	0	0	0	0	0	0	0	0	0	0	0	0	0	0	0	0	0	0
164104fe593c2db8270f354f1ad70daa	0	0	0	0	0	0	0	0	0	0	0	0	0	0	0	0	0	0	0	0	0	0	0	0	0	0.04	0	0	0	0	0	0	0	0	0	0	0	0	0	0	0	0	0	0	0	0	0	0	0
1644198786923ac63d380ab761c36566	0	0	0	0	0	0	0	0	0	0	0	0	0	0	0	0	0	0	0	0	0	0	0.02	0	0	0	0	0	0	0	0	0	0	0	0	0	0	0	0	0	0	0	0	0	0	0	0	0.01	0
164d724dd810326b3f78d39edf40b1a6	0	0	0	0	0	0	0	0	0	0	0	0	0	0	0	0	0	0	0	0	0	0	0	0	0	0	0	0	0	0	0	0	0	0	0	0	0	0	0	0	0	0	0	0.01	0	0	0	0	0
16544f9e43082f6752f0093e77783d00	0	0	0	0	0	0	0	0	0	0	0	0	0	0	0	0	0	0	0	0	0	0	0	0	0	0	0	0	0	0	0	0	0	0	0	0	0	0	0	0	0	0	0	0	0	0	0	0	0
16656690c0808278f4eb28835595b9b4	0	0	0	0	0	0	0	0	0	0	0	0	0	0	0	0	0	0	0	0	0	0	0	0	0	0	0	0	0	0	0	0	0	0	0	0	0	0	0	0	0	0	0	0	0	0	0	0	0
1676193a6260af8312ade453445f1c51	0	0	0	0	0	0	0	0	0	0	0	0	0	0	0	0	0	0	0	0	0	0	0	0.03	0	0	0	0	0	0	0	0	0	0	0	0	0	0	0	0	0	0	0	0	0	0	0	0	0
16767620069880217fa41904eaa2b52a	0	0	0	0.04	0	0	0	0	0.03	0	0	0	0.06	0	0	0	0	0	0	0	0	0	0	0	0	0	0	0	0	0.03	0	0	0.14	0	0	0	0	0	0.02	0.04	0	0	0	0	0	0	0	0	0
1684a928d28bc7fd1a3470ed7d72610e	0	0	0	0	0	0	0	0	0	0	0	0	0	0	0	0	0	0	0	0	0	0	0	0	0	0	0	0	0	0	0	0	0	0	0	0	0	0	0	0	0	0	0	0	0	0	0	0	0
16879bbac9a79c39de42d39b0bf63916	0	0	0	0	0	0	0	0	0	0	0	0	0	0	0	0	0	0	0	0	0	0	0	0	0	0	0	0	0	0	0	0	0	0	0	0	0	0	0	0	0	0	0	0.1	0	0	0	0	0
168b27511807f55d55fe040e49b089aa	0	0	0.02	0	0.21	0	0	0.15	0	0	0	0	0.06	0	0	0.05	0	0	0	0	0.06	0.06	0	0	0	0	0.04	0	0	0	0	0	0	0.03	0	0	0	0.15	0	0	0	0.17	0.14	0.41	0.36	0.19	0.56	0.15	0.04
169591b2a89a2a7f06b5aca5ac9e5288	0.03	0	0.06	0.04	0	0	0	0	0	0	0	0	0	0	0	0.03	0	0	0	0	0	0	0	0	0	0	0.1	0.03	0.03	0.07	0	0	0	0	0	0	0	0	0	0	0	0	0	0	0	0	0	0	0
1697a54882e26d2156e4fb146c7a53a0	0.18	0.1	0.1	0.12	0	0.05	0.07	0.11	0	0.01	0	0	0	0	0	0.04	0.05	0	0	0.02	0.07	0.05	0.01	0	0.1	0	0.09	0	0	0.12	0	0	0	0	0	0	0	0.14	0.02	0	0	0	0	0	0	0	0	0	0
169b903c6dccc0b732ed0fa6f36d02f0	0	0	0	0	0	0	0	0.59	0	0.09	0	0	0	0	0	0	0	0	0	0	0	0	0	0	0	0	0	0	0	0	0	0	0	0	0	0	0	0	0	0	0	0	0	0	0	0	0	0	0
16aaf75c1844055514c70d9017ebc6f2	0	0	0	0	0	0.25	0	0	0	0	0	0	0	0	0	0	0.07	0	0	0	0	0	0.11	0	0	0	0	0	0	0	0	0	0	0	0	0	0	0	0	0	0	0	0	0	0	0	0	0	0
16b2dab0b7b71dc289f4827a6b227881	0	0	0	0	0	0	0	0	0	0	0	0	0	0	0	0	0	0	0	0.09	0	0	0	0	0	0	0	0	0	0	0	0	0	0	0	0	0	0	0	0	0	0	0	0	0	0	0	0	0
16bbceaa58b92bf9b7e06bf58268606a	0	0	0	0	0	0	0.01	0	0	0	0	0	0	0	0	0	0	0	0	0	0	0	0	0	0	0	0	0	0	0	0	0	0	0	0	0	0	0	0	0	0	0	0	0	0	0	0	0	0
16c8ea9094994118eff7e311fea7067e	0.13	0.05	0.01	0.01	0	0.09	0	0	0.03	0	0	0	0	0	0	0.07	0	0.01	0	0	0	0	0	0	0	0	0	0.01	0.02	0.02	0	0	0	0	0	0	0.28	0	0.03	0.03	0	0	0	0	0	0	0	0	0
16ce714ca20bcf0f9394e74ffb895a70	0	0	0	0.03	0	0	0	0	0	0	0	0.03	0	0	0	0	0	0.04	0	0.01	0	0	0.02	0.05	0.06	0	0	0	0	0	0	0	0	0	0	0	0	0	0	0.06	0	0.05	0	0	0	0	0	0	0
16d09f1dc296bb12b12be5898f24f522	0.02	0	0	0.05	0.03	0	0	0.01	0.02	0.03	0.02	0.06	0	0.02	0	0	0.04	0.01	0	0.04	0	0	0.04	0	0	0	0	0.04	0	0	0	0	0	0	0.03	0	0	0	0.01	0.04	0.05	0	0.01	0	0.05	0	0	0	0
16f357f70f04a5452f0a52966a9a2ce9	0	0	0	0	0	0	0	0	0	0	0	0	0.03	0	0	0	0	0	0	0	0	0	0	0	0	0	0	0	0	0	0	0	0	0	0	0	0	0	0	0	0	0	0	0	0	0	0	0	0
16f5e00f6c7ae8214cf4e6c3862c36fe	0	0	0	0	0	0	0	0	0	0	0.02	0	0	0	0	0	0	0	0	0	0	0	0	0	0	0	0	0	0	0	0	0	0	0	0	0	0	0	0	0	0	0	0	0	0	0	0	0	0
17082b940db4368296efb36cf18023f5	0	0	0	0	0	0	0	0	0	0	0	0	0	0	0	0	0	0	0	0	0	0	0	0	0	0	0	0	0	0	0	0	0	0	0	0	0	0	0	0	0	0	0	0	0	0	0	0	0
170ffe743045b459b5e959f35faf07a5	0	0	0	0	0	0	0	0	0	0	0	0	0	0	0	0	0	0	0	0	0	0	0	0	0	0	0	0	0	0	0	0	0	0	0	0	0	0	0	0	0	0	0	0	0	0	0	0	0
171315c35086b96609eca69e6b7e1f63	0.06	0.03	0	0	0	0.05	0	0	0	0	0	0	0	0	0	0	0	0	0	0	0	0	0	0	0	0	0	0	0	0	0	0	0	0	0	0	0	0	0	0	0	0	0	0	0	0	0	0	0
172bdd19a9da7b3a7ac36eb97883c994	0	0	0	0	0	0	0	0	0	0.02	0	0	0	0	0	0	0	0.07	0	0	0	0	0	0	0	0	0	0	0	0	0	0	0	0	0	0	0	0	0	0	0	0	0	0	0	0	0	0	0
173d1769e1530c72d86fe591cbcd96e7	0	0	0	0	0	0	0	0	0	0	0	0	0	0	0	0	0	0	0	0	0	0	0	0	0	0.15	0	0	0	0	0	0	0	0	0	0	0	0	0	0	0	0	0	0	0	0	0	0	0
173d5b573252e5cd8ba213a3ef329eb1	0	0	0	0	0	0	0	0	0	0	0	0	0	0	0	0	0	0	0	0	0	0	0	0	0	0	0.04	0	0	0	0	0	0	0	0	0	0	0	0	0	0	0	0	0	0	0	0	0	0
17431b232c1d69d2d3409c04842eb102	0	0	0	0	0	0	0	0	0	0	0	0	0	0	0	0.02	0	0	0	0	0	0	0	0	0	0	0	0	0	0	0	0	0	0	0	0	0	0	0	0	0	0	0	0	0	0	0	0	0
17438fe11d0f49bb10e079b78d56cc0b	0	0	0	0	0	0	0	0	0	0	0	0	0	0	0	0	0	0.02	0	0	0	0	0	0	0	0	0	0	0	0	0	0	0	0	0	0	0	0	0	0	0	0	0	0	0	0	0	0	0
1745a6708c0fd6cd55b0ee60a6baff91	0	0	0	0	0	0	0	0	0	0	0	0	0	0	0	0	0	0	0	0	0	0	0	0	0	0	0	0	0	0	0	0	0	0	0	0	0	0	0	0	0	0	0	0	0	0	0	0	0
1750ed691d6a2645d45587c7480f6f59	0	0.02	0	0.07	0.12	0.08	0	0.1	0.07	0.05	0	0	0	0	0	0	0	0	0	0	0	0	0	0.06	0	0	0	0	0	0	0	0.31	0	0	0	0.85	0	0.08	0	0.05	0	0.08	0.08	0	0	0	0	0	0.17
1751072b649743e06c7dc2c701807883	0.04	0	0	0	0	0	0	0.04	0.04	0.02	0	0	0	0	0	0	0	0	0	0	0	0	0	0	0	0	0	0	0	0.02	0	0	0	0	0	0	0	0	0.02	0	0	0.04	0.14	0.06	0.11	0.09	0.1	0.09	0.1
1752fe8fa68c06f1d8eb1fce8a35b178	0	0	0	0	0	0	0	0	0	0	0	0	0	0	0	0	0	0	0	0	0	0	0	0	0	0	0	0	0	0	0	0	0	0	0	0	0	0	0	0	0	0.05	0	0	0	0	0	0	0
17631fcaf067413ed3cf0333461da422	0.04	0.1	0.02	0.03	0.07	0.05	0.08	0.05	0.06	0.02	0.09	0.02	0.1	0	0.03	0.09	0.06	0.05	0.03	0.07	0.05	0.01	0.13	0.04	0.08	0.23	0.04	0.03	0.05	0.06	0.06	0.08	0.06	0	0	0	0.03	0.03	0.09	0.02	0	0.01	0	0	0.01	0.03	0.04	0.02	0.06
176eddf978f775532bcb396729297fcc	0	0	0	0	0	0	0	0	0	0	0	0	0	0	0	0	0	0	0	0	0	0	0	0	0	0	0	0	0	0	0	0	0	0	0	0	0	0	0	0	0	0	0	0	0	0	0	0	0
17716e6a9472e1ec4671727eb0741f41	0	0	0	0	0	0	0	0	0	0	0	0	0	0	0	0	0	0	0	0	0	0	0	0	0	0	0.03	0	0	0	0	0	0	0	0	0	0	0	0	0	0	0	0	0	0	0	0	0	0
177d7c368510f5e676d079ed237009b8	0	0	0	0	0	0	0	0	0.05	0	0	0	0	0	0	0	0	0	0	0	0	0	0	0	0	0	0	0	0	0	0	0	0	0	0	0	0	0	0	0	0	0	0	0	0	0	0	0	0
17931ea101b8a75453d10b0b46d68729	0	0	0	0	0	0	0	0.01	0.02	0	0	0	0	0	0	0	0	0	0	0.03	0.05	0.02	0	0	0	0	0	0	0.01	0	0	0	0	0	0	0	0	0	0	0	0	0	0	0	0	0	0	0	0
17970610a3b7965fc22f3f12c57f716d	0	0	0	0	0	0	0	0	0	0	0	0	0	0	0	0.06	0	0	0	0	0	0	0	0	0	0	0	0	0	0.06	0	0	0.06	0	0	0	0	0	0	0	0	0	0	0	0	0	0	0	0
17a0b265b46535b9d1b14375cb444928	0	0	0	0	0	0	0	0	0	0	0	0	0	0	0	0	0	0	0	0	0	0	0	0	0	0	0	0	0	0	0	0	0	0	0	0	0	0	0	0	0	0	0	0	0	0	0	0	0
17a508e5be02729d911c21d097659b67	0	0	0	0	0	0.04	0	0	0	0	0	0	0	0	0	0	0	0	0	0	0.08	0.02	0	0	0	0	0	0	0	0.03	0	0	0	0	0	0	0	0	0.06	0	0	0	0	0	0.03	0	0	0	0
17a9a1a20270abd24ce3523631199c8c	0	0	0	0	0	0	0	0	0	0	0	0	0	0	0	0	0	0	0	0	0	0	0	0	0	0	0	0	0	0	0	0	0	0	0	0	0	0	0	0	0	0	0	0	0.07	0	0	0	0
17ae948a622a474dc1a567215afcb64a	0	0	0	0	0	0	0	0	0	0	0	0	0	0	0	0	0	0	0	0	0	0	0	0	0	0	0.03	0	0	0	0	0	0	0	0	0	0	0	0	0	0	0	0.03	0	0	0	0	0	0
17b61ac5e41292864dbdb8df38c31fd0	0	0	0	0	0	0	0	0	0	0	0	0	0	0	0	0	0	0	0	0	0	0	0	0	0	0	0	0	0	0	0	0	0	0.02	0	0	0	0	0	0	0	0	0	0	0	0	0	0	0
17c4ca8f7c908a870cc66412dacc1188	0.01	0	0.02	0	0.06	0	0	0.07	0.02	0	0	0.03	0	0	0	0.09	0	0	0	0	0	0	0	0	0.02	0	0	0	0.07	0.04	0	0	0	0	0	0	0	0	0	0	0	0.1	0.09	0	0	0	0.2	0.04	0
17c87a7fe32be8a4a1a7d8423f85442a	0.1	0	0	0	0	0	0.04	0	0	0	0	0	0	0.07	0	0	0	0	0.06	0	0	0	0	0	0	0	0	0	0	0	0	0	0	0	0	0	0	0	0	0.06	0	0	0	0	0	0	0	0	0
17db67be47f7536704b8a15959747729	0	0	0	0	0	0	0	0	0	0	0	0	0	0	0	0	0	0	0	0	0	0	0	0	0	0	0	0	0	0	0	0	0	0	0	0	0	0	0	0	0	0	0	0	0	0	0	0	0
17e24b9ba68892312940046ad36082d1	0	0	0	0	0	0	0	0	0	0	0	0	0	0	0	0	0	0	0	0	0	0	0	0	0	0	0	0	0	0	0	0	0	0	0	0	0	0	0	0	0	0	0	0	0	0	0	0	0
17e6435934fd52c8df84edc82398b8e7	0	0	0	0	0	0	0	0	0	0	0	0	0	0	0	0	0	0	0	0	0	0	0	0	1.15	0.16	0	0	0	0	0	0	0	0	0	0	0	0	0	0	0	0	0	0	0	0	0	0	0
17f3bae71ddeb2ee1980aaf5f65f5155	0	0	0	0	0	0	0.07	0.03	0.04	0	0.06	0	0	0	0	0	0	0	0	0	0	0	0	0	0	0	0	0	0.11	0.13	0	0	0	0	0.09	0	0	0	0	0	0	0	0	0	0	0	0	0	0
17f73cc2cc399b1cd60061740d6c9702	0	0	0	0	0	0	0	0	0	0	0	0	0	0	0	0	0	0	0	0	0	0	0	0	0	0	0	0	0	0	0	0	0	0	0	0	0	0	0	0	0	0	0	0	0	0	0	0	0
17fdf68e8646bc3d69425cdbe7da982c	0	0	0	0	0	0	0	0	0	0	0	0	0	0	0	0	0	0	0	0	0	0	0	0	0	0	0	0	0	0	0	0	0	0	0	0	0	0	0	0	0	0	0	0	0	0	0	0	0
18106f644d61612e14010b340abd4d68	0	0	0	0	0	0	0	0	0	0.14	0	0	0	0	0	0	0	0	0	0	0	0	0	0	0	0	0.03	0	0	0	0	0	0	0	0	0	0	0	0	0	0	0.13	0	0	0	0	0	0	0
1811e49f14c025b09a55da01911bffe7	0	0	0	0	0	0	0.03	0	0	0	0	0	0	0	0	0	0	0	0	0	0	0	0	0	0	0	0	0	0	0	0	0	0	0	0	0	0	0	0	0	0	0	0	0	0	0	0	0	0
18128b422351eb7de1d3b899dfe69678	0	0	0	0	0	0	0	0	0	0.03	0	0	0	0	0	0	0	0	0	0	0	0	0	0	0	0	0	0	0	0	0	0	0	0	0	0	0	0	0	0	0	0	0.05	0.11	0	0	0	0.07	0
1813e23e88966853fc2e67b36e23c18f	0	0	0	0	0	0	0	0	0	0	0	0	0	0	0	0	0	0	0	0	0	0	0	0	0	0	0	0	0	0	0	0	0	0	0	0	0	0	0	0	0	0	0	0	0	0	0	0	0
181672893094b3c5c09970f524d799f7	0	0	0	0	0	0	0	0	0	0	0	0	0	0	0	0	0	0	0	0	0	0	0	0	0	0	0	0	0	0	0	0	0	0	0	0	0	0	0	0	0	0	0	0	0	0	0	0	0
1817a92947dc8ccc459e788f9b354a68	0.02	0.01	0	0.01	0.02	0.02	0.02	0.03	0.01	0	0.02	0.02	0.02	0.01	0.02	0.05	0.03	0.02	0.02	0.02	0.04	0	0.03	0.02	0.03	0.08	0.01	0.01	0.02	0.05	0	0.09	0	0	0.08	0	0	0	0.13	0.06	0.04	0.04	0.02	0	0.02	0	0.07	0.05	0.01
1817f12b9df4e750cea4b4db98d1a5b4	0.03	0.02	0	0.03	0	0.04	0	0.02	0.03	0.03	0	0.02	0	0.05	0	0	0.01	0.05	0.07	0.01	0	0	0.04	0	0	0	0	0	0.08	0.02	0	0	0	0	0	0	0	0	0.02	0.06	0	0	0.03	0.07	0.04	0.05	0	0	0.07
181e6c96b4c0c6d862aaa5ef22ddc8ed	0	0	0	0	0	0	0	0	0	0	0	0	0	0	0	0	0	0	0	0	0	0	0	0	0	0	0	0	0	0	0	0	0	0	0	0	0	0	0	0	0	0	0	0	0	0	0	0	0
182268bc0ecd9224068e7962961dec5e	0	0	0	0	0	0	0	0	0	0	0	0	0	0	0	0.04	0.12	0	0	0	0	0	0	0	0	0	0.06	0.1	0	0	0	0	0	0	0	0	0.26	0	0	0	0	0	0	0	0	0	0	0	0
182ed5b0c7678e98970699eaec1c7a2a	0	0	0	0	0.01	0	0.02	0	0	0.01	0.01	0.02	0	0.02	0	0.02	0.01	0	0	0.01	0	0.01	0.01	0.02	0	0.04	0	0	0.03	0.03	0	0	0	0	0	0	0	0	0	0.01	0	0	0	0	0	0	0	0	0
1832e06f03e6faa0f7ea347f76166091	0.12	0.15	0	0.11	0	0	0.06	0.03	0	0	0	0	0.06	0	0	0.02	0.09	0.05	0.16	0	0	0	0	0	0.23	0	0	0	0.05	0	0	0	0	0	0	0	0	0	0	0	0	0	0	0	0	0	0	0	0
183837a0c9902d57baa4cca7a173f4a8	0	0	0	0	0.05	0	0	0	0	0	0	0	0	0	0.05	0	0.03	0.05	0	0	0	0	0	0	0	0	0	0	0	0	0	0	0	0.05	0.16	0	0	0.01	0	0	0.11	0.05	0	0	0	0	0.04	0.13	0.06
18394e3144a1144c03f373ae1d2a49a3	0	0	0	0	0	0	0	0	0	0	0	0	0	0	0	0	0	0	0	0	0	0	0	0	0	0	0	0	0	0	0	0	0	0	0	0	0	0	0	0	0	0	0	0	0	0	0	0	0
18433a8b8a32b0e4d32f46fc5cf14e12	0	0	0	0	0	0	0	0	0	0	0	0	0	0	0	0	0	0	0	0	0	0	0	0	0	0	0	0	0	0	0	0	0	0	0	0	0	0	0	0	0	0	0	0	0	0	0	0	0.06
18448d57ff4499510f096272e52042ec	0	0	0	0	0	0	0	0	0	0	0	0	0	0	0	0	0	0	0	0	0	0	0	0	0	0	0	0	0	0	0	0	0	0	0	0	0	0	0	0	0	0	0	0	0	0	0	0	0
184955667328de187502de09096ff293	0	0	0	0	0	0	0	0	0	0	0	0	0	0	0	0	0	0	0	0	0	0	0	0	0	0	0	0	0	0	0	0	0	0	0	0	0	0	0	0	0	0	0	0	0	0	0	0	0
1854aa46a05c80edd16cc4dc9f2429aa	0	0	0	0	0	0	0	0	0	0	0	0	0	0	0	0	0	0	0	0	0	0	0	0	0	0	0	0	0	0	0	0	0	0	0	0	0	0	0	0	0	0	0	0	0	0	0	0	0
1856513c5c35aca9892bf1520ee64c5c	0	0	0	0	0	0	0	0	0	0	0	0	0	0	0	0	0	0	0	0	0	0	0	0.06	0	0	0	0	0	0	0	0	0	0	0	0	0	0	0	0	0	0	0	0	0	0	0	0	0
185896459fabf7853bea58aa4469bd8d	0.01	0	0	0	0.03	0.02	0	0.02	0.02	0.01	0.02	0.01	0	0.01	0	0.04	0	0.03	0	0.02	0	0	0.01	0.07	0.05	0.05	0.05	0.03	0.05	0	0	0	0.05	0	0.09	0	0	0.08	0.01	0.02	0.05	0.03	0.06	0	0	0	0	0	0
185bff31b1cc87c18f603c1d98da22ed	0	0	0	0	0	0	0.01	0	0	0	0	0	0	0	0	0	0	0	0	0	0	0	0	0	0	0	0	0	0	0	0	0	0	0	0	0	0	0	0	0	0	0	0	0	0	0	0	0	0
185d1860ad59d22919fc009d0fbb88e5	0.01	0	0	0	0	0	0	0	0	0	0	0	0	0	0	0	0	0	0	0	0	0	0	0	0	0	0	0	0	0	0	0	0	0	0	0	0	0	0	0	0	0	0	0	0	0	0	0	0
186d9cf427d8156facfbabae1b480237	0	0	0	0	0	0	0	0	0	0	0	0	0	0	0	0	0	0	0	0	0	0	0	0	0	0	0	0	0	0	0	0	0	0	0	0	0	0	0	0	0.09	0	0	0	0	0	0	0	0
188cf5e0e8d25d8ea00a47a2deeab547	0	0	0	0.08	0	0	0	0	0.04	0	0	0	0	0	0	0	0	0	0	0	0	0	0	0	0	0	0	0.07	0	0.04	0	0	0	0	0	0	0	0	0	0	0	0	0	0	0	0	0	0	0
188ff2c71443a18fd68a26a4a1084428	0	0	0	0	0	0	0	0	0	0	0	0	0	0	0	0	0	0	0	0	0	0	0	0	0	0	0	0	0	0	0	0	0	0	0	0	0	0	0	0	0	0	0	0	0	0	0	0	0
189172e93e2d3ce333995aa189a74409	0	0	0	0	0	0	0	0	0	0	0	0	0	0	0	0	0	0	0	0	0	0	0	0	0	0	0	0	0	0	0	0	0	0	0	0	0	0	0	0	0	0	0	0	0	0	0	0	0
1891b2cf94da7a6e6477e5fb8a0a8325	0	0	0	0	0	0	0	0	0	0	0	0	0	0	0	0	0	0	0	0	0	0	0	0	0	0	0	0	0	0	0	0	0	0	0	0	0	0	0	0	0	0	0	0	0	0	0	0	0
18932cb63461aa1fe9809b03179d9653	0	0	0	0	0	0	0	0	0	0	0	0	0	0	0	0	0	0	0	0	0	0	0	0	0	0	0	0	0	0	0	0	0	0	0	0	0	0	0	0	0	0	0.11	0	0	0	0	0	0
189949aeaef0fadbbc8e9ca87efcbdd6	0	0	0	0	0	0	0	0.04	0	0	0	0	0	0	0	0	0	0	0	0	0	0	0	0	0	0	0	0	0	0	0	0	0	0	0	0	0	0	0	0	0	0	0	0	0	0	0	0	0
18a0482f8d80325732bd189ee43114c7	0	0	0	0.02	0	0	0	0	0	0	0	0	0	0	0	0	0	0	0	0	0	0	0	0	0	0	0	0	0	0	0	0	0	0	0	0	0	0	0	0	0	0	0	0	0	0	0	0	0
18a103c4d5f31c6d3205a3537857ecce	0.07	0.08	0.22	0.15	0.14	0.27	0.25	0.48	0.03	0.15	0.55	0.34	0.07	0.2	0.16	0.02	0.09	0.08	0.04	0.13	0.15	0.06	0.29	0.16	0.08	0.1	0.31	0.02	0.07	0.15	0.28	0.17	0.04	0	0.01	0	0.08	0	0.64	0.78	0.94	1.12	0.27	0.35	0.39	0.27	0.5	0.33	0.37
18a352d9bad32682a2f779fad7427ed2	0	0	0	0	0	0	0	0	0	0	0	0	0	0	0	0	0	0	0	0	0	0	0	0	0	0	0	0	0	0	0	0	0	0	0	0	0	0	0	0	0	0	0	0	0	0	0	0	0
18acf80a5447f2d2f069406e444b50c4	0	0	0	0	0	0	0	0	0	0	0	0	0	0	0	0	0	0	0	0	0	0	0	0	0	0	0	0	0	0	0	0	0	0	0	0	0	0	0	0	0	0	0	0	0	0	0	0	0
18b9060eb2c01b353d1d70eeac7082ac	0	0	0	0	0	0	0	0	0	0	0	0	0	0	0	0	0	0	0	0	0	0	0	0	0	0	0	0	0	0	0	0	0	0	0	0	0	0	0	0	0	0	0	0	0	0	0	0	0
18ca4013a8f88279dcb76c7d0ee6bfc9	0	0	0	0	0	0	0	0	0	0	0	0	0	0	0	0	0	0	0	0	0	0	0	0	0	0	0	0	0	0	0	0	0	0	0	0	0	0	0	0	0	0	0	0	0	0	0	0	0
18cc84df6e412f755140f2a7e529307e	0	0	0	0.03	0	0	0.01	0	0	0	0	0	0	0	0	0	0	0	0	0.05	0	0	0	0	0	0	0	0	0	0.03	0	0	0	0	0	0	0	0	0	0.02	0	0	0	0	0	0.07	0	0	0
18de81d8c9ddc0bd05016def8122fa77	0	0	0	0.03	0	0	0	0	0.01	0	0.03	0	0	0	0	0	0.03	0.01	0	0	0	0	0	0	0	0.02	0	0	0.02	0.02	0	0	0	0	0	0	0	0	0	0	0.01	0	0	0	0.02	0	0	0	0
18e4b8153e38da634bd5789c21b099a4	0	0	0	0	0	0	0	0	0	0	0	0	0	0	0.04	0.1	0	0	0	0	0	0	0	0	0	0	0	0	0	0	0	0	0	0	0	0	0	0	0	0	0	0	0	0	0	0	0	0	0
18ed60d61669825b5e170b836a64a6c1	0	0	0	0	0	0	0	0	0	0	0	0	0	0	0	0	0	0	0	0	0	0	0	0	0	0	0	0	0	0	0	0	0	0	0	0	0	0	0	0	0	0	0	0.09	0	0	0	0	0
18ee574bc7a636e8d6420edb80388b5a	0	0	0	0	0	0	0	0	0	0.02	0	0	0.09	0	0	0	0	0	0	0	0	0.03	0	0	0	0	0	0	0	0	0	0	0	0	0	0	0	0	0	0	0	0	0	0	0.02	0	0	0.04	0
18fe579aff0d60d5315b1cc0c0a3b7e1	0	0	0.06	0	0	0	0	0	0	0	0.02	0	0	0	0	0	0	0	0	0.02	0	0.04	0	0.13	0	0	0.03	0	0	0	0	0	0	0	0	0	0	0	0.04	0.02	0.02	0	0	0	0	0.11	0.08	0.02	0
1909fcbc75ba32f05840c04f071aa773	0	0	0	0	0	0	0	0	0	0	0	0	0	0	0	0	0	0	0	0	0	0	0	0	0	0	0	0	0	0	0	0	0	0	0	0	0	0	0	0	0	0	0	0	0	0	0	0	0
190d06c717f66c7cca46a41ad3e1d2ce	0	0	0.02	0	0	0	0	0	0	0	0	0	0	0	0	0	0	0	0	0	0	0	0	0	0	0	0	0	0	0	0	0	0	0	0	0	0	0	0	0	0	0	0	0	0	0	0	0	0
190e44de386ad00c2f51bb14889aadc1	0	0	0	0	0	0	0	0	0	0	0	0	0	0	0	0	0	0	0	0	0	0	0	0	0	0	0	0	0	0	0	0	0	0	0	0	0	0	0	0	0	0	0	0	0	0	0	0	0
192ea950b82f8164fee288e06c235783	0	0	0	0	0	0	0	0	0	0	0	0	0	0	0	0	0	0	0	0	0	0	0	0	0	0	0	0	0	0	0	0	0	0	0	0	0	0	0	0	0	0	0	0	0	0	0.1	0	0
1931ad19563646c8ae8460e801e87489	0.02	0	0.03	0.08	0	0	0	0.03	0	0	0	0	0	0.17	0	0.04	0	0	0	0	0	0	0.03	0	0	0	0.09	0.02	0.07	0.12	0	0	0	0.22	0.09	0	0	0	0	0	0	0	0	0	0	0	0	0	0
193aba17a8edc80bbb599cb6ae040ce9	0	0	0.02	0	0	0	0	0	0.06	0	0	0	0	0	0	0	0	0	0	0	0	0	0	0	0	0	0	0	0	0	0	0	0	0	0	0	0	0	0	0	0	0	0	0	0	0	0	0	0
194b5173f9597ac589253c57a0bd5f52	0	0	0	0	0	0	0	0	0	0	0.07	0	0	0	0	0	0.04	0	0	0	0	0	0	0	0	0	0	0	0	0	0	0	0	0	0	0	0	0	0	0.01	0.01	0.17	0	0	0	0	0.08	0	0
1953a53b7dffdfe75d6961dbf4b2d281	0.02	0.02	0	0	0	0	0.03	0	0	0	0.01	0.01	0.04	0	0	0.01	0.04	0.02	0.03	0	0.04	0	0.01	0	0	0.04	0.01	0	0.01	0	0	0	0.01	0	0.05	0	0	0.03	0	0	0.01	0	0	0	0	0	0	0.2	0
195e1d909ac655198ed29d17e93030b6	0	0	0	0	0	0.11	0	0	0	0	0	0	0	0	0	0.05	0.04	0	0	0	0	0.06	0	0	0	0	0.1	0	0	0	0.09	0	0	0	0	0	0	0.19	0	0	0	0	0	0	0	0	0	0	0
1976181954c09d087e53e6a4b47fb033	0.04	0	0	0	0	0	0	0	0	0	0	0	0	0	0	0	0	0	0	0	0	0	0	0	0	0	0	0	0	0	0	0	0	0.24	0	0	0	0	0.01	0	0	0	0.04	0	0	0	0	0	0
197970947bde9f1525a275fc6c28dc7c	0.01	0	0	0	0	0	0.05	0	0	0.08	0	0.05	0.08	0	0	0	0	0	0	0	0	0	0	0	0	0	0	0	0	0	0	0	0	0	0	0	0	0	0	0	0	0	0	0	0	0	0	0	0
1979b0f82c374e01690433659fbb1972	0	0	0	0	0	0	0	0	0	0	0	0	0	0	0	0	0	0	0	0	0	0	0	0	0	0	0	0	0	0	0	0	0	0	0	0	0	0	0	0	0	0	0	0	0	0	0	0	0
197c5be67f7d840548b88cfb888c7211	0	0	0	0	0	0	0	0	0	0	0	0	0	0	0	0	0	0	0	0	0	0	0	0	0	0	0	0	0	0	0	0	0	0	0	0	0	0	0	0	0	0	0	0	0	0	0	0	0
197d04a13831940f78a2fd6acd75f65d	0	0	0	0	0	0	0	0	0.02	0	0	0	0	0	0	0	0	0	0	0	0	0	0	0	0	0	0	0	0	0	0	0	0	0	0	0	0	0	0	0	0	0	0.01	0	0	0	0	0	0
198384aacd729ce888693ce44501596f	0	0	0.01	0	0	0	0	0	0	0	0	0	0	0	0	0	0	0	0	0	0	0	0	0	0	0	0	0	0	0	0	0	0	0	0	0	0	0	0	0	0	0	0	0	0	0	0	0	0
1983e8436b3b42e1de0c6d94b10a060c	0	0	0.08	0	0	0	0	0	0	0.03	0	0	0	0	0	0	0	0	0	0	0	0	0	0	0	0	0.11	0	0	0.06	0	0	0	0	0	0	0	0	0	0	0	0	0.06	0.03	0.08	0.08	0.17	0.09	0.23
199b20aa20dda4ed382d60b9b4c786fc	0	0	0.02	0	0.05	0.01	0.01	0.04	0	0	0.02	0.03	0	0	0	0	0	0.03	0.01	0.01	0	0	0	0	0	0.02	0.02	0.07	0.03	0	0	0	0.07	0	0	0	0	0	0	0	0	0.05	0	0	0.03	0	0	0	0
19a4e5478631daee0a2d4703796e035f	0	0	0	0	0	0	0	0	0	0	0	0	0	0	0	0	0	0	0	0	0	0	0	0	0	0	0	0	0	0	0	0	0	0	0	0	0	0	0	0	0	0	0	0	0	0	0	0	0
19a8c55125d609aa9e0d7c81d503927d	0	0	0	0	0	0	0	0	0	0	0	0	0	0	0	0	0	0	0	0	0	0	0	0	0	0	0	0	0	0	0	0	0	0	0	0	0	0	0	0	0	0	0	0	0	0	0	0	0
19a9ade18776129fb531a7dbb88f38d1	0	0	0	0	0	0	0	0	0	0	0	0	0	0	0	0	0.04	0	0	0	0	0	0	0	0.05	0	0	0	0	0	0	0	0	0	0	0	0	0	0.01	0	0	0	0	0	0	0	0	0	0
19ad4431d7df5828f6f5fc8128ac9d09	0	0	0	0	0	0	0	0	0	0	0	0	0	0	0	0	0	0	0	0	0	0	0	0	0	0	0	0	0	0	0	0	0	0	0	0	0	0	0	0	0	0	0	0	0	0	0	0	0
19b31ef2ef95ea23eb33e614dec4f071	0	0	0	0	0	0	0	0	0	0	0	0	0	0	0	0	0	0	0	0	0	0	0	0	0	0	0	0	0	0	0	0	0	0	0	0	0	0	0	0	0	0	0	0	0	0	0	0	0
19cdbae29a9cbe6fe0e5a69535c68da8	0	0.02	0	0.01	0	0	0	0.1	0	0	0	0	0	0	0	0	0	0	0	0	0	0	0	0.03	0	0	0	0	0	0	0	0.04	0	0	0	0	0	0.09	0	0.02	0	0.04	0.03	0	0	0	0	0	0
19d283c297db565a17da76f29e4fb31b	0	0	0	0.13	0	0	0	0	0	0	0	0	0	0	0	0	0	0	0	0	0	0	0	0	0	0	0	0	0	0	0	0	0	0	0	0	0.19	0	0	0	0	0	0	0	0	0	0	0	0
19d567b6f95a13558936e71cae1a98c4	0	0	0	0	0	0	0	0	0	0	0	0	0	0	0	0	0	0	0	0	0	0	0	0	0	0	0	0	0	0	0	0	0	0	0	0	0	0	0	0	0	0	0	0	0	0	0	0	0
19dbeb671f0de07b88426f1ffb248795	0	0	0	0	0.16	0	0	0	0.02	0	0.03	0	0	0	0	0	0.01	0	0	0	0	0	0	0	0	0.03	0	0	0	0	0	0	0	0	0	0	0	0	0	0	0	0	0	0	0	0	0	0	0
19e313319bf679f6d0ceca6112a5ecd9	0	0	0.03	0	0.03	0.04	0.01	0.06	0	0	0.04	0.03	0.05	0	0	0	0.01	0.04	0.04	0.01	0	0	0	0.01	0	0	0	0	0	0	0	0	0.03	0	0	0	0	0	0	0.03	0	0	0	0.1	0.06	0	0	0	0
19edb19a11e23ccab9189ba430e5850f	0	0	0	0	0	0	0	0	0	0	0	0	0	0	0	0	0	0.08	0	0	0	0	0	0	0	0	0	0	0	0	0	0	0	0	0	0.15	0	0	0	0	0	0	0	0	0	0	0	0	0
1a0634d14fba76a670d0b97693f1034b	0	0	0	0	0	0	0	0	0	0	0	0	0	0	0	0	0	0	0	0	0	0	0	0	0	0	0	0	0	0	0	0	0	0	0	0	0.25	0	0	0.04	0	0	0	0	0	0	0	0	0
1a0b7ed40a76fc247d388b12b1f92156	0	0	0	0	0	0	0	0	0	0	0	0	0	0	0	0	0	0	0	0	0	0	0	0	0	0	0	0	0	0	0	0	0	0	0	0	0	0	0	0	0	0	0	0	0	0	0	0	0.1
1a146809d2121e7aa8dee8baa800fdb1	0	0	0	0	0	0	0	0	0	0	0	0	0	0	0	0	0	0	0	0	0	0	0	0	0	0	0	0	0	0	0	0	0	0	0	0	0	0	0	0	0	0	0	0	0	0	0	0	0
1a1d2c733779d62536845b0e17bd8266	0	0	0	0	0	0	0	0	0	0	0	0	0	0	0	0	0	0	0	0	0	0	0	0	0	0	0	0	0	0	0	0	0	0	0	0	0	0	0	0	0	0	0	0	0	0	0	0	0
1a23412776cd2d7054d77ca823b14598	0.17	0.02	0.04	0.01	0.09	0.05	0.07	0.05	0.04	0.03	0.16	0.03	0.01	0.08	0.1	0.03	0.08	0.04	0.05	0.06	0.04	0.04	0.05	0.05	0.05	0.17	0.04	0.03	0.03	0.07	0	0	0.04	0	0.14	0	0.04	0.04	0.04	0.08	0.02	0.06	0.04	0.01	0.01	0.05	0.09	0.03	0.01
1a25ca67013e8ccffa777714136daa3b	0	0	0	0	0	0	0	0.02	0	0	0	0	0	0	0.09	0.05	0	0	0	0	0	0	0	0.15	0	0	0	0	0	0	0	0	0	0	0	0	0	0	0	0	0	0	0	0	0	0	0	0	0
1a2e39134600eef454883a75cb7d4e12	0	0	0	0	0	0.07	0	0.05	0	0	0.01	0.05	0	0	0.16	0.06	0	0.19	0	0	0	0	0	0.11	0.07	0	0	0	0	0	0.13	0	0.03	0	0.14	0	0	0.12	0.05	0.02	0	0	0	0	0.02	0	0.06	0.04	0
1a49eb64381acf4485375f406b6b142a	0	0	0	0	0	0	0	0	0	0	0	0	0	0	0	0	0	0	0	0	0	0	0.04	0	0	0	0	0	0	0	0	0	0	0	0	0	0	0	0	0	0	0	0	0	0	0	0	0	0
1a4b3b909c80c2409f2d9df16352d68b	0	0	0	0	0	0	0	0	0	0	0	0	0	0	0	0	0	0.1	0	0	0	0	0	0	0	0	0	0	0	0	0	0	0	0	0	0	0	0	0	0	0	0	0	0	0	0	0	0	0
1a5295c772a2ddc2dc3851969f2fe6cd	0	0	0	0	0	0	0	0	0	0	0	0	0	0	0	0	0	0	0	0	0	0	0.12	0	0	0	0	0	0	0	0	0	0	0	0	0	0	0	0	0	0	0	0	0	0	0	0	0	0
1a560128fcb642dd4dbaf62d48e1620b	0	0	0	0	0	0	0	0	0	0	0	0	0	0	0	0	0.02	0	0	0	0	0	0	0	0	0	0	0	0	0	0	0	0	0	0	0	0	0	0	0	0	0	0	0	0	0.09	0	0	0
1a5933f25b9fb43b5129f12febf30efd	0	0	0	0	0	0	0	0	0	0	0	0	0	0	0	0	0	0	0	0	0	0	0	0	0	0	0	0	0	0	0	0	0.02	0	0	0	0	0	0	0	0	0	0	0	0	0	0	0	0
1a5a0182612d6f6b35bb1f613c8f14d2	0	0	0	0	0	0	0	0	0	0	0	0	0	0	0	0	0	0	0	0	0	0	0	0	0	0	0	0	0	0	0	0	0	0	0	0	0	0	0	0	0	0	0	0	0	0	0	0	0
1a639856e0f50119f7177919734ea1ed	0	0	0	0	0	0	0	0	0	0	0	0	0	0	0	0	0	0	0	0	0	0	0	0	0	0	0	0	0	0	0	0	0	0	0	0	0	0	0	0	0	0	0	0	0	0	0	0	0
1a6973e5881b12ddcccf916e37959f44	0	0	0	0	0	0	0	0	0	0	0	0	0	0	0.01	0	0	0	0	0	0	0	0	0	0	0	0	0	0	0	0	0	0	0	0	0	0	0	0	0	0	0	0	0	0	0	0	0	0
1a6e496d56914b09cc4071c35e7287da	0	0	0	0	0	0	0	0	0	0	0	0	0.03	0	0	0.01	0	0	0	0	0	0	0	0	0	0	0.01	0	0	0	0	0	0	0	0	0	0	0	0	0	0	0	0	0	0	0	0	0	0
1a8179273ef38cc7c6454ed5fc6ff0a1	0.02	0	0	0	0	0	0	0	0	0	0	0	0	0	0	0	0	0	0	0	0	0	0	0	0	0	0	0	0.08	0	0	0	0	0	0	0	0	0	0	0	0	0	0	0	0.01	0	0	0	0.02
1a847e571607ad58c4513e26d1e120a6	0	0	0.02	0	0	0	0	0	0	0	0	0	0	0	0	0	0	0	0	0	0	0	0	0	0	0	0	0	0	0	0	0	0	0	0	0	0	0	0	0	0	0	0	0	0	0	0	0	0
1aac70531a2aa334244a74061686bc47	0	0	0	0	0	0.06	0	0	0	0	0	0	0	0	0	0	0	0	0	0	0	0	0	0	0	0	0	0	0	0	0	0	0	0	0	0	0	0	0	0	0	0	0	0	0	0	0	0	0
1aadc6ba83cb9d085fdcd64c073ac159	0.01	0	0.02	0	0.02	0.07	0	0.01	0	0	0	0	0	0	0	0.02	0.03	0	0.01	0.07	0	0	0	0.04	0.04	0	0.04	0	0	0.02	0	0	0.02	0	0	0	0	0.01	0.01	0	0	0	0	0	0.01	0	0.02	0	0.04
1ab94a2a50235a4d5f682709b85a44e2	0	0	0	0	0	0	0	0	0	0	0	0	0	0	0	0	0	0	0	0	0	0	0	0	0	0	0	0	0	0	0	0	0	0	0	0	0	0	0	0	0	0	0	0	0	0	0	0	0
1abbb091d89e99a4283b47ef1a9190c6	0	0	0	0	0	0	0	0	0	0	0	0	0	0	0	0	0	0	0	0	0	0	0	0	0.07	0	0	0	0	0	0	0	0	0	0	0	0	0	0	0	0	0	0	0	0	0	0	0	0
1ac88ae4a18833763ae1720005ce3319	0	0	0	0	0	0	0	0	0	0	0	0	0	0	0.05	0	0	0	0	0	0	0	0	0	0	0	0	0	0	0	0	0	0	0	0	0	0	0	0	0	0	0.11	0	0.03	0	0	0	0.01	0
1acb670c8004732488d211b32c1dd5aa	0	0	0	0	0	0	0	0	0	0	0	0.04	0	0	0	0	0	0	0	0	0	0	0	0	0	0	0	0	0	0	0	0	0	0	0	0	0	0	0	0	0	0	0	0	0	0	0	0	0
1acf992e9181b63564b91c686fd533e1	0	0	0	0	0	0	0	0	0	0	0	0	0	0	0	0	0	0	0	0	0	0	0	0	0	0	0	0	0	0	0	0	0	0	0	0	0	0	0	0	0	0	0	0	0	0	0	0	0
1ad25b879be3c8c61d0e64fed3dcadb2	0	0	0.02	0	0.32	0	0.01	0.17	0	0	0	0	0.41	0.05	0	0	0	0	0	0	0	0.01	0	0	0.02	0	0.02	0	0	0	0	0.16	0	0.04	0	0.2	0	0	0.13	0.07	0	0	0	0	0	0	0	0	0
1ad2b6b589ce80109d90593189468fae	0	0	0	0.08	0	0	0	0	0	0	0	0	0	0	0	0	0.07	0	0.04	0	0.06	0	0	0	0	0	0	0	0	0	0	0	0	0	0	0	0	0	0.01	0.03	0	0	0	0	0.01	0.16	0	0	0
1adb496c17f8f3ef557de08802b4c02b	0	0	0.07	0	0.27	0	0.04	0.12	0	0	0	0	0.14	0.13	0	0.05	0	0	0	0	0	0.1	0	0	0.02	0	0.09	0	0	0	0	0	0	0	0	0	0	0.15	0	0	0	0.32	0.06	0.07	0.26	0.28	0.43	0.33	0
1ae638bd43355c5f2ca8a3449765e1a8	0	0	0	0	0	0	0	0	0	0	0	0	0	0	0	0	0	0	0	0.08	0	0	0	0	0	0	0	0.05	0	0.03	0	0	0.22	0	0	0	0	0	0.1	0	0.06	0.07	0	0	0.05	0	0	0	0
1ae83d501e7832924366110ebb862022	0	0	0	0	0	0	0	0	0	0	0	0	0	0	0	0	0	0	0	0	0	0	0	0	0	0	0	0	0	0	0	0	0	0	0	0	0	0	0	0	0	0	0	0	0	0	0	0	0
1aeb6d38c1af0e6ab1f539f157fd617c	0.13	0.59	0.71	0.72	0.29	0.12	0.09	0.24	0.93	0.06	0	0.61	0.23	0.16	0.32	0.71	0.15	0.04	0.22	0.45	0.35	0.57	0.02	0.42	0.54	0.37	0.75	0.35	0.24	0.13	0.29	0.37	0.17	0.06	0.07	0.37	0.33	0.08	1.08	1.33	0.83	0.69	1.51	2.69	1.35	0.72	0.4	0.33	0.02
1af10a83b4c075e5f5e15315d4da8a2d	0	0	0	0	0	0	0	0	0	0	0	0	0	0	0	0.04	0	0	0	0	0	0	0.01	0	0	0	0	0	0	0	0	0	0	0	0	0	0	0	0	0	0	0	0	0	0.05	0	0	0	0
1b12bb447ea33027ee1eaa9fb27613af	0.15	0	0	0	0	0	0.11	0	0.04	0	0	0.01	0.07	0	0	0.1	0.37	0.05	0.2	0.1	0.01	0	0.09	0.2	0	0.11	0	0	0.07	0	0	0	0	0	0	0	0.13	0	0	0	0.04	0.06	0	0.02	0	0	0	0.06	0
1b186ad15a20cd5c635a6fbef477e485	0.19	0.22	0.28	0.12	0.04	0.02	0.04	0.09	0.06	0.04	0.09	0.1	0.21	0.18	0.16	0.07	0.13	0.13	0.09	0.06	0.2	0.06	0.12	0.11	0.12	0.16	0.16	0.06	0.19	0.33	0.2	0.25	0.16	0.09	0.11	0.08	0.17	0.2	0.12	0.11	0.23	0.16	0.07	0.04	0.03	0.08	0.03	0.03	0
1b28f1646a9916db598aa9f42af19a48	0	0	0	0	0	0	0	0	0	0	0	0	0	0	0	0	0	0	0	0	0	0	0	0	0	0	0	0	0	0.06	0	0	0	0	0	0	0	0	0	0	0	0	0	0	0	0	0	0	0
1b3096fc32adbaa4caeffd258744a35d	0	0	0	0	0	0	0	0	0	0	0	0	0	0	0	0	0	0	0	0	0	0	0	0	0	0	0	0	0	0	0	0	0	0	0	0	0	0	0	0	0	0	0	0	0	0	0	0	0
1b471b8c295f1dfa3171aa5d5501d79e	0	0	0	0	0	0	0	0	0	0	0	0	0	0	0	0	0	0	0	0	0	0	0	0	0	0	0	0	0	0	0	0	0	0	0	0	0	0	0	0	0	0	0	0	0	0	0	0	0
1b4e50be2c315f1cca8dcb684ffac174	0	0	0	0	0	0	0.02	0	0.01	0	0	0	0	0	0	0	0.02	0	0	0	0	0	0	0	0	0	0	0	0	0.02	0	0	0	0	0	0	0	0	0	0	0	0	0	0	0	0	0	0	0
1b501758c4b7b6c0dcbacba9043bd141	0.01	0	0	0.04	0.08	0	0	0	0	0	0	0	0	0	0	0	0	0	0	0	0	0	0.03	0	0	0	0	0.07	0	0	0	0.16	0	0	0	0	0	0	0	0	0	0	0.06	0.02	0.04	0.04	0.02	0.02	0.02
1b6862e19e129c66dfea37cc66c3edcd	0	0	0	0	0	0	0	0	0	0	0	0	0	0	0	0	0	0	0	0	0	0	0	0	0	0	0	0	0	0	0	0	0	0	0	0	0	0	0	0.04	0	0	0	0	0	0	0	0	0
1b6b2164587e54e92fcf47c2a659a009	0.01	0.01	0	0.02	0	0	0	0	0.02	0	0	0	0	0	0	0	0.03	0	0	0	0	0	0	0	0.03	0	0	0	0	0.01	0	0	0	0	0.01	0	0	0	0.01	0.05	0.02	0.02	0.01	0.02	0.03	0	0.06	0	0
1b6eee49549ff2bb53d59eb334d64b87	0	0	0	0	0	0	0	0	0	0	0	0	0	0	0	0	0	0	0	0	0	0	0	0	0	0	0	0	0	0	0	0	0	0	0	0	0	0	0	0	0	0	0	0	0	0	0	0	0
1b7fd4fec2a986bf2b73f3eeca037004	0	0	0	0	0	0	0	0	0	0	0	0	0	0	0	0	0	0	0	0	0	0	0	0	0	0	0	0	0	0	0	0	0	0	0	0	0	0	0	0	0	0	0	0	0	0	0	0	0
1b80ef337e4284cc190fbd9eae1902f2	0	0	0	0	0	0	0	0	0	0	0	0	0	0	0	0	0	0	0	0	0.03	0	0	0	0	0	0	0.01	0	0	0	0	0	0	0	0	0	0	0	0	0	0	0	0	0	0	0	0	0
1b8db8a8539ae767dd459b9f6df3cd0b	0	0	0	0	0	0	0	0.17	0	0	0	0	0.17	0	0	0.02	0.03	0.06	0	0	0.07	0	0	0	0.05	0	0	0.04	0	0	0	0	0	0	0	0	0	0	0	0	0	0	0	0	0	0	0	0	0
1b8f505057da6e73f7ea347fe62cded9	0	0	0	0	0	0	0	0	0	0	0	0	0	0	0	0	0	0	0	0	0	0	0	0	0	0	0	0	0	0	0	0	0	0	0	0	0.16	0	0	0	0	0	0	0	0	0	0	0	0
1b90e56dd52f8838c707de6950202c3a	0	0	0	0	0	0	0	0	0	0	0	0	0	0	0	0	0	0	0	0	0	0	0	0	0	0.11	0	0	0	0	0	0	0	0	0	0	0	0	0	0	0	0	0	0	0	0	0	0	0
1b94a2dc98571a938bb599a29b2d36c9	0.02	0	0	0	0	0	0	0.05	0.02	0	0	0.04	0.06	0	0	0.01	0	0.02	0.08	0	0	0	0	0	0	0	0	0	0	0.02	0	0	0	0	0	0	0.11	0.11	0	0.05	0	0	0	0	0	0	0	0	0
1b989c7e826219134dc7f4d70cddcb88	0	0	0	0	0	0	0	0	0	0	0	0	0.02	0	0.01	0	0.05	0	0	0	0	0	0	0	0	0	0	0	0	0	0	0	0	0.03	0.14	0	0	0.08	0	0	0.07	0.11	0	0	0	0	0	0.16	0.07
1ba3b04e28a9342b13dd92fbf72bdc21	0	0	0	0	0	0	0	0	0	0	0	0	0	0	0	0	0	0	0	0	0	0	0	0	0.08	0.03	0	0	0	0	0	0	0	0	0	0	0	0	0	0	0	0	0	0	0	0	0	0	0
1bb8f137e62d40155272ce2040d602b6	0	0	0	0	0	0	0	0	0	0	0	0	0	0	0	0	0	0	0	0	0	0	0	0	0	0	0	0	0	0	0	0	0	0	0	0	0	0	0	0	0	0	0	0	0	0	0	0	0
1bc1a64c863de85df148baa7d627ed60	0.02	0	0	0	0.02	0	0.07	0	0.21	0.05	0.11	0.02	0	0.06	0.07	0	0	0	0	0	0.21	0	0.1	0.05	0.05	0.06	0.06	0	0	0.19	0	0	0.21	0	0	0	0	0	0.08	0	0	0	0.01	0.03	0.02	0.12	0.08	0.06	0.1
1bc8515ecc9a8665c273aa36bd92d58f	0	0	0	0	0	0	0	0	0	0	0	0	0	0	0	0	0	0	0	0	0	0	0	0	0	0	0	0	0	0	0	0	0	0	0	0	0	0	0	0	0	0	0	0	0	0	0	0	0
1bd2a5c6e7951a10d111690848525ce6	0	0	0	0	0	0	0	0	0	0	0	0	0	0	0	0	0	0	0	0	0	0	0	0	0.02	0	0	0	0	0	0	0	0	0	0	0	0	0	0	0	0	0	0	0	0	0	0	0	0
1bd9b1f77159a95bdbe4b64b892e79dc	0	0	0	0	0	0	0	0	0	0	0	0	0	0	0	0	0	0	0	0	0	0	0	0	0	0	0	0	0	0	0	0	0	0	0	0	0	0	0	0	0	0	0	0	0	0	0	0	0
1be23397fbc058279d904eb8e0f6fbdd	0	0	0	0	0	0	0	0	0	0	0	0	0	0	0	0	0	0	0	0	0	0	0	0	0	0	0	0.07	0.05	0	0	0	0	0	0	0	0	0	0	0	0	0	0	0	0	0	0	0	0
1be2423ab30207b30084c62ec4a06b19	0.01	0.02	0	0.06	0	0.05	0.04	0	0.02	0	0	0	0	0	0	0.09	0.04	0.02	0.04	0.05	0.11	0.06	0	0.04	0.28	0	0	0.16	0	0	0	0	0	0	0	0	0	0	0.01	0.07	0	0.03	0.02	0	0	0	0	0	0
1be75a050df08610f5bd6737213146e5	0.05	0.05	0	0	0	0	0.05	0.05	0.04	0	0	0	0	0	0	0	0	0.04	0	0	0	0	0.04	0.1	0.36	0	0	0.01	0	0.07	0	0	0	0	0	0	0	0	0.01	0.03	0.07	0	0.04	0	0.01	0	0.05	0	0
1be8ddf4a91a60a4ba8548b0ac87f222	0	0	0	0	0	0	0	0	0	0	0.03	0	0	0	0	0.09	0	0	0	0.09	0.07	0	0.07	0	0	0	0	0	0	0.02	0	0.31	0	0	0	0	0	0	0	0	0	0	0	0	0	0	0	0	0
1bf2fdfdf947a088bbf1999bdadbd61b	0	0	0	0	0	0	0	0	0	0	0	0.16	0	0	0	0	0	0	0	0	0	0	0	0	0	0	0	0	0	0	0	0	0	0	0	0	0	0	0	0	0	0	0	0	0.01	0	0	0	0
1bffeb7f91fb160a899e3bd21144f13e	0	0	0	0	0.04	0	0	0	0	0	0	0	0	0	0	0	0	0	0	0	0	0	0	0	0	0	0	0	0	0	0	0	0	0	0	0	0	0	0	0.03	0	0	0	0	0.04	0	0	0.02	0
1c05c5f87c15223f11afc55b8e20913d	0	0	0	0	0	0	0	0	0	0	0	0	0	0	0	0	0	0	0	0	0	0	0	0	0	0	0	0	0	0	0	0	0	0	0	0	0	0	0	0	0	0	0	0	0	0	0	0	0
1c0950a1665961975099fdd17419d7bb	0.49	0.54	0.6	0.26	0.13	0.06	0.13	0.16	0.14	0.29	0.23	0.27	0.27	0.36	0.3	0.27	0.06	0.23	0.08	0.18	0.38	0.15	0.35	0.32	0.19	0.26	0.39	0.47	0.25	0.48	0.24	0.54	0.24	0.29	0.16	0.46	0.7	0.21	0.12	0.34	0.3	0.27	0.29	0.15	0.05	0.16	0.03	0.08	0.09
1c130f4b1ce1f319b2d56b516c786146	0	0	0	0	0	0	0	0	0	0	0	0	0	0	0	0.04	0	0	0	0	0	0	0	0	0	0	0	0	0	0.03	0	0	0	0	0	0	0	0	0	0	0	0	0	0	0	0	0	0	0
1c1c5df184287daab3c8d6e2d7eb6fd1	0	0	0	0	0	0	0	0	0	0	0	0	0	0	0	0	0	0	0	0	0	0	0	0	0	0	0	0	0	0	0	0	0	0	0	0	0	0	0	0	0	0	0	0	0	0	0	0	0
1c2d3614543154aa83390160b000ec58	0	0	0	0	0	0	0.05	0	0	0	0	0	0	0	0	0	0	0	0	0	0	0	0	0	0	0	0	0.01	0	0	0	0	0	0	0	0	0	0	0	0	0	0	0	0	0	0	0	0	0
1c31bbbf7e019190321397ead16d0e23	0.02	0	0.03	0.01	0.07	0	0.04	0.02	0.06	0.03	0.04	0	0.13	0	0	0.02	0.09	0	0	0.02	0.02	0.01	0.05	0	0.04	0.09	0.05	0.09	0	0.07	0	0.08	0.04	0	0	0	0	0	0.03	0	0.07	0	0	0	0	0	0	0	0
1c3344d8cea507ccda351d5aff641487	0	0	0	0	0	0	0.01	0	0	0	0	0	0	0	0	0	0	0	0	0	0	0	0	0	0	0	0	0	0	0	0	0	0	0	0	0	0	0	0	0	0	0	0	0	0	0	0	0	0
1c3c818a3159e21b1875123c3ee4a944	0	0	0	0	0	0	0	0	0	0	0	0	0	0	0	0	0	0	0	0	0	0	0	0	0	0	0	0	0	0	0	0	0	0	0	0	0	0	0	0	0	0	0	0.14	0	0	0	0	0
1c4310374e7b2ba7b20f072b7d446ab4	0	0	0.02	0	0.04	0	0	0	0	0	0.01	0.01	0.11	0	0	0	0	0	0.02	0	0	0	0	0	0	0	0.08	0.06	0.05	0.09	0.4	0	0.05	0	0	0	0.07	0	0	0	0	0	0	0	0	0	0	0	0
1c479fdb356f2e48244e5a35b291d3b5	0	0	0	0	0	0	0	0	0	0.06	0	0	0	0	0	0	0	0	0	0	0	0	0	0	0	0	0	0	0	0	0	0	0	0	0	0	0	0	0	0	0	0	0	0	0	0	0	0	0
1c49423d672e345116436aca687108e2	0	0	0.07	0	0	0	0	0	0	0	0	0	0	0	0	0	0	0	0	0	0	0	0	0	0	0	0.05	0	0	0	0	0	0	0	0	0	0	0	0	0	0	0	0	0	0	0	0	0	0
1c5a29ef2ae6e18a39644e4089f398d9	0	0	0	0	0	0.21	0	0	0	0	0	0	0	0	0	0	0	0	0	0	0	0	0	0	0	0	0	0	0	0	0	0	0	0	0	0	0	0	0.01	0	0	0	0	0.12	0	0.01	0	0	0
1c641563a279c0187c82e982d99f181b	0	0	0	0	0	0	0	0	0	0	0	0.03	0	0	0	0	0	0	0	0	0	0	0	0	0	0	0	0	0	0	0	0	0	0	0	0	0	0	0	0	0	0	0	0	0	0	0	0	0
1c6c610fe1d16bd3c6dc093d62d1c859	0	0.01	0.02	0.04	0.06	0	0.01	0	0.02	0.05	0.06	0.05	0	0	0	0.05	0.08	0.06	0	0	0	0.02	0.06	0.18	0	0	0.04	0.01	0.07	0.03	0	0.21	0	0	0.19	0	0	0	0.09	0	0	0.16	0	0	0	0	0	0.29	0
1c708dfae26f1b0e8b87bc9df5ed337f	0	0.04	0	0	0	0	0	0	0	0	0	0	0	0	0	0	0	0	0	0	0	0	0	0	0	0	0	0	0	0	0	0	0	0	0	0	0	0	0	0	0	0	0	0	0	0	0	0	0
1c8907609564e2f874a19356f67eeea5	0	0	0	0	0	0	0	0	0	0	0	0	0	0	0	0	0	0	0	0	0	0	0	0	0	0	0	0	0	0	0	0	0	0	0	0	0	0	0	0	0	0	0	0	0	0	0	0	0
1c8dfe6c3a161a0561859afb0c7ae119	0	0.03	0.12	0	0.08	0.11	0.09	0.11	0	0.2	0.08	0.01	0.1	0.11	0.03	0.1	0	0	0	0	0.09	0.09	0	0.08	0.35	0.03	0.06	0.03	0.06	0	0.13	0	0	0	0.17	0.19	0	0.17	0.24	0.14	0.12	0.1	0.01	0	0.04	0.11	0	0.26	0
1ca23b18e3f059fd4ccc93a36000a83a	0.11	0	0	0	0.02	0	0	0	0.1	0.01	0	0	0	0	0	0	0.11	0	0	0	0	0	0	0	0	0	0	0	0	0	0.08	0	0	0.1	0	0	0	0	0.02	0	0	0	0	0	0	0	0	0	0
1ca429ecac8f96891d59f1c0fa4104df	0	0	0	0	0	0	0	0	0	0	0	0.02	0	0	0	0	0	0	0	0	0	0	0	0	0	0	0	0	0	0	0	0	0	0	0	0	0	0	0	0	0	0	0	0	0	0	0	0	0
1ca528cced86919176a177ede4fb5ebe	0	0	0	0	0	0	0	0	0	0	0	0	0	0	0	0	0	0	0	0	0	0	0	0	0	0	0	0	0	0	0	0	0	0	0	0	0	0	0	0	0	0	0	0	0	0	0	0	0
1ca885e52de007ce8c7d6da4e0783d94	0	0	0	0	0.01	0	0	0	0	0	0	0	0	0	0	0	0	0	0	0	0	0	0	0	0	0	0	0	0	0.04	0	0	0	0	0	0	0	0	0.02	0	0	0	0	0	0	0	0	0	0
1cbd1beca70793c99c35903cc8a26ff6	0.05	0	0.04	0.1	0.08	0.03	0.11	0	0.09	0.14	0.12	0.09	0.09	0.19	0	0.02	0	0.04	0	0.06	0.09	0.18	0.05	0.15	0.05	0.04	0.06	0.04	0.05	0.23	0.16	0.13	0.01	0	0	0.37	0.03	0.13	0.01	0.06	0	0	0	0.02	0.03	0	0	0.1	0
1cc24a9c8e3a140cfd8cd154752e8675	0.1	0	0.04	0	0.11	0	0.05	0.04	0.05	0.03	0.17	0.07	0.07	0.06	0	0.15	0.03	0.03	0.27	0	0.06	0.05	0.28	0.2	0.04	0.17	0	0.03	0.09	0	0.24	0.08	0	0.26	0.02	0	0	0	0	0	0	0	0	0	0	0	0	0	0
1cc2967c0ee417aaebb7c04f1766b062	0	0	0	0	0	0	0	0	0	0	0	0	0	0	0	0	0	0	0	0	0	0	0	0	0	0	0	0	0	0	0	0	0	0	0	0	0	0	0	0	0	0	0	0	0	0	0	0	0
1ccc63b5766a0a2b0afa14030cc2e3d0	0	0	0	0	0	0	0	0	0	0	0	0	0	0	0	0	0	0	0	0	0	0	0	0	0	0	0	0	0	0	0	0	0	0	0	0	0	0.11	0.01	0	0.03	0	0	0	0	0	0	0	0
1cd8b027f1fcf02cc74171e329c6dd94	0	0	0	0	0	0	0	0	0	0	0	0	0	0	0	0	0	0	0	0	0	0	0	0	0	0	0	0	0	0	0	0	0	0	0	0	0	0	0.01	0	0	0	0	0	0	0	0	0	0
1cd9764550e177f4c50a46648fe64a6c	0	0	0	0	0	0	0	0	0	0	0	0	0	0	0	0	0	0	0	0	0	0	0.04	0	0	0	0	0	0	0.02	0	0	0	0	0	0	0	0	0	0.03	0	0	0.14	0	0	0	0	0	0
1ce633c013fcda50d3462c1c351aa416	0	0	0	0	0	0	0	0	0	0	0	0	0	0	0	0	0	0	0	0	0	0	0	0	0	0	0	0	0	0	0	0	0	0	0	0	0	0	0	0	0	0	0	0	0	0	0	0	0
1cf5580b5248664a058c56cb9802db59	0.19	0.19	0.11	0.03	0.09	0.09	0.08	0.25	0.05	0.24	0.02	0.18	0.07	0.07	0.16	0.34	0.11	0.12	0.3	0.22	0.28	0.09	0.32	0.22	0.39	0.18	0.09	0.14	0.18	0.07	0.07	0.08	0.09	0.22	0.1	0.59	0.08	0.19	0.44	0.74	0.34	0.46	0.28	0.06	0.19	0.08	0.25	0.03	0.35
1cf9b63aa0e8114a8567c50c12152319	0	0	0	0	0	0	0	0	0	0	0	0	0	0	0	0	0	0	0	0	0	0	0	0	0	0	0.05	0	0	0	0	0	0	0	0	0	0	0	0	0	0	0	0	0	0	0	0	0.12	0
1cfe47a243712ed63a64b5c72c9f5364	0	0	0	0	0	0	0	0	0	0	0	0	0	0	0	0	0	0	0	0	0	0	0	0	0	0	0	0	0	0	0	0	0	0	0	0	0	0	0	0	0	0	0	0	0	0	0	0	0
1cffb00f488055c493374bae94d8a5c1	0	0	0	0	0	0	0	0	0	0	0	0	0	0	0	0	0.07	0	0	0	0	0	0	0	0	0	0	0	0	0	0	0	0	0	0	0	0	0	0	0	0	0	0	0	0	0	0	0	0
1d01f060d6f9beda3ae5678074f15be5	0	0	0	0	0.01	0	0	0	0	0	0	0	0	0	0	0	0	0	0	0	0	0	0	0	0	0	0	0	0	0	0	0	0	0	0	0	0	0	0	0	0	0	0	0	0	0	0	0	0
1d0b040310ccee7e4aa631cf956e2590	0	0	0	0	0	0	0	0	0	0	0	0	0	0	0	0	0	0	0	0	0	0.08	0	0	0	0	0	0	0	0	0	0	0	0	0	0	0	0	0.16	0.02	0	0	0	0	0	0	0	0	0
1d0e839b2607472f0500fa73f2896029	0	0	0	0	0	0	0.13	0	0	0	0	0	0	0	0	0	0	0	0.17	0	0	0	0	0	0	0	0	0	0	0	0	0	0	0	0	0	0	0	0	0	0	0	0	0	0	0	0	0	0
1d1208162b34125f58ade02c6540320f	0.38	0.44	0.36	0.6	0	0.01	0	0.83	0.05	0.03	0.34	0.05	0	0	0	0.01	0	0.02	0	0	0	0	0	0.03	0	0	0.41	0.22	0.11	0.44	0.32	0.2	0.44	0	0.63	0.44	0.65	0.63	0.71	0.08	0	0	0	0	0	0	0	0	0
1d1256d3b41b6a8613d669a48ee18c30	0	0	0	0	0	0	0	0.04	0	0	0.04	0	0.17	0	0	0.21	0	0	0	0.04	0.42	0.17	0	0	0.01	0	0	0	0	0	0	0	0	0	0	0	0	0	0	0	0	0.16	0	0	0	0	0	0.14	0
1d2b9abbc11bff5d7e39dcba562c5563	0	0	0	0	0	0	0	0	0	0	0	0	0	0	0	0	0	0	0	0	0	0	0	0	0	0	0	0	0	0	0	0	0	0	0	0	0	0	0	0	0	0	0	0	0	0	0	0	0
1d397665c429d08827717e083c8e185e	0	0	0	0	0	0	0	0	0	0	0	0	0	0	0	0	0	0	0.11	0	0	0	0	0	0	0	0	0	0	0	0	0	0	0	0	0	0	0	0	0	0	0	0	0	0	0	0	0	0
1d402448a4f752c8290d3550331ac413	0	0	0	0	0	0	0	0	0	0	0	0	0	0	0	0	0	0	0	0	0	0	0	0	0	0	0	0	0	0	0	0	0	0	0	0	0	0	0	0	0	0	0	0	0	0	0	0.03	0
1d43fe148bcf163d11df7058c753e36b	0.01	0.02	0	0	0	0	0	0	0.02	0	0	0	0	0.06	0	0	0	0	0	0	0	0	0.02	0	0	0	0	0.01	0	0	0	0	0	0	0	0	0	0	0.01	0	0.02	0	0.03	0	0	0	0.03	0	0
1d53d33f783867fd0664f7ce9085de3b	0	0	0	0	0	0	0	0	0	0	0	0	0	0	0	0	0	0	0	0	0	0	0	0	0	0	0	0	0	0	0	0	0	0	0	0	0	0	0	0	0	0	0	0	0	0	0	0	0
1d565cf74fdebea2a8fcc0c27a3a570e	0	0	0	0	0	0	0	0	0	0	0	0	0	0	0	0	0	0	0	0.08	0	0	0	0	0	0	0	0	0	0	0	0	0	0	0	0	0	0	0	0	0	0	0	0	0	0	0	0	0.11
1d5887bad24c021bd65597ad27354812	0	0	0	0	0	0	0	0	0	0	0	0	0	0	0	0	0	0	0	0	0	0	0	0	0	0	0	0	0	0	0	0	0	0	0	0	0	0	0	0	0	0	0	0	0	0	0	0	0
1d64ab896090f2f88a21e0bb1c1560d9	0	0	0.05	0	0	0	0	0	0	0	0	0	0	0	0	0	0	0	0	0	0	0	0	0	0	0	0	0	0	0	0	0	0	0	0	0	0	0	0.09	0.05	0.09	0	0.06	0.13	0.46	0.1	0.63	0.62	1.37
1d66cf6c7de0a37610bb7528960677ac	0	0	0	0	0	0	0	0	0	0	0	0	0	0	0	0	0	0	0	0	0	0	0	0	0	0	0	0	0	0	0	0	0	0	0	0	0	0	0	0	0	0	0	0	0	0	0	0	0
1d6c2a4424902819687354fea746fd93	0	0.01	0	0	0	0	0.02	0	0	0	0	0.04	0	0	0	0.02	0	0	0	0	0	0	0	0	0	0	0	0	0	0	0	0	0	0	0	0	0	0	0	0	0	0.01	0	0.08	0	0.04	0	0	0
1d6cd8659374f1d32fc86f7ad73252a1	0	0	0	0	0	0	0	0	0	0	0	0	0	0	0	0	0	0	0	0	0	0	0	0	0	0	0	0	0	0	0	0	0	0	0	0	0	0	0	0	0	0	0	0	0	0	0	0	0
1d6cd91dcd85f244283a632d93ca178c	0	0	0	0	0	0	0	0	0	0	0	0	0	0	0	0	0	0	0	0	0	0	0	0	0	0	0	0	0	0.03	0	0	0	0	0	0	0	0	0	0.03	0	0	0	0	0	0	0	0	0
1d74b133641e43af7701f5d38f933492	0	0	0	0	0	0	0	0	0	0	0	0	0	0	0	0.1	0	0	0	0	0	0	0	0	0	0	0	0	0	0	0	0	0	0	0	0	0	0	0	0	0	0.05	0	0	0	0	0	0	0
1d79f8ef87467323ff09aa087441fed5	0	0.08	0	0	0	0	0	0	0	0	0	0	0	0	0	0	0	0	0	0	0	0	0	0	0	0	0	0	0	0	0	0	0	0	0	0	0	0	0	0	0	0	0	0	0	0	0	0	0
1d7cf2ca264fffa1661ec113e7d33d82	0	0.1	0	0	0	0	0.01	0.05	0	0	0.09	0	0.17	0	0.2	0	0	0	0.06	0	0	0	0.13	0	0.23	0.31	0	0.13	0	0.05	0	0	0	0	0	0	0	0	0	0	0	0	0	0	0	0	0	0	0
1d93ccbf0b818ded20c43c8d1d69e4c6	0	0	0	0	0	0	0	0	0	0	0	0	0	0	0	0	0	0	0	0	0	0	0	0	0	0	0	0	0	0	0	0	0	0	0	0	0	0	0	0	0	0	0	0	0	0	0	0	0
1d9594c42b843f59dee23e1b3d59dcfa	0	0	0	0	0	0.08	0	0	0.05	0	0	0	0	0	0	0	0.08	0.04	0	0	0	0	0	0	0.07	0	0	0	0	0	0	0	0	0	0	0	0	0	0	0	0	0	0	0	0	0	0	0	0
1d990ee20b22299f511e21c06e775e26	0	0	0	0	0	0	0	0	0	0	0	0	0	0	0	0	0	0	0	0	0	0	0	0	0	0	0	0	0	0	0	0	0	0	0	0	0	0	0	0	0	0	0	0	0	0	0	0	0
1d99a76294fde69c63a54ccad22dd343	0	0	0	0	0	0	0	0	0	0	0	0	0	0	0	0.05	0	0	0	0	0	0	0	0	0	0	0	0	0	0	0	0	0	0	0	0	0	0	0	0	0	0	0	0.03	0	0	0	0	0
1d9e4d5e0bef9ad5b5f640834e48c0fc	0	0	0	0	0	0	0	0.04	0	0	0	0	0	0	0	0	0	0	0	0	0	0	0	0	0	0	0	0	0	0	0	0	0.01	0	0	0	0	0	0	0	0	0	0.03	0	0	0	0	0	0
1d9eb97b19cdbabf8fdedc5e7f0cbc75	0	0	0	0	0	0	0	0	0	0	0	0	0	0	0	0	0	0	0	0	0	0	0	0	0	0	0	0	0	0	0	0	0	0	0	0	0	0	0	0	0	0	0	0	0	0	0	0	0
1da1cff80481775dc16bc1ef9dcb5d93	0	0	0	0	0	0	0	0	0	0	0	0	0	0	0	0	0	0	0	0	0	0	0	0	0	0	0	0	0	0	0	0	0	0	0	0	0	0	0	0	0	0	0	0	0	0	0	0	0
1da29ab34b3df6eceb33aac31920a1e9	0	0	0	0	0	0	0.07	0	0	0	0	0	0	0	0	0	0	0	0	0	0	0	0	0	0	0	0	0	0	0	0	0	0	0	0	0	0	0	0	0	0	0	0	0	0	0	0	0	0
1daca290532bdce281e22b36118fa426	0	0	0	0	0	0	0	0	0	0	0	0	0	0	0	0	0	0	0	0	0	0	0	0	0	0	0	0	0	0	0	0	0	0	0	0	0	0	0	0	0	0	0	0	0	0	0	0	0
1dafe3132ccab307550cd8f713657759	0	0	0	0	0	0	0	0	0	0	0	0.01	0	0	0	0	0	0	0	0	0	0	0	0	0	0	0	0	0.05	0	0	0	0	0	0	0	0	0	0	0	0	0	0	0	0	0	0	0	0
1db5b1e576e1477e7961eaff20e52743	0	0	0	0	0	0	0	0	0	0	0	0	0	0	0	0	0	0	0	0	0	0	0	0	0	0	0	0	0	0	0	0	0	0	0	0	0	0	0	0	0	0	0	0	0	0	0	0	0
1dc4fe97160e566768833c303b9b5707	0.06	0	0	0	0	0	0.05	0	0.05	0.13	0	0.08	0	0	0.09	0.06	0	0	0	0	0	0	0	0	0	0	0.1	0	0	0.08	0	0	0	0	0	0	0	0	0.02	0	0.01	0	0	0	0.03	0	0.08	0.07	0
1dc7df5c5d456207c91f4d8786ea1d3b	0	0	0	0	0	0.01	0	0	0	0	0	0.03	0	0	0	0	0.04	0	0	0	0	0	0	0	0	0	0	0	0	0	0	0	0	0	0.14	0	0	0	0	0	0	0	0	0	0	0	0	0	0
1dce34f0ff54f4cbcbc3501dac0863ef	0.04	0.04	0	0	0	0	0.03	0	0	0	0	0	0	0	0	0	0	0	0	0	0	0	0	0	0	0	0	0	0	0	0	0	0	0	0	0	0	0	0	0	0	0	0	0	0	0	0	0	0
1dd1a6fcd77d5c2fe17523b1d503b8a4	0	0	0	0	0	0	0	0	0	0	0	0	0	0	0	0	0	0	0	0	0	0	0	0	0	0	0	0	0	0	0	0	0	0	0	0	0	0	0	0	0	0	0	0	0	0	0	0	0
1ddab94eeab2516a1505c1d8f3746497	0	0	0	0	0	0	0	0	0	0	0	0	0	0	0	0	0	0	0	0	0	0	0	0	0	0	0	0	0	0	0	0	0	0	0	0	0	0	0	0	0	0	0	0	0	0	0	0	0
1ddccd3823041e2b699334fe2f6f33ca	0	0	0	0	0	0	0	0	0	0	0	0	0	0	0	0	0	0	0	0	0	0	0	0	0	0	0	0	0	0	0	0	0	0	0	0	0	0	0	0	0	0	0	0	0	0	0	0	0
1df0e48e2454422cad48e39650be6b6a	0	0.02	0	0	0	0	0.05	0	0	0	0	0	0	0	0.04	0	0	0	0.09	0	0	0	0.01	0	0.16	0	0	0	0	0	0	0	0	0	0	0	0	0	0	0	0	0	0	0	0	0	0	0	0
1df4e5ef8345dbcc889a9b34e7115bdf	0	0	0.06	0	0	0.04	0.02	0.03	0.01	0	0	0	0	0	0	0	0	0	0	0	0.07	0	0	0	0	0	0.02	0.04	0	0	0	0	0	0.28	0	0	0	0	0	0	0	0	0	0	0	0.05	0	0	0
1df5c97d16b941a068f8400a1fb44d86	0	0	0	0	0	0	0	0.03	0	0.04	0	0	0	0.1	0	0	0	0	0	0	0.09	0	0	0	0	0	0	0	0.08	0.07	0	0	0	0	0	0	0	0	0	0	0	0	0	0	0	0	0	0	0
1df6c2725370885c14585eb59f34df14	0	0	0	0	0	0	0	0	0.07	0	0	0	0	0	0	0	0	0	0	0	0	0	0	0	0	0	0	0	0	0	0	0	0	0	0	0	0	0	0.03	0	0	0	0	0	0	0	0	0	0
1dfa5641feb29b3a12d4b0ab8949f658	0	0	0	0	0.03	0	0	0	0	0	0	0	0	0	0	0	0	0	0	0	0	0	0	0	0	0	0	0	0	0	0	0	0	0	0	0	0	0	0	0	0	0	0	0	0	0	0	0	0
1e01f6857d1b0a8d0a68aaf526fda480	0.08	0	0	0	0	0	0	0	0	0	0	0	0	0.1	0	0.07	0.2	0	0	0.05	0.12	0.07	0	0	0	0	0	0	0	0	0	0	0	0	0	0	0	0	0	0	0	0	0	0	0	0	0	0	0
1e02f6a0f44eddcd836805eb02d820e5	0	0	0	0	0	0	0	0	0	0	0	0	0	0	0	0	0	0	0	0	0	0	0	0	0	0	0	0	0	0	0	0	0	0	0	0.15	0	0	0	0	0	0	0	0	0	0	0	0	0
1e103264d0c7f24ab517aff05f725100	0	0	0	0	0	0	0	0	0	0	0	0	0	0	0	0	0	0	0	0	0	0	0	0	0	0	0	0	0	0	0	0	0	0	0	0	0	0	0	0	0	0	0	0	0	0	0	0	0
1e11add245d0455ed723f90b34988140	0.04	0	0	0	0	0	0	0	0	0	0	0	0	0	0	0	0	0	0	0	0	0	0	0	0	0	0	0	0	0	0	0	0	0	0	0	0	0	0	0	0	0	0	0	0	0	0	0	0
1e14911bcf6f75edad677afe7b2720fb	0	0	0	0	0	0	0	0	0	0	0	0.03	0	0	0	0	0	0	0	0	0	0	0	0	0	0	0	0	0	0	0	0	0.16	0	0	0	0	0	0	0.1	0	0.07	0	0	0	0.12	0	0	0.06
1e188f09cd0be3eef1dfe4ba7ae29605	0.03	0.03	0	0	0.04	0	0	0	0	0	0	0.02	0	0	0	0	0	0	0	0	0	0	0	0.02	0	0	0	0	0	0	0	0	0	0	0	0	0.11	0	0	0	0	0	0	0.01	0.02	0	0.03	0	0
1e1b7c0f72926f720419f326ecb95f3d	0	0	0.02	0	0.02	0	0	0	0	0.06	0	0	0	0	0	0.12	0	0	0	0.02	0	0.04	0	0.23	0.01	0	0	0	0	0	0	0	0	0	0	0	0	0	0	0	0	0	0	0	0	0	0	0	0
1e1bf34aafdcb6fe6f712c17129d8c24	0	0	0	0	0	0	0	0	0	0	0	0	0	0	0	0	0	0	0	0	0	0	0	0	0	0	0	0	0	0	0	0	0	0	0	0	0	0	0	0	0	0	0	0	0	0	0	0	0
1e205d27cf21e3f08889a25ac35d76c8	0	0	0	0	0	0	0	0	0	0	0	0	0	0	0	0	0	0	0	0	0	0	0	0	0	0	0	0	0	0	0	0	0	0	0	0	0	0	0	0	0	0	0	0	0	0	0	0	0
1e2737b1d52053fbafbbf879f3d49705	0	0	0	0	0	0	0	0	0	0	0	0	0	0	0	0	0	0	0	0	0	0	0	0	0	0	0	0	0	0	0	0	0	0	0	0	0	0	0	0	0	0	0	0	0	0.09	0	0	0
1e274eddf40ff987c11467c4c99d30ff	0	0	0	0	0	0	0	0	0	0	0	0	0	0	0	0	0	0	0	0	0	0	0	0	0	0	0	0	0	0	0	0	0	0	0	0	0	0	0	0	0	0	0	0	0	0	0	0	0
1e2fb15543dadb62900e646342ba3182	0	0.08	0.05	0	0.09	0	0	0	0	0	0	0	0.14	0	0	0	0	0.08	0	0	0	0	0	0	0	0	0	0	0	0.02	0	0	0.04	0.34	0	0	0	0	0	0	0	0	0	0	0	0	0	0	0
1e3256e3e7fbe6b46018588437a58180	0	0	0	0	0	0	0	0	0	0	0	0	0	0	0	0	0	0	0	0	0	0	0	0	0	0	0	0	0	0	0	0	0	0	0	0	0	0	0	0	0	0	0	0	0	0	0	0	0
1e4406536e187c40f2ccd7c23f4cadf2	0	0	0	0	0	0	0	0	0	0	0	0	0	0	0	0	0	0	0	0	0	0	0	0	0	0	0	0	0	0	0	0	0	0	0	0	0	0	0	0	0	0	0	0	0	0	0	0	0
1e4dddde74c97a69e4601eff98c99087	0	0	0	0	0	0	0	0	0	0	0	0	0	0	0	0	0	0	0	0	0	0	0	0	0	0	0	0	0	0	0	0	0	0	0	0	0	0.1	0	0	0	0	0	0	0	0	0	0	0
1e4e8d6e98db4e36e50e4e62b82ea874	0	0	0	0	0	0	0	0	0	0	0	0	0	0	0	0	0	0	0	0	0	0	0	0	0	0	0	0	0	0	0	0	0	0	0	0	0	0	0	0.04	0	0	0	0	0	0	0.09	0.07	0
1e5575656df755d23d6002564b598109	0	0	0	0	0	0	0	0	0	0	0	0	0	0	0	0	0	0	0	0	0	0	0	0	0	0	0	0	0	0	0	0	0	0	0	0	0	0	0	0	0	0	0	0	0	0	0	0	0
1e5f37bd4142cc54ed121ebb3c682e2d	0	0	0	0	0	0	0	0	0	0	0	0	0	0	0	0	0	0	0	0	0	0	0	0	0	0	0	0	0	0	0	0	0	0	0	0	0	0	0	0	0	0	0	0	0	0	0	0	0
1e755a1bd73c4045925006c2366620ff	0	0	0	0	0	0	0	0	0	0	0	0	0	0	0	0	0	0	0	0	0	0	0	0	0	0	0	0	0	0	0	0	0	0	0	0	0	0	0	0	0	0	0	0	0	0	0	0	0
1e76e7e5e802a8ba58a251f3945a5715	0	0	0	0	0	0	0	0	0	0	0	0	0	0	0	0	0	0	0	0	0	0	0	0	0	0	0	0	0	0	0	0	0	0	0	0	0	0	0	0	0	0	0.14	0	0	0	0	0	0
1e772360721a675dac0efa117ac163a2	0	0.05	0	0	0	0	0	0	0.03	0	0	0	0	0	0	0	0	0	0	0	0	0	0.17	0	0	0	0	0.08	0	0	0	0	0	0	0	0	0	0	0	0	0	0	0	0	0	0	0	0	0
1e975a516f899a678d16a3521f340fb4	0.02	0.02	0.01	0.01	0.02	0	0.02	0.05	0	0.01	0	0.02	0	0	0.06	0.01	0.03	0	0.02	0.03	0.04	0.05	0.04	0.06	0	0	0.02	0.04	0.04	0.04	0.09	0.1	0	0	0.06	0	0	0	0	0	0.02	0	0	0	0	0	0	0	0
1ea03ccbeb5bab1e84029e13e4737bfc	0	0	0	0	0	0	0	0	0	0	0	0	0	0	0	0	0	0	0	0.07	0	0	0	0	0	0	0	0	0	0	0	0	0	0	0	0	0	0	0	0	0	0	0	0	0	0	0	0	0
1ea3ce43f1e922aae9185150a734148d	0	0	0	0	0	0	0	0	0	0	0	0	0	0	0	0	0	0	0	0	0	0	0	0	0	0	0	0	0	0	0	0	0	0	0	0	0	0	0	0	0.01	0	0	0	0	0	0	0	0
1ea7bbe2ff02e482c85fb451ef01564a	0	0	0	0	0	0	0	0	0	0	0	0	0	0	0	0	0	0	0	0	0	0	0	0	0	0	0	0	0	0.03	0	0	0	0	0	0	0	0	0	0	0	0	0	0	0	0	0	0	0
1eb6a7a1c0b77aac43a8cdac659153e9	0	0	0	0.01	0	0.04	0	0	0	0	0	0	0	0	0	0.08	0	0	0	0	0	0	0.04	0	0	0	0	0	0	0	0	0	0.07	0	0	0	0	0	0	0	0	0	0	0	0	0	0	0	0
1ed480f198982b2231361056a7831559	0	0	0	0	0	0	0	0	0	0	0	0	0	0	0	0	0	0	0	0	0	0	0	0	0	0	0	0	0	0	0	0	0	0	0	0	0	0	0	0	0	0	0.01	0	0	0.08	0	0	0
1edaae530d1128857b1824b6ed17331c	0	0.09	0.05	0	0.73	0.05	0.24	0.05	0.65	0.32	0	0.52	0.52	0.66	0.23	0.76	0	0.08	0.37	0	0.6	0.41	0.02	0.38	0.82	0	0	0	0	0	0.22	0.1	0	0.22	0.6	0.19	0	0.06	0	0	0	0	0	0	0	0	0	0	0
1edfbda9f7ff94a339668d1a9e2a0571	0	0	0	0	0	0	0	0	0	0	0	0	0	0	0	0	0	0	0	0	0	0	0	0	0	0	0	0	0	0	0	0	0	0	0	0	0	0	0	0	0	0	0	0	0	0	0	0	0
1ee5d6a8ae66916dec7d78e9ca4e823c	0	0.02	0.02	0	0.02	0.04	0.02	0.03	0.03	0	0.02	0.03	0.14	0	0	0	0.06	0.03	0	0	0	0	0.07	0.02	0.06	0.04	0.03	0.03	0.03	0.02	0	0.1	0.02	0	0.09	0	0.09	0.08	0.03	0	0.03	0	0.04	0	0	0	0	0	0
1ef577dc567e0ce94cae07b30fe8f453	0	0.03	0	0	0.1	0	0	0	0.02	0	0	0	0	0	0	0	0	0.03	0	0	0	0	0	0	0	0	0	0	0	0	0	0	0	0	0	0	0	0	0	0	0	0	0	0	0	0	0	0	0
1efb71edb349bebf21b0b183611ab54d	0	0	0.05	0	0	0	0	0	0	0.09	0	0	0	0	0	0	0	0	0	0	0	0	0	0	0	0	0	0.08	0.06	0	0	0	0	0	0	0	0	0	0	0	0	0	0	0	0	0	0	0	0
1f069d98fea12c8716f60fb291e90f65	0	0	0	0	0	0	0	0.01	0	0.04	0	0.03	0	0.21	0	0	0	0	0	0	0	0.08	0	0	0	0	0	0	0.14	0	0	0	0	0	0	0	0	0	0	0	0	0	0	0	0	0	0.02	0.04	0
1f0de61e74a8adb4ffab4eeb0dde422e	0.08	0	0.02	0.14	0.03	0.01	0.02	0.04	0.02	0.08	0	0.15	0	0	0.07	0.04	0.04	0	0.06	0	0	0	0.06	0	0	0	0.13	0.04	0.02	0.06	0	0	0.13	0	0	0	0	0.2	0	0	0	0	0	0	0	0	0	0	0
1f1940776b8e389c5e85ee0e2dc79738	0	0	0	0	0	0	0	0	0	0	0	0	0	0	0	0	0	0	0	0	0	0	0	0	0	0	0	0	0	0	0	0	0	0	0	0	0	0	0	0	0	0	0	0	0	0	0	0	0
1f1cdd27cf0e8dc51c11c9c1c2053d83	0	0	0	0	0	0	0	0	0	0	0	0	0	0	0	0	0	0	0	0	0	0	0	0	0	0	0	0	0	0	0	0	0	0	0	0	0	0	0	0	0	0	0.08	0	0	0	0	0	0
1f1e8f18fab3f7f89bd7aa5c2ad90d2b	0.06	0	0.01	0	0.04	0	0	0	0.03	0.03	0.01	0	0	0	0	0	0	0.02	0.06	0.1	0	0	0.04	0.05	0.04	0	0	0	0	0	0.19	0	0.03	0	0	0	0	0	0.08	0.01	0	0.05	0.04	0	0	0.05	0	0	0
1f227f0e53e459277049b0f98d1f1731	0	0	0	0	0	0	0	0	0	0	0	0	0	0	0	0	0	0	0	0	0	0	0	0	0	0	0	0	0	0	0	0	0	0	0	0	0	0	0	0	0	0	0	0	0	0	0	0	0
1f2429de99d08b11e0fe64973962a13a	0	0	0	0	0	0	0	0	0	0	0	0	0	0	0	0	0	0.07	0	0	0	0	0	0	0	0	0	0	0	0.02	0	0	0	0	0	0	0	0	0	0	0.11	0	0	0	0	0	0	0	0
1f2a151bb6563b77a032871b98d1c7f1	0	0	0	0	0	0	0	0	0	0	0	0	0	0	0	0	0	0	0	0	0	0	0	0	0	0	0	0	0	0	0	0	0	0	0	0	0	0	0	0	0	0	0	0	0	0	0	0	0
1f38876ac991ab62d3355b8584486160	0	0	0	0	0.01	0	0	0	0	0	0.05	0	0	0.02	0	0	0.05	0	0.03	0	0	0	0	0.01	0.01	0	0	0	0.05	0.05	0	0	0	0	0	0	0.05	0	0.07	0	0.06	0.08	0.09	0	0	0	0	0.01	0
1f43c1b6613305d9d87a6b5d89001474	0	0.08	0	0	0.07	0	0.13	0	0.05	0.04	0.12	0.02	0.08	0	0	0.08	0	0	0.03	0.03	0.07	0	0	0	0	0	0.02	0.05	0.08	0	0	0	0.06	0	0.28	0	0	0	0.05	0.01	0.09	0.04	0.01	0.04	0.04	0.07	0.1	0	0.06
1f4676fdd4ab118642150e936ea32786	0	0	0	0	0	0	0	0	0	0.02	0	0	0	0	0	0	0	0	0	0	0	0	0	0	0	0	0	0	0	0	0	0	0	0	0	0	0	0	0	0	0	0	0	0	0	0	0	0	0
1f60beddfec13a10122a10e080e9842e	0	0	0	0	0	0	0	0	0	0	0	0	0	0	0	0	0	0	0	0	0	0	0	0	0	0	0	0	0	0	0	0	0	0	0	0	0	0	0	0	0	0	0	0	0	0	0	0	0
1f61a587cf1e6348153747b2c239b4f0	0	0	0	0	0	0	0	0	0	0	0	0	0	0	0	0	0	0	0	0	0	0.14	0	0	0	0	0	0	0	0	0	0	0	0	0	0	0	0	0	0	0	0	0	0	0	0	0	0	0
1f6227f7d3fb773d35609293a34f94ed	0	0	0	0	0	0	0	0	0	0	0	0	0	0	0	0	0	0	0	0	0	0	0	0	0	0	0	0	0	0	0	0	0	0	0	0	0	0	0	0	0	0	0	0	0	0	0	0	0
1f63aecefec9a3d61f5ca06f7bbc627b	0	0	0	0	0	0	0	0	0	0	0	0	0	0	0	0	0	0	0	0	0	0	0	0	0	0	0	0	0	0	0	0	0	0	0	0	0	0	0	0	0	0	0	0	0	0	0	0	0.04
1f670a9424908a4ae60be0e55edfa036	0	0	0	0	0	0	0	0	0	0	0	0	0	0	0	0	0	0	0	0	0.04	0	0	0	0	0	0	0	0	0	0	0	0	0	0	0	0	0	0	0	0	0	0	0	0	0	0	0	0
1f707418d55d021d4bede0f8c27f844a	0	0	0	0	0	0	0	0	0	0	0	0	0	0	0	0	0	0	0	0	0	0	0	0	0	0	0	0	0	0	0	0	0	0	0	0	0	0	0	0	0	0	0	0	0	0	0	0	0
1f723a9ab03e4afe4a811c85286f951d	0	0	0	0	0	0	0	0.14	0	0	0	0	0	0	0	0	0	0	0	0	0	0	0	0	0	0	0	0	0	0	0	0	0	0	0	0	0	0	0	0	0	0	0	0	0	0	0	0	0
1f7dd533020e7bee35c8cdd308f9a39d	0	0	0	0	0	0	0	0	0	0	0	0	0	0	0	0	0	0	0	0	0	0	0	0	0	0	0	0	0	0	0	0	0	0	0	0	0	0	0	0	0	0	0	0	0.12	0	0	0	0
1f7e09e79f25fcd962bc8dad9de5e933	0	0	0	0	0	0.03	0.01	0	0	0	0	0	0	0	0	0	0	0	0	0	0	0	0	0	0	0	0	0	0	0.01	0	0	0	0	0	0	0	0	0.03	0.03	0	0.01	0.04	0	0.06	0	0	0.12	0
1f890354ad20c90454abfee05b26f11c	0	0	0	0	0	0	0	0	0	0	0	0	0	0	0	0	0	0	0	0	0	0	0	0	0	0	0	0	0	0	0	0	0	0	0	0	0	0	0	0	0	0	0	0	0	0	0	0	0
1f9481ec2f92e68fd7d136248c6f3d6d	0.06	0	0	0	0	0	0	0	0	0	0	0	0	0	0	0	0	0	0	0	0	0	0	0	0	0	0	0	0	0	0	0	0	0	0	0	0	0	0	0	0	0	0	0	0	0	0	0	0
1fa06dbe0f52abbb51a033c0b508280e	0	0	0	0.07	0	0	0.04	0.04	0	0.01	0	0.03	0	0	0.14	0	0	0	0.07	0.01	0	0	0.01	0	0	0	0	0.02	0	0.01	0	0	0.05	0	0	0	0	0	0.02	0.03	0	0	0	0	0.02	0	0	0	0.06
1fa33dbb93edaaee0ec352b7f3f5e79d	0	0	0	0	0	0	0	0	0	0	0	0	0	0	0	0	0	0	0	0	0	0	0	0	0	0	0	0	0	0	0	0	0.07	0	0	0	0	0	0	0	0	0	0	0	0	0	0	0	0
1fa59f116f03a1cfd77361d5231d5d68	0	0	0	0	0	0	0	0	0	0	0	0	0	0	0	0	0	0	0	0	0	0	0	0	0	0	0.06	0	0	0	0	0	0	0	0	0	0	0	0	0	0	0	0	0	0	0	0	0	0
1faf7e81f4bc080498d6cc941a6711fb	0	0	0	0	0	0	0	0	0	0	0	0	0	0	0	0.01	0	0	0	0	0	0	0	0	0	0	0	0	0	0	0	0	0	0	0	0	0	0	0	0	0	0	0	0	0	0	0	0	0
1fbd3ec31fec77bb09aff8f2d9cbd618	0	0	0	0	0	0	0.01	0	0	0	0	0	0	0	0	0	0	0	0	0	0	0	0	0	0	0	0	0	0	0	0	0	0	0	0	0	0	0	0	0	0	0	0	0	0	0	0	0	0
1fc1bc7fab4e3b7968176b5f1e8400df	0	0	0	0	0	0	0	0	0	0	0	0	0	0	0	0	0	0	0	0	0	0	0	0	0	0	0.07	0	0	0.04	0	0	0	0	0	0	0	0	0	0	0	0	0	0	0	0	0	0	0
1fc25504d2b7b806afc5e5312b04620f	0	0.05	0.02	0.03	0.06	0.02	0.07	0.03	0.05	0.05	0.1	0.02	0.03	0.05	0.06	0.02	0.02	0.07	0.03	0.04	0.03	0.08	0.04	0.02	0.04	0.12	0.01	0.03	0.04	0.03	0	0.04	0.03	0	0.02	0	0.05	0.04	0.06	0.04	0.01	0.02	0.04	0.06	0.03	0.09	0.03	0.05	0.04
1fc6e8288dd4f4103a4733e2b537dcb2	0	0	0	0	0	0	0	0	0	0	0	0	0	0	0	0	0	0	0	0	0	0	0	0	0	0	0	0	0	0	0	0	0	0	0	0	0	0	0	0	0	0	0	0	0	0	0	0	0
1fc9f31ef1298e709868d8e60696d037	0	0	0	0	0	0	0	0	0	0	0	0	0	0	0	0	0	0	0	0	0	0	0	0	0	0	0	0	0	0	0	0	0	0	0	0	0	0	0	0	0	0	0	0	0	0	0	0	0
1fd0e77b5a0ee6b2f8268a63cd4a4f74	0	0	0	0	0	0.07	0	0	0	0.01	0	0.03	0	0	0	0	0.04	0	0	0	0	0	0	0	0.18	0	0.02	0.04	0.19	0	0	0.15	0.07	0	0.1	0	0	0.08	0	0	0	0	0	0	0	0	0	0	0
1fd389d685663c418892e378eeb299a4	0	0	0	0	0	0	0	0	0	0	0	0	0.09	0	0	0	0	0	0	0	0	0	0	0	0	0	0	0	0	0	0	0	0	0	0	0	0	0	0	0	0	0	0	0	0	0	0	0	0
1fea7474f18233d4516d971ed413ab6f	0	0	0	0	0	0	0	0	0	0	0	0	0	0	0	0	0	0	0	0	0	0	0	0	0	0	0	0	0	0	0.18	0	0	0	0	0	0	0	0	0	0	0	0	0	0	0	0	0	0
1feedc009085d21e1eb2111962f0520c	0	0	0	0	0	0	0	0	0	0	0	0	0	0	0	0	0	0	0	0	0	0	0	0	0	0	0	0	0	0.02	0	0	0.04	0	0	0	0	0	0	0	0	0	0	0	0	0	0	0	0
20103bf65e06481e3e21d7b7535fa5c2	0	0	0	0	0	0	0	0	0	0	0	0	0.09	0.13	0.03	0.02	0	0	0.01	0.08	0.05	0.05	0	0.05	0	0.06	0	0	0	0	0	0	0.01	0	0	0	0	0	0	0	0	0	0	0	0	0	0	0	0
201313fdc047c9537748fbd2541b32ea	0	0	0	0	0	0	0	0	0	0	0	0	0	0	0	0	0	0	0	0	0	0	0	0	0	0	0	0	0	0	0	0	0	0	0	0	0	0	0	0	0	0	0	0	0	0	0	0	0
201aee3d57c26949552d7e7d34206bd9	0.07	0.05	0.06	0.04	0.04	0.03	0.13	0	0.04	0.13	0.17	0.06	0.04	0.15	0	0.04	0	0	0.1	0	0.09	0.16	0	0.11	0.07	0	0.07	0.02	0.02	0.15	0	0	0.01	0.12	0	0	0.11	0	0	0	0.05	0	0	0.03	0.04	0	0	0	0.14
201b7711b0585808b0f464b23125f263	0	0	0	0	0	0	0.05	0	0	0	0	0	0	0	0	0	0	0	0	0	0	0	0	0	0	0	0	0	0	0	0	0	0	0	0	0	0	0	0	0	0	0	0	0	0	0	0	0	0
201d5a082ad853454334e7601c17cf17	0.13	0.01	0	0	0	0	0	0	0	0.01	0	0	0	0	0	0.02	0	0	0	0	0	0	0	0	0	0	0	0.03	0.03	0.07	0	0	0.1	0	0	0	0	0	0.03	0.02	0	0	0	0.04	0.03	0	0	0.12	0
20336b32b4556172212fc0eb5f1e9eab	0	0	0	0	0	0	0	0	0	0	0	0	0	0	0	0	0	0	0	0	0	0	0	0	0	0	0	0	0	0	0	0	0	0	0	0	0	0	0	0	0	0	0	0	0	0	0	0	0
203ad77e1f539a5d804e786d28da01f8	0	0	0	0	0	0	0	0	0.02	0	0	0.06	0	0	0	0	0	0	0.31	0	0	0	0	0.22	0	0	0.06	0	0	0.02	0	0	0	0	0	0	0	0	0	0	0	0	0	0	0	0	0	0	0
2043f9699cf766cf67e0cd8641608034	0	0	0	0.03	0	0.03	0	0.05	0.04	0	0	0	0	0	0	0	0	0	0	0	0	0	0	0.02	0	0	0	0	0	0	0	0.05	0	0	0	0.29	0	0.02	0	0.07	0	0.03	0.16	0	0	0	0	0	0
20447ceb0b392416de59a5407adea4a5	0	0	0	0	0	0	0	0	0	0	0	0	0	0	0	0	0	0	0	0	0	0	0	0	0	0	0	0	0	0	0	0	0	0	0	0	0	0	0	0	0	0	0	0	0	0.03	0	0	0
204815f2d3c6676576f40b13ada4db3a	0	0	0	0	0	0	0	0	0	0	0	0	0	0	0	0	0	0	0	0	0	0	0	0	0.05	0	0	0	0	0	0	0	0	0	0	0	0	0	0	0	0	0	0	0	0	0	0	0	0
204bb7ce48992f1113b02aa4fc209e3c	0	0	0	0	0	0	0	0	0	0	0	0	0	0	0	0	0	0	0	0	0	0	0	0	0	0	0	0	0	0	0	0	0	0	0	0	0	0	0	0	0	0	0	0	0	0	0	0	0
20545ebe1c35a9a53a76ef616ac20759	0	0	0	0	0	0	0	0	0	0	0	0	0	0	0	0	0	0	0	0	0	0	0	0	0	0	0	0	0	0	0	0	0	0	0	0	0	0	0.12	0.06	0.07	0	0.08	0.16	0.62	0.13	0.66	0.96	1.54
205770e9cfa076d9186c8e4efe6f1dfb	0.04	0	0.01	0.05	0	0	0.01	0.09	0.01	0.04	0	0.06	0	0.12	0.08	0.02	0.09	0.02	0	0.05	0	0	0.1	0.12	0.03	0	0.03	0.03	0.05	0.15	0	0	0.07	0	0	0	0.04	0.03	0.01	0.03	0	0.02	0	0	0	0	0	0	0
205888d3dc3b3a872399a3be64ec2285	0	0	0	0	0	0	0	0	0	0.1	0	0	0	0	0	0	0	0	0	0	0	0	0	0	0	0	0	0	0	0	0	0	0	0	0	0	0	0	0	0	0	0	0	0	0	0	0	0	0
205a0c95c014ec205fc9c0daf318d005	0	0	0	0	0	0	0	0	0	0	0	0	0	0	0	0	0	0	0	0	0	0	0	0	0	0	0	0	0	0	0	0	0	0	0	0	0	0	0	0	0	0	0	0	0	0	0	0	0
206657a13af50cc5fb8c48dc93deb5ea	0	0.02	0	0.02	0	0	0	0.02	0	0	0	0	0	0	0	0	0	0	0	0	0	0.03	0	0	0	0	0.02	0	0	0	0	0	0	0	0	0	0	0.18	0	0	0	0.03	0	0	0	0	0	0	0
206b24fddb83338c5e0daa1f8547ee97	0	0.08	0	0.06	0	0	0	0	0	0	0	0	0	0	0	0	0	0	0	0	0.05	0	0	0	0	0	0	0	0	0	0	0	0	0	0	0	0	0	0	0	0	0	0	0	0	0	0	0	0
2084af20affd2ab86dfc3f3381a2c050	0	0.11	0	0.09	0.07	0.09	0	0	0.03	0	0.06	0	0	0	0	0.03	0	0	0	0	0.09	0	0	0.14	0	0.16	0	0.05	0.12	0	0.43	0	0.08	0	0.04	0	0	0	0	0	0	0	0	0	0	0	0	0	0
208a372d8d06068376a8f9d89d8934e5	0	0	0	0	0	0	0	0	0	0	0	0	0	0	0	0	0	0	0	0	0	0	0	0	0	0	0	0	0	0	0	0	0	0	0	0	0	0	0	0	0	0	0.01	0.05	0.02	0	0	0	0
208e9b7db8f6869b8d9727eba51f2f56	0	0	0	0	0	0	0	0	0	0	0	0	0	0	0	0	0	0	0	0	0	0	0	0	0	0	0	0	0	0	0	0	0	0	0	0	0	0	0	0	0	0	0	0	0.01	0	0	0	0
20902afe74ecc0f0e20172ec881e3865	0	0	0	0	0	0	0	0	0	0	0.11	0	0	0	0	0	0	0	0	0	0	0	0	0	0	0	0	0	0	0	0	0	0	0	0	0	0	0	0	0	0	0	0	0	0	0	0	0	0
20a70c916c988a480658126f17c2cf56	0	0.01	0	0	0	0	0	0	0.02	0	0	0	0	0	0	0	0.01	0	0	0.02	0	0	0	0.07	0	0	0	0	0.02	0.03	0	0	0	0	0	0	0	0	0	0.01	0	0	0	0	0	0	0.01	0	0
20ba79f113e9ad72de7129c71622f087	0	0	0	0	0	0	0	0	0	0	0	0	0	0	0.06	0	0	0	0	0.16	0.03	0.1	0.03	0	0	0.07	0	0	0	0	0	0	0	0	0	0	0	0	0	0	0	0	0	0	0	0	0	0	0
20bf913033db234efd9f602b30911d82	0	0	0	0	0	0	0.02	0	0.01	0	0	0.03	0	0	0	0	0	0	0	0	0	0	0	0	0	0	0	0	0	0	0	0	0	0	0	0	0	0	0	0	0	0	0	0	0	0	0	0	0
20c76054332e3f0995aa0450208c01de	0	0	0	0	0	0	0	0	0	0	0	0	0	0	0	0	0.06	0	0	0	0	0	0	0	0	0	0	0	0	0	0	0	0	0	0	0	0	0	0	0	0	0	0	0	0	0	0	0	0
20ea8b9cc536e6743a723174f170227f	0	0	0	0	0	0	0	0	0	0	0	0	0	0	0	0	0	0	0	0	0	0	0	0	0	0	0	0	0	0	0	0	0	0	0	0	0	0	0	0	0	0	0	0	0	0	0	0	0
20eafeee9d28cb86b77a54b158944110	0	0	0	0	0	0	0	0	0	0	0	0	0	0	0	0	0	0	0	0	0	0	0	0	0	0	0	0	0	0	0	0	0	0	0	0	0	0	0	0	0	0	0	0	0	0	0	0	0
210a9075f4be9549c342ca897b281b44	0	0	0	0	0	0	0	0	0	0	0	0	0	0.04	0	0	0	0	0	0	0	0.06	0	0	0	0	0.01	0.02	0.03	0	0	0	0	0	0	0	0.04	0	0.05	0.04	0	0	0.01	0.01	0	0	0	0	0
210c0881a1e14b406eac49eeebe6754b	0	0	0	0	0	0	0	0	0	0	0	0	0	0	0	0	0	0	0	0	0	0	0	0	0	0	0	0	0	0	0	0	0	0	0	0	0	0	0	0	0	0	0	0	0	0	0	0	0
211a17bcd83e250a7699cce5c4f6280b	0	0	0	0	0	0	0	0	0	0	0	0	0	0	0	0	0	0	0	0	0	0	0	0	0	0	0	0	0	0	0	0	0	0	0	0	0	0	0	0	0	0	0	0	0.12	0	0	0	0
211f39dc3bc1e94214146af11b8049bd	0	0.23	0	0.22	0.42	0.45	0.26	0	0.12	0.39	0.25	0.79	0.32	0.18	0.4	0.34	0.28	0.36	0.43	0.4	0.05	0.44	0.85	0.51	0.6	0.1	0.13	0.18	0.28	0.3	0.17	0.58	0.07	0.46	0.5	0.35	0.38	0.42	0.34	0.06	0.12	0.25	0.03	0.05	0.09	0.02	0.27	0.12	0.4
212228a373697617a85af3131b997ec5	0	0	0	0	0	0	0	0	0	0	0	0	0	0	0	0	0	0	0	0	0	0	0	0	0	0	0	0	0	0	0	0	0	0	0	0	0	0	0	0	0	0	0	0	0	0	0	0.09	0
213ca6d8f541083fad762c6a58e7855c	0	0	0	0	0	0	0	0	0	0	0	0	0	0	0	0	0	0	0	0	0	0	0	0	0	0	0	0	0	0	0	0	0	0	0	0	0	0	0	0	0	0	0.02	0	0	0	0	0	0
213f97ad03476cf5e97aeb48bf0e04bc	0	0	0	0	0	0	0	0	0	0	0	0	0	0	0	0	0	0	0	0	0	0.05	0	0	0	0	0	0	0	0	0	0	0	0	0	0	0	0	0	0	0.07	0	0	0	0	0	0	0	0
21421586638fc07acf59464c02ab808c	0	0	0	0	0	0	0	0	0	0	0	0	0	0	0	0	0	0	0	0	0	0	0	0	0	0	0	0	0	0	0	0	0	0	0	0	0	0	0	0	0	0	0	0	0	0	0	0	0
214315733dd70117f21fe4f182c69641	0	0	0	0	0	0	0	0.02	0	0	0	0	0	0	0.06	0.02	0	0	0	0	0	0	0.03	0	0	0	0	0	0	0	0	0	0	0	0	0	0	0	0	0	0	0	0	0	0	0	0	0	0
2143ef0ba8a4b57258e00fcf21b01bd7	0	0.02	0	0	0	0	0	0	0	0	0	0	0	0	0	0	0	0	0	0	0	0	0	0	0	0	0	0	0	0	0	0	0	0	0	0	0	0	0	0	0	0	0	0	0	0	0	0	0
2152984526ccffac8b528f43645b49e8	0	0	0	0	0.1	0	0	0	0	0.05	0	0.04	0	0	0	0	0	0	0	0	0.07	0	0.07	0	0	0	0	0.01	0	0	0	0	0	0	0	0.16	0	0	0	0	0	0	0	0	0	0	0	0	0
215dfa987335a50cc29ba9190a0d849f	0	0	0	0	0	0	0.13	0	0	0	0	0	0	0	0	0	0	0	0	0	0	0	0	0	0	0	0	0	0	0	0	0	0	0.09	0	0	0	0	0	0	0.04	0	0.01	0.03	0	0	0	0	0
216a5b0949180858ecb6d0c2059f8a33	0	0	0	0	0	0.02	0.01	0.01	0.02	0	0	0.1	0	0.03	0	0.01	0	0.01	0	0	0	0	0	0	0	0.09	0	0	0.03	0	0	0	0	0	0	0	0	0	0.03	0	0	0	0	0	0	0	0	0.01	0
216ecddb8b4530bef02596d0840a0253	0	0	0	0	0	0	0	0	0	0	0	0	0	0.08	0	0	0	0	0	0	0	0	0	0	0	0	0	0	0	0	0	0	0	0	0	0	0	0	0	0	0.06	0	0	0	0	0	0	0	0
217f397f9cf45a0d406e13dbd0169900	0	0	0.01	0	0	0	0	0	0	0	0	0	0	0	0	0	0	0	0	0	0	0.03	0	0	0	0	0	0	0	0	0	0	0	0	0	0	0	0	0	0	0	0	0	0	0	0	0	0	0
218158f40667f097d3603f8edd6dde69	0	0	0	0	0	0	0	0	0	0	0	0	0	0	0	0	0	0	0	0	0	0	0	0	0	0	0	0	0	0	0	0	0	0	0	0	0	0	0	0	0	0	0	0	0	0	0	0	0
2186fb415ea04352191c951af4d4ea1f	0	0	0	0	0	0	0	0	0	0	0	0	0	0	0	0	0	0	0	0	0	0	0	0	0	0	0	0	0	0	0	0	0	0	0	0	0	0	0	0	0	0	0	0	0	0	0	0	0
218c386dcc886615344932b89a42e097	0.01	0	0	0	0	0	0.07	0.02	0	0.01	0.02	0.03	0	0.09	0.11	0.2	0.05	0.16	0	0.13	0.07	0	0.09	0.04	0.22	0	0	0	0	0	0	0	0.07	0	0	0	0	0.04	0	0.02	0.04	0	0.03	0	0	0.08	0	0.06	0
219206ad4f4078efd6a3e6583d37b150	0	0	0	0	0	0.1	0	0	0	0	0	0.06	0	0	0	0	0	0	0	0	0	0	0	0	0	0	0.04	0	0.08	0	0	0	0	0	0	0	0	0	0	0	0	0	0	0	0	0	0	0	0
2192bff2b64a902276978398b70287ad	0	0	0.04	0	0.25	0	0	0.27	0	0	0	0	0.25	0	0	0.05	0	0	0	0	0	0.13	0	0	0.01	0	0.12	0	0	0	0	0	0	0	0	0	0	0.14	0	0	0	0.28	0.02	0.1	0.13	0.27	0.53	0.2	0
2197c7d5d5d1eead9032e544d31b36f6	0	0	0	0	0	0	0.03	0	0	0	0	0	0	0	0	0	0	0	0	0	0	0	0	0	0	0.03	0	0	0	0	0	0	0	0	0	0	0	0	0	0	0	0	0	0	0	0	0	0	0
219d5f6016e13b1cb3ceca9a9c333231	0	0	0	0	0	0	0	0	0	0	0	0	0	0	0	0	0	0	0	0	0	0	0	0	0	0	0	0	0	0	0	0	0	0	0	0	0	0	0	0	0	0	0	0	0	0	0	0	0
21a02966969b5bee36eff51948177704	0.07	0	0	0	0	0	0	0	0.04	0	0	0	0	0	0	0	0	0	0	0	0	0	0	0.01	0	0	0	0.03	0.09	0	0	0	0	0	0	0	0	0	0	0	0.08	0	0	0	0	0	0	0.06	0
21af40dff0d48e01183783a3b772b7ba	0	0	0	0	0	0	0	0	0	0	0	0	0	0	0	0	0	0	0	0	0	0	0	0	0	0	0	0	0	0	0	0	0	0	0	0	0	0	0	0	0	0	0	0	0	0	0	0	0
21b0d7d8c62947bd9a34918eeedae8bd	0	0	0	0.01	0	0	0	0	0	0	0	0	0	0	0	0	0	0	0	0	0	0	0	0	0	0	0	0	0	0	0	0	0	0	0	0	0	0	0	0	0	0	0	0	0	0	0	0	0
21b739d348190df0214f5f0a572555b2	0	0	0	0	0	0	0	0	0	0	0.05	0	0	0	0	0	0.03	0	0	0	0	0	0	0	0	0	0	0	0	0	0	0	0	0	0	0	0	0	0	0	0	0	0	0	0	0	0	0	0
21bf8ee1ec4925fe49fa0b4a78eb8d41	0	0	0	0	0	0	0	0	0	0	0	0	0	0	0	0	0.03	0	0	0	0	0	0	0	0	0	0	0	0	0.05	0	0	0	0	0	0	0	0	0	0	0	0	0	0	0	0	0	0	0
21c5281499d56fb2f969f53495243814	0	0	0	0	0	0	0	0	0	0	0	0	0	0	0	0	0	0	0	0	0	0	0	0	0	0	0	0	0	0	0	0	0	0	0	0	0	0	0	0	0	0.03	0	0	0	0	0	0	0
21c5847bc07fe4ed8aa03225784c948f	0	0	0	0	0	0	0	0	0	0	0.03	0	0	0	0	0	0	0	0.03	0	0	0	0	0.1	0	0.24	0	0	0.07	0.02	0	0	0	0	0	0	0	0	0	0	0	0	0	0	0	0	0	0	0
21c887ae407eac26bdefecf0a0db4309	0	0	0	0	0	0	0	0	0	0	0	0	0	0	0	0	0	0	0	0	0	0	0	0	0	0	0	0	0	0	0	0	0	0	0	0	0	0	0	0	0	0	0	0	0	0	0	0	0
21d4f461f92722b8c505e149a6ac811d	0	0	0	0	0	0	0	0	0	0	0	0	0	0	0	0	0	0	0	0	0	0	0	0	0	0	0	0	0	0	0	0	0	0	0	0	0	0	0	0	0	0	0	0	0	0	0	0	0
21dd077f17024d50bef266e7693696ce	0	0	0	0	0	0	0	0	0	0	0	0	0	0	0	0	0	0	0	0	0	0	0	0	0	0	0	0	0	0	0	0	0	0	0	0	0	0	0	0	0	0	0	0	0	0	0	0	0
21ea207f4f823cb4ad2a86e88096181a	0	0	0	0	0	0	0	0	0	0	0	0	0	0	0	0.06	0.02	0	0	0	0	0	0	0	0	0	0	0	0	0	0	0	0	0	0	0	0	0	0.02	0	0	0	0	0	0	0	0	0	0
21f94d3d6c69263259b6402c50d3380c	0	0	0	0	0	0	0	0	0	0	5.18	0.35	0.1	0	0	0	0	0	0	0	0	0	0	0	0	0	0	0	0	0	0	0	0	0	0	0	0	0	0	0	0	0	0.04	0	0	0	0	0	0
21ff62c5fb4999119ea7f599054e7e62	0	0	0	0	0	0	0	0	0	0	0	0	0	0	0	0	0	0	0	0	0	0	0	0	0	0	0	0	0	0	0	0	0	0	0	0	0	0	0	0	0	0	0	0	0	0	0	0	0
220e276875b3ba5ebcf266e47f839287	0	0	0	0	0.01	0	0	0	0	0	0	0	0	0	0	0	0	0	0	0	0	0	0	0	0	0	0	0	0	0	0	0	0.03	0	0	0	0.21	0	0.03	0	0	0	0	0	0.01	0	0	0.03	0
22153a0a1b1ce52b821cb45a092d2e9e	0.07	0	0	0.02	0.04	0.01	0.01	0.01	0.05	0.03	0	0.08	0	0.1	0.19	0.11	0	0	0	0	0	0	0	0	0.24	0.09	0	0	0	0	0	0	0	0	0.14	0	0.11	0.12	0.03	0.05	0.12	0.15	0.02	0	0	0.2	0.08	0.06	0
2231e2193b66df4d389f6a7e71478e02	0	0	0	0.05	0	0	0.11	0	0.03	0.01	0.02	0	0	0	0	0	0	0	0	0.11	0	0	0	0	0	0	0	0	0.02	0	0.21	0	0	0	0	0	0	0	0	0.04	0.02	0	0.02	0	0.03	0	0	0	0
223d21a63e69812c46b56cc69a1ecd76	0.07	0	0	0	0	0	0	0	0	0	0.01	0	0	0	0	0	0	0	0	0	0	0	0	0	0	0	0	0	0	0	0	0	0	0	0	0	0	0	0	0	0	0	0	0	0.08	0	0	0	0
224374df9ea5910630cd6a8eb35ba879	0	0	0	0	0	0	0	0	0	0	0	0	0	0	0	0	0	0	0	0	0	0	0	0	0	0	0	0	0.02	0	0	0	0	0	0	0	0	0	0	0.05	0.02	0	0	0	0	0	0	0	0
224750c5678329e76491e17fb49f4559	0	0	0	0	0	0	0	0	0	0	0	0	0	0	0	0	0	0	0	0	0	0	0	0.01	0	0	0	0	0	0	0	0	0	0	0	0	0	0	0	0	0	0	0	0.13	0	0	0	0	0.06
2251fd344bb90dbf93a570b285fc229a	0	0	0	0	0	0	0	0	0	0	0	0	0	0	0	0	0.01	0	0	0	0	0	0	0	0	0	0	0	0	0	0	0	0	0	0	0	0	0.23	0	0	0	0	0	0	0	0	0	0	0
22806f41788e3a5d8f346281534bd59f	0	0	0	0	0	0	0	0	0	0	0	0	0	0	0	0	0	0	0	0	0	0	0	0	0	0	0	0	0	0	0	0	0	0	0	0	0	0	0	0	0	0	0	0	0	0	0	0	0
228964d1f0be15673bf591bf2d29a542	0.01	0.05	0.06	0.03	0.04	0.01	0.1	0.02	0.05	0	0	0.1	0.09	0.24	0.1	0.07	0	0.01	0	0	0.01	0.1	0	0.1	0	0	0.03	0	0	0.05	0.06	0.08	0	0.16	0.08	0	0.07	0.03	0.05	0	0.12	0.04	0.13	0.07	0.14	0	0.08	0.05	0.08
228b88cde39042b3e4bb36308270d2eb	0	0	0	0	0	0	0	0	0	0	0	0	0	0	0	0	0	0	0	0	0	0	0	0	0	0	0	0	0	0	0	0	0	0	0	0	0	0	0	0	0	0	0	0	0	0	0	0	0
2292e32e41dd98a8900e9fdfa07e38fe	0	0	0	0	0	0	0	0	0	0	0	0	0	0	0	0	0	0	0	0	0	0	0	0	0	0	0	0	0	0	0	0	0	0	0	0	0	0	0	0	0	0	0	0	0	0	0	0	0
2294a42e5afebc21d42fb15e646f8d7a	0.01	0	0	0	0.06	0	0	0	0	0	0	0.07	0	0	0.03	0	0	0	0.05	0	0	0.05	0.02	0	0	0	0	0	0	0	0	0	0.04	0.49	0	0	0	0.05	0	0	0	0	0	0	0	0	0	0	0
229588efe17074af0a377e6c7c761aae	0	0	0	0.02	0	0	0	0	0	0.02	0	0	0	0	0	0	0	0	0	0	0	0	0	0	0	0	0	0	0	0	0	0	0	0	0	0	0	0	0	0.01	0	0	0	0	0	0	0	0	0
229619a156b15bd9b8f720c1b84fea94	0	0	0.04	0	0	0	0	0	0	0	0	0	0	0	0	0	0	0	0	0	0	0	0	0	0	0	0	0	0	0	0	0	0	0	0	0	0	0	0	0	0	0	0	0	0	0	0	0	0
229c2d2261a34fce4b566eb8f578c33e	0	0	0	0	0	0	0	0	0	0	0	0	0	0	0	0	0	0	0	0	0	0	0	0	0	0	0	0	0.02	0	0	0	0	0	0	0	0	0	0	0	0	0.05	0	0	0	0	0	0	0
22a220c6936b742cd416de2dce397b59	0	0.12	0.08	0.03	0	0	0	0	0	0.07	0.03	0	0	0	0.1	0	0	0.06	0	0	0	0.04	0	0	0.18	0	0	0.02	0.08	0	0	0	0.09	0	0	0	0	0	0.05	0	0	0	0	0	0	0	0	0	0.09
22a46bc752433c753240a235c6c8178c	0	0	0	0	0	0	0	0	0	0	0	0	0	0	0	0	0	0	0	0	0	0	0	0	0	0	0	0	0	0.01	0	0	0	0	0	0	0	0	0	0	0	0	0	0	0	0	0	0	0
22a7be8208fda136618583f412b39e80	0	0	0.06	0	0.14	0	0	0	0	0	0	0	0	0	0	0	0.08	0.01	0.22	0	0	0	0	0	0	0	0.02	0.03	0.03	0.05	0.14	0	0	0	0.29	0	0	0	0.18	0.04	0.06	0.1	0.13	0.04	0.11	0	0	0	0.06
22ba7951cb0dc7615652ea8ba920212f	0	0	0	0	0	0	0	0	0	0	0	0	0	0	0	0	0	0	0	0	0	0	0	0	0	0	0	0	0	0	0	0	0	0	0	0	0	0	0	0	0	0	0	0	0	0	0	0	0
22d7cc97078664cbcab26411b07ced86	0.14	0.06	0.04	0.08	0.12	0.09	0.09	0.11	0.09	0.1	0.16	0.17	0.07	0.2	0.16	0.07	0.13	0.13	0.05	0.04	0.1	0.1	0.14	0.15	0.11	0.35	0.1	0.06	0.02	0.04	0	0.06	0.06	0.09	0.03	0	0.19	0.14	0	0	0	0	0	0	0	0.06	0	0.01	0
22d95ef7691afd9c994c5a4527e14a41	0	0	0	0	0	0	0	0	0	0	0	0	0	0	0	0	0	0	0	0	0	0	0	0	0	0	0	0	0	0	0	0	0	0	0	0	0	0	0	0	0	0.03	0	0	0	0	0	0	0
22e651f806fce6f3354a9287c12c60d9	0	0	0	0	0	0	0	0	0	0	0	0	0	0	0	0	0	0	0	0	0	0	0	0	0	0	0	0.05	0	0	0	0	0	0	0	0	0	0	0	0	0	0	0	0	0	0	0	0	0
22eded917c2e2268bc20b0c574ea7b7c	0.02	0	0	0	0	0	0	0	0	0	0	0.01	0	0	0	0	0	0.04	0	0	0	0	0	0	0	0	0	0	0	0	0	0	0	0	0.07	0	0	0	0.04	0	0	0	0	0	0	0	0.07	0	0
22ee507370b7332d2518692978e38d7b	0	0	0	0	0	0	0.05	0	0	0	0	0	0	0	0	0	0	0	0	0	0	0	0	0	0	0	0	0	0	0	0	0	0	0	0	0	0	0	0	0	0	0.01	0	0	0	0	0	0	0
22f5e042606752b459a528e534eb81f2	0	0	0	0	0	0	0	0	0	0	0	0	0	0	0	0	0.11	0	0	0	0	0	0	0	0	0	0	0	0	0	0	0	0	0	0	0	0	0	0	0	0	0	0	0	0	0	0	0	0
22f79259f55ec6deb911d39ee9b164a8	0	0	0	0	0.02	0.03	0	0	0	0.08	0	0	0	0	0	0	0	0	0	0	0	0	0	0	0.08	0	0.03	0	0	0.06	0	0	0.06	0	0	0	0	0	0	0	0	0	0	0	0	0	0	0	0
22f95e2cbf65973b923f3682288b28bc	0	0.02	0.02	0	0.04	0.06	0.04	0	0.02	0	0	0.05	0	0.15	0	0.02	0	0.05	0.11	0	0.06	0	0	0.05	0.12	0	0.04	0.01	0.04	0.09	0.21	0	0.09	0.34	0.09	0	0	0.12	0	0	0	0	0	0	0	0	0	0	0
22fb855bd4ab19011b267c0b653c4a5b	0	0	0	0	0	0	0	0	0	0	0	0	0	0	0	0	0	0	0	0	0	0	0	0	0	0	0	0	0	0	0	0	0	0	0	0	0	0	0	0	0	0	0	0	0	0	0	0	0
22feb2f47f635d7afcb9d02427d9a0f6	0	0	0	0	0	0	0	0	0	0	0	0	0	0	0	0	0	0	0	0	0	0	0	0	0	0	0	0	0	0	0	0	0	0	0	0	0	0	0	0	0	0	0	0	0	0	0	0	0
23217706e7680237de335d47de1d5605	0	0	0.05	0	0.06	0	0	0	0.02	0	0.03	0	0	0	0	0	0	0	0	0	0	0	0	0	0	0	0	0	0	0	0	0	0	0	0	0	0	0	0.02	0.01	0	0	0.09	0	0.01	0	0	0	0
23299022ba916839cfe825f4700d2951	0.01	0	0	0	0.02	0.01	0.02	0.02	0	0	0	0	0	0	0	0	0	0	0	0	0.03	0	0	0.01	0	0	0.01	0.01	0	0	0	0	0	0	0	0	0	0	0	0	0	0	0	0	0.04	0	0	0	0.02
2333f7466d0b0f49437f131257e03e8b	0.37	0.62	0.67	0.45	0.41	0.41	0.45	0.38	0.61	0.33	0.43	0.23	0.29	0.44	0.39	0.36	0.2	0.19	0.26	0.45	0.25	0.28	0.56	0.22	0.11	0.19	0.45	0.44	0.41	0.25	0.72	0.35	0.27	0.38	0.6	0.41	0.36	0.7	0.2	0.46	0.42	0.51	0.51	0.17	0.29	0.25	0.3	0.18	0.15
2349bc5b2722eccce21e2de790172fb4	0	0	0	0	0	0.03	0.02	0	0	0.01	0	0	0	0	0	0	0	0	0.01	0	0	0	0	0	0	0	0	0	0	0.01	0	0	0	0	0	0	0	0	0.01	0	0	0	0	0	0	0	0	0	0
2349cd72e96853636d5bcc20955d8e0a	0	0	0	0	0.01	0	0	0	0	0	0	0	0	0	0	0	0	0	0	0	0	0	0	0	0	0	0	0	0	0	0	0	0	0	0	0	0	0	0	0	0	0	0	0	0	0	0	0	0
2349e21327540e82c5058b3fa56bc4fa	0	0	0	0	0	0	0	0	0	0	0	0	0	0	0	0	0	0	0	0	0	0	0	0	0	0	0	0	0	0	0	0	0	0	0	0	0	0	0	0	0	0	0	0	0	0	0	0	0
2354ae862ed3882c7aee209c323bdb6c	0	0	0	0.13	0	0	0	0	0	0	0	0	0	0	0	0	0	0	0	0	0	0	0	0	0	0	0	0	0	0	0	0	0	0	0	0	0	0	0	0	0	0	0	0	0	0	0	0	0
235859e8a749fc4921f3e1e844b8c9f5	0	0.03	0	0.02	0.02	0.01	0	0	0.03	0	0	0.04	0	0	0	0.01	0.01	0.01	0	0	0.02	0	0	0	0.04	0	0	0	0.02	0	0	0	0	0	0.15	0	0	0	0.04	0	0	0	0.03	0	0	0	0	0	0
2360eaf9af7030e6e95fadbbc35897be	0	0	0	0	0	0	0	0	0	0	0	0	0	0	0	0.01	0	0	0	0	0	0	0	0	0	0	0	0	0	0	0	0	0	0	0	0	0	0	0	0.03	0	0	0	0	0.03	0	0	0	0
23693840ddb128c9f7d19ee1e4573e3e	0	0	0	0	0.03	0	0	0	0	0	0	0	0	0	0	0	0.02	0	0	0	0	0	0	0	0	0.02	0	0	0	0	0	0	0	0	0	0	0	0	0	0	0	0	0	0	0	0	0	0	0
23726abe0c80fc9f21441cee1284f311	0	0	0	0	0	0	0	0	0	0	0	0	0	0	0	0	0	0	0	0	0	0	0	0	0	0	0	0	0	0	0	0	0	0	0	0	0	0	0	0	0	0	0	0	0	0	0	0	0
237d9bdb845a249b235712488679bedb	0	0	0	0	0	0	0	0	0	0	0	0	0	0	0	0	0	0	0	0	0	0	0	0	0	0	0	0	0	0	0	0	0	0	0	0	0	0	0	0	0	0	0	0	0	0	0	0	0
238a54a22b3477820da1febc051d6314	0	0	0	0.04	0	0	0.01	0	0.01	0	0	0.04	0	0	0	0	0	0	0	0	0	0	0	0	0	0	0.02	0	0	0	0	0	0	0	0	0	0	0	0	0	0	0	0	0	0	0	0	0	0
23912747a0c8f1a04996c4865f1ea422	0	0	0	0	0	0	0	0	0	0	0	0	0	0	0	0	0	0	0	0	0	0	0	0	0	0	0	0	0	0	0	0	0	0	0	0	0	0	0	0	0	0	0	0	0	0	0	0	0
2394f57ccf9c4ad6a546c7df49ee5241	0	0	0	0	0	0	0	0	0	0	0	0	0	0	0	0	0	0	0	0	0	0	0	0	0	0	0	0	0	0	0	0	0	0	0	0	0	0	0	0	0	0	0	0	0	0	0	0	0
23b068526900a55cf8d93d44757bc5f2	0.01	0.16	0.06	0.02	0.08	0.18	0.01	0.02	0.15	0.04	0	0.07	0.19	0.12	0.01	0.04	0.04	0.58	0.13	0.05	0	0.07	0.01	0	0	0.01	0.01	0.23	0.25	0.01	0	0.05	0	0.15	0.02	0	0.06	0	0	0	0	0.05	0	0	0.12	0.34	0.12	0.05	0.2
23caccc0df7f6789e9a1343640b8423d	0	0	0	0	0	0	0	0	0	0	0	0	0	0	0	0	0	0	0	0	0	0	0	0	0.22	0	0	0	0	0	0	0	0	0	0	0	0	0	0	0	0	0	0	0	0	0	0	0	0
23cba49401a859694c6ee4fffb60d236	0	0	0	0	0	0	0	0	0	0	0	0	0	0	0	0	0	0	0	0	0	0	0	0	0	0	0	0	0	0	0	0	0	0	0	0	0	0	0	0	0	0	0	0	0	0	0	0	0
23dc2935e25d3f74760f7846d8adccd6	0	0	0	0	0	0	0	0.04	0	0	0	0	0	0	0	0	0	0	0	0	0	0	0	0	0	0	0	0	0	0	0	0	0	0	0	0	0	0	0	0	0	0	0	0	0	0	0	0	0
23e1bfbde24e8f54cd77b98498ad4239	0	0	0	0	0	0.1	0	0	0	0	0	0	0	0	0	0	0	0	0	0	0	0	0	0	0	0	0	0	0	0	0	0	0	0	0	0	0	0	0	0	0.01	0	0	0	0	0	0	0	0
23e7eedb371b28adf6bb38a9a0db32fa	0	0	0	0	0	0	0	0	0	0	0	0	0	0	0	0	0	0	0	0.06	0	0	0	0	0	0	0	0	0	0	0	0	0	0	0	0	0	0	0	0	0	0	0	0	0	0	0	0	0
23f1eeb6d369e8be8ccbb8b6b76b707b	0	0	0	0	0	0	0	0	0	0	0	0	0	0	0	0	0	0	0	0	0	0	0	0	0	0	0	0	0	0	0	0	0	0	0	0	0	0	0	0	0	0	0	0	0	0	0	0	0
23f8ea99346dbae17f729359aa21cfed	0	0	0	0	0	0	0	0	0	0	0	0	0.13	0	0	0	0	0	0	0	0.11	0.1	0	0	0	0	0	0	0	0	0	0	0	0	0	0	0	0	0	0	0	0	0	0	0	0	0	0	0
24049cb08da09b92d521b3446be00b8e	0	0	0	0	0	0	0	0	0	0	0	0	0	0	0	0	0	0	0	0	0	0	0	0	0.12	0	0	0	0	0	0	0	0	0	0	0	0	0	0	0	0	0	0	0	0	0	0	0	0
24179dae9984e878cd344ecbfaa2a5d9	0	0	0	0	0	0	0	0	0	0	0	0	0	0	0	0	0	0	0	0	0	0	0	0	0	0	0	0	0	0	0	0	0	0	0	0	0	0	0	0	0	0	0	0	0	0	0	0	0
2427053e4cb2a6431bf2476f3e1928b9	0	0.02	0.01	0	0.08	0.02	0.04	0.01	0	0.01	0	0	0	0	0.05	0.02	0.01	0.01	0.05	0	0.01	0	0	0.01	0.01	0.03	0	0	0	0.01	0	0	0	0	0.03	0	0.03	0.03	0.01	0.01	0.04	0.08	0.01	0	0.02	0.04	0	0.02	0.01
242aa669813d499d27773c355a663bd1	0	0.02	0	0	0	0	0	0	0	0	0	0	0	0	0	0	0	0	0	0	0	0	0	0	0	0	0	0	0	0	0	0	0	0	0	0	0	0	0	0	0	0	0	0	0	0	0	0	0
2430a38064f3b881b417cf2540ede403	0	0	0	0	0	0	0	0	0	0	0	0	0	0	0	0	0	0	0	0	0	0	0	0	0	0	0	0	0	0	0	0	0	0	0	0	0	0	0	0	0	0	0	0	0.09	0	0	0	0
2434e66c0a547566495002594179c8c5	0	0	0	0	0	0	0	0	0	0	0	0	0	0	0	0	0	0	0	0	0	0	0	0	0	0	0	0	0	0	0	0	0	0	0	0	0	0	0	0	0	0	0	0	0	0	0	0	0
24447bd7395bed5d9fb1fe4f045c56b8	0	0	0	0	0	0	0	0	0	0	0	0	0	0	0	0	0	0	0	0	0	0	0	0	0	0	0	0	0	0	0	0	0	0	0	0	0	0	0	0	0	0	0	0	0	0	0	0	0
24470b3cfe3a41d5a4d83a218190afc5	0	0	0	0	0	0	0	0	0	0	0	0	0	0	0	0	0	0	0	0	0	0	0	0	0	0	0	0	0	0	0	0.28	0	0	0	0	0	0	0	0	0	0	0	0	0	0	0	0	0
24531ce872af2f0644d88348b46c0139	0.04	0.03	0.08	0.02	0.01	0.08	0.02	0.02	0.02	0	0	0.02	0	0	0	0.01	0	0.01	0.06	0.03	0.04	0	0.03	0	0	0	0.04	0	0	0.02	0	0	0	0	0	0	0	0.13	0	0	0	0	0	0	0	0	0	0	0
24557f7a2440e3e1773b9fbd8dbe9ca4	0	0	0	0	0	0	0	0	0	0	0	0	0	0	0	0	0	0	0	0	0	0	0	0	0	0	0	0	0	0	0	0	0	0	0	0	0	0	0	0	0	0	0	0	0	0	0	0	0
245919fb5af95b6ca0265c261311f780	0	0	0	0	0	0	0	0	0	0	0	0	0	0	0	0	0	0	0	0	0	0	0	0	0	0	0	0	0	0	0	0	0	0	0	0	0	0	0	0.13	0	0	0	0	0	0	0	0	0
246896169dbebd73ee27241aecf848f4	0	0	0	0	0	0	0.05	0	0	0.01	0	0	0	0	0	0	0	0	0.04	0	0	0	0	0	0	0	0	0	0	0.03	0	0	0	0	0	0	0	0	0.06	0	0	0	0	0	0	0	0.01	0	0.02
246abcd9c7978189a6159edd846f5ae3	0.01	0.01	0	0.01	0.01	0	0.02	0	0.01	0.03	0	0.01	0.03	0.05	0	0.01	0	0.02	0.02	0	0	0.01	0.04	0.02	0.01	0	0.02	0.01	0	0	0	0.03	0	0	0	0	0	0	0.03	0.01	0	0.03	0.01	0	0	0	0.03	0	0.04
247048ef0164aee941626bb209c380f2	0	0	0	0	0	0	0	0	0	0	0	0	0	0.05	0	0	0	0	0	0	0	0	0	0	0	0	0	0	0	0	0	0	0	0	0	0	0	0	0	0	0	0	0	0	0	0	0	0	0
24885420ee880039c66134c52f6594f6	0	0	0	0	0	0	0	0	0	0	0	0	0	0	0	0	0	0	0	0	0.09	0	0	0	0	0	0	0	0	0	0	0	0	0	0	0	0	0	0	0	0	0	0	0	0	0	0	0	0
248b14374553b72980c40aea9039e015	0	0	0	0	0	0	0	0	0.05	0	0	0	0	0	0	0	0	0	0	0	0	0	0	0	0	0	0	0	0	0	0	0	0	0	0	0	0	0	0	0	0	0	0	0	0	0.13	0	0	0
248e79f018f618f44af52bea963f3762	0	0	0	0	0	0	0	0	0	0	0	0	0	0	0	0	0	0	0	0	0.04	0	0	0	0	0	0	0	0	0	0	0	0	0	0	0	0	0	0	0	0	0	0	0	0	0	0	0.11	0
248f0215a4a152984dca5a8d1fe736ef	0	0	0	0	0	0	0	0	0	0	0	0	0	0	0	0	0	0	0	0	0	0	0	0	0	0	0	0	0	0	0.22	0	0	0	0	0	0	0	0	0	0	0	0	0	0	0	0	0	0.08
2490697ffd6b5799dd4c178c7daa2515	0	0	0	0	0	0	0	0	0	0	0	0	0	0	0	0	0	0	0	0	0	0	0	0	0	0	0	0	0	0	0	0	0	0	0	0	0	0	0	0.01	0	0	0	0	0	0	0	0	0
249f25c23e789edf001b64a111a94ddf	0.1	0	0	0	0	0	0	0	0	0.02	0	0	0	0.01	0	0	0	0	0	0	0	0	0	0	0	0	0	0	0	0	0	0	0	0	0	0	0	0	0	0	0	0	0	0	0	0	0	0	0
24a63e4ec4700875d2df598376f3331f	0.49	0.36	0.18	0.27	0.4	0.05	0.07	0	0.04	0	0	0.1	0.03	0	0.07	0.04	0	0.16	0.26	0.11	0.13	0.02	0.1	0.1	0	0.03	0.09	0.33	0.18	0.17	0.98	0.18	0.39	0.1	0.22	0	0	0.13	0	0.09	0	0	0	0.02	0	0	0	0.06	0.38
24af4ec748ccbd758c9895c94a94369f	0	0	0	0	0	0	0	0	0	0	0	0	0	0	0	0	0	0	0	0	0	0	0	0	0	0	0	0	0	0	0	0	0	0	0	0	0	0	0	0	0	0	0	0	0	0	0	0	0
24b07190c4516042d129a4961100b46a	0	0	0	0	0	0	0	0	0	0	0	0	0	0	0	0	0	0	0	0	0	0	0	0	0	0	0	0	0	0	0	0	0	0	0	0	0	0	0	0	0	0	0	0	0	0	0	0	0
24c28029d0bea8c89c62a6e5a074529a	0	0	0	0	0	0	0	0	0	0	0	0	0	0.02	0	0	0	0	0	0	0	0	0	0	0	0	0	0	0	0	0	0	0	0	0	0	0	0	0	0	0	0	0	0	0	0	0	0	0
24d0029a1d432a22bfe4047785e3aadc	0	0	0	0	0	0	0	0	0	0	0	0	0	0	0	0	0	0	0	0	0	0	0	0	0	0	0	0	0	0	0	0	0	0	0	0	0	0	0	0	0	0	0	0	0	0	0	0	0
24e20c4032c359311c977cb6cdb889eb	0	0.06	0.07	0.08	0	0	0	0	0	0	0	0	0	0	0	0.07	0	0	0	0	0	0	0	0	0	0	0	0	0	0	0	0	0	0	0.23	0	0	0	0.11	0.07	0.21	0	0.05	0	0	0.05	0	0	0
24f913af296b6c046501b5e439df0084	0	0	0	0	0	0	0	0	0	0	0	0	0	0	0	0.01	0	0	0	0	0	0	0	0	0	0	0	0	0	0	0	0	0	0	0	0	0	0	0	0	0	0	0	0	0	0	0	0	0
24fbf8413c19cfaa1fc95bde51251c8a	0	0	0.03	0.03	0	0.13	0.08	0.08	0.06	0.43	0.02	0.07	0.08	0	0.09	0.06	0	3.21	0.4	0	0.07	0.04	0	0.61	0	0.57	0.04	0.07	0.04	0	0	0.06	1.69	1.29	0	0	0	0.05	0	0	0	0	0	0	0	0	0	0	0
250b249d1bf9957ba3fb638d3e919b07	0	0	0	0	0	0	0	0	0	0	0	0	0	0	0	0	0	0	0	0	0	0	0	0	0	0	0	0	0	0	0	0	0	0	0	0	0	0	0	0	0	0	0	0	0	0	0	0	0
250b5e3915ce2982af7b31055d54c575	0.08	0	0	0	0	0	0	0	0	0	0	0	0	0	0	0	0	0	0	0	0	0	0	0	0	0	0	0	0	0	0	0	0	0	0	0	0	0	0	0	0	0.17	0	0	0	0	0	0	0
2513bcf67122483ed55b04895187e765	0	0	0	0	0	0	0	0	0.08	0	0	0	0	0	0.15	0	0	0	0	0	0.03	0	0	0	0	0	0	0	0	0	0	0	0	0	0	0	0	0	0	0	0	0	0	0	0	0	0	0	0
2516bba84af13b3e02cbd5cfa7b0bbc4	0.04	0.07	0	0.05	0	0	0	0	0	0	0	0.06	0	0.14	0	0	0	0	0	0	0	0	0	0	0	0	0.08	0	0	0.08	0	0	0	0	0	0	0	0	0	0	0	0	0	0	0	0.03	0	0	0
251910b4be5a6baae09122e409d636ef	0	0.01	0	0	0	0	0	0.02	0	0	0	0	0	0	0	0	0	0	0	0	0	0	0	0	0	0	0	0	0	0	0	0	0	0	0	0	0	0	0	0	0	0	0	0	0	0	0	0	0
2526230d52af0a303dae672f52ef397a	0.04	0	0.04	0.08	0.01	0	0.01	0.02	0.05	0.02	0	0.01	0	0	0	0	0	0	0	0.08	0	0	0.04	0	0	0	0.01	0.11	0	0.01	0	0	0	0	0	0	0	0	0	0	0	0	0	0	0	0	0	0	0
252b236db5ca118e5541c1fcc5649519	0	0	0	0	0	0	0	0	0	0	0	0	0	0	0	0	0	0	0	0	0	0	0	0	0	0	0	0	0.02	0	0	0	0	0	0	0	0	0	0	0	0	0	0	0	0	0	0	0	0
253bd1386c8e68467a4784a7b4e86631	0.01	0.06	0.03	0.03	0.03	0	0.03	0.09	0.05	0.04	0	0	0.02	0.03	0.04	0.03	0.01	0.01	0.09	0.04	0.03	0	0	0	0	0	0.01	0	0.13	0.04	0.31	0.16	0.17	0.26	0	0	0	0	0.04	0.02	0.16	0.06	0.04	0	0	0	0	0	0
2546d794d971423425d2f24ea546a1fd	0	0	0	0	0	0	0	0	0	0	0	0	0	0	0	0	0	0	0	0	0	0	0	0	0	0	0	0	0	0	0	0	0	0	0	0	0	0	0	0	0	0	0	0	0	0	0	0	0
25474b3d575b5fc5073bbcbedffb8994	0	0	0	0	0	0	0	0	0	0	0	0	0	0	0	0	0	0	0	0	0	0	0	0	0	0	0	0	0	0	0	0	0	0	0	0	0	0	0	0	0	0	0	0	0	0	0	0	0
255e4489ce8ee31d1c3e9e0f29977c5b	0	0	0	0	0	0	0	0	0	0	0	0	0	0	0	0	0	0	0	0	0	0	0	0	0	0	0	0	0	0	0	0	0	0	0	0	0	0	0	0	0	0	0	0	0	0	0	0	0
256c0ccff2c52e95ccf7e76a0f49b40f	0	0	0	0	0	0	0	0	0	0	0	0	0	0	0	0	0	0	0	0	0	0	0	0	0	0	0	0	0	0	0	0	0	0	0	0	0	0	0	0.06	0	0	0	0	0.06	0	0	0	0.13
257d3cf2103016251f357493be3397f4	0	0	0	0	0	0	0	0	0	0	0.01	0	0.23	0	0	0.18	0	0	0	0.06	0.16	0.08	0	0	0.07	0	0	0	0	0	0	0	0	0	0	0	0	0	0	0	0	0.05	0	0.02	0	0	0	0	0
257de7c7b091ee604500dcd2be624432	0	0.05	0.03	0.07	0	0	0	0.85	0	0.07	0	0	0	0	0	0	0	0	0	0	0	0	0	0	0	0	0.14	0	0	0	0	0.35	0	0	0	0	0	0.07	0	0	0	0.35	0	0	0.13	0	0.25	0	0.02
257dedc35779026491c6f98c336e76c9	0	0	0	0	0	0	0	0	0	0	0	0	0	0	0	0	0	0	0	0	0	0	0	0	0	0	0	0	0	0	0	0	0	0	0	0	0	0	0	0	0	0	0	0	0	0	0	0	0
257e5b4f4743fe4cbd9af3002e0f3982	0	0	0	0	0	0	0	0	0	0	0	0	0	0	0	0	0	0	0	0	0	0	0	0	0	0	0	0	0	0	0	0	0	0	0	0	0	0	0	0	0	0	0	0	0	0	0	0	0
2580699bb9a680c265f171997fc7cee5	0	0	0	0	0	0	0	0	0	0	0	0	0	0	0	0	0	0	0	0	0	0	0	0	0	0	0	0	0	0	0	0	0	0	0	0	0	0	0	0	0	0	0	0	0	0	0	0	0
2584ada4622557be30950b6d97539fc2	0	0	0	0	0	0	0	0	0.01	0	0	0	0	0	0	0	0	0	0	0	0	0	0	0	0	0	0	0	0	0	0	0	0	0	0	0	0	0	0	0	0	0	0	0	0	0	0	0	0
258574daa112619e0898a5cff8fc569f	0	0	0	0	0	0	0	0	0	0	0.05	0	0	0	0	0.01	0.01	0	0	0	0	0	0	0	0	0	0	0	0	0	0	0	0	0	0	0	0	0	0	0	0	0	0	0	0	0	0	0	0
259682da0f18673db859f689275a0a2d	0	0	0	0	0	0	0	0	0	0	0	0	0	0	0	0	0	0	0	0	0	0	0	0	0	0	0	0	0	0	0	0	0	0	0	0	0	0	0	0	0	0	0	0	0	0	0	0	0
25987cf1ee859a5e1630eba103520d1f	0	0	0	0	0	0	0	0	0	0	0	0	0	0	0	0	0	0	0	0	0	0	0	0	0	0.01	0	0	0	0	0	0	0	0	0	0	0	0	0	0	0	0	0	0	0	0	0	0	0
259ae3d67839a6464e811f831900c9ce	0	0	0	0	0	0	0	0	0	0	0.06	0	0	0	0	0	0	0	0	0	0	0.06	0	0	0	0	0	0	0	0	0	0	0	0	0	0	0	0	0	0	0	0	0	0	0	0	0	0	0
259b9a2b6b278d6f0ad723830e483334	0	0	0	0	0	0	0	0	0	0	0	0	0	0	0	0	0	0	0	0	0	0	0	0	0	0	0	0	0	0	0	0	0.05	0	0	0	0	0	0	0	0	0	0	0	0	0	0.01	0	0
25a3d3fd11d180bac82d3b508127481f	0	0	0	0	0	0	0	0	0	0	0	0	0	0	0	0	0	0	0	0	0	0	0	0	0	0	0	0	0	0	0	0	0	0	0	0	0	0	0	0	0	0	0	0	0	0	0	0	0
25a78da340905872d1aafea3b3910025	0	0	0	0	0	0	0	0	0	0	0	0	0	0	0	0	0	0	0	0	0.01	0	0	0	0	0	0	0	0	0	0	0	0	0	0	0	0	0	0	0	0	0	0	0	0	0	0	0	0
25a79df95f0bf0b70c72f5cb99cb47ce	0.06	0.08	0.04	0.09	0.05	0	0	0.12	0.06	0	0.02	0.02	0.26	0	0	0	0	0	0.09	0.11	0	0	0.01	0	0	0	0.08	0	0.06	0.05	0	0	0	0	0	0	0	0	0	0	0	0	0	0	0	0	0	0	0
25a9a131ae67fc4d9cbc449304e64142	0	0	0	0	0	0	0	0	0	0	0	0	0	0	0	0	0	0	0	0	0	0	0	0	0.02	0	0	0	0	0	0	0	0	0	0	0	0	0	0	0	0	0	0	0	0	0	0	0	0
25ac2ce2c02d136675f31c75f6baccde	0.13	0.03	0.07	0	0	0.09	0.08	0	0.01	0	0	0.06	0	0.12	0	0	0	0	0.15	0	0.28	0	0	0.18	0	0	0.03	0.01	0	0.06	0	0	0	0	0	0	0	0	0.02	0.01	0	0	0	0	0	0	0	0.13	0
25c520023c808a8386b59dadb325721e	0	0	0	0.03	0.01	0	0	0	0	0	0	0	0	0	0	0	0	0	0	0	0	0	0	0	0	0	0	0	0	0	0	0	0.2	0	0.01	0	0	0	0	0	0	0	0	0	0	0	0	0.02	0.09
25d1a35defdeae8a42758e76a3be349d	0.03	0.02	0.03	0.03	0.01	0.02	0.03	0	0	0.03	0.01	0.04	0	0	0	0	0	0	0	0	0	0.01	0	0	0.02	0.04	0.03	0	0.05	0	0	0.12	0.05	0	0	0	0	0	0	0	0	0	0.02	0.07	0	0.05	0.07	0	0.04
25dcb5fd73ec3ed83a087bc5e9dc1bb0	0	0	0	0	0	0	0	0.05	0	0	0	0	0	0	0	0	0	0	0	0	0	0	0	0	0	0	0	0	0	0	0	0	0	0	0	0	0	0	0	0	0	0	0	0	0	0	0	0	0
25e9e3d2f821b942275b595b2ccc91bc	0	0	0	0	0	0	0	0	0.05	0	0	0	0	0	0	0	0	0	0	0	0.06	0	0	0.13	0	0	0	0	0	0	0	0	0	0	0	0	0	0	0	0	0	0	0	0	0	0	0	0	0
25ebfe1aca2072cfbc447305c78acde0	0	0	0	0	0	0	0	0	0	0	0	0	0	0	0	0	0	0	0	0	0	0	0	0	0	0	0	0	0	0	0	0	0	0	0	0	0	0	0.01	0	0	0	0	0	0	0	0	0	0
25fb56964ac1ff8c43c4df43081814e4	0	0	0	0	0	0	0	0	0	0	0	0	0	0	0	0	0	0	0	0	0	0	0	0	0	0	0	0	0	0	0	0	0	0	0	0	0	0	0	0	0	0	0	0	0	0	0	0	0
2600dbc3b50ef2e3df8f38be5f23020f	0.02	0	0	0	0	0	0	0	0	0	0	0	0	0	0	0	0	0	0	0.02	0	0	0	0	0	0	0	0	0	0	0	0	0	0	0	0	0	0	0	0	0	0	0	0	0	0	0	0	0
26092cf1bcb26cf845e24084f9207085	0	0	0	0	0	0	0	0	0	0	0	0	0	0	0	0	0	0	0	0	0	0	0.02	0	0	0	0	0	0	0	0	0	0	0	0	0	0	0	0	0	0	0	0	0	0	0	0	0	0
2621aadc7db74214a46945e240ff4810	0	0	0	0	0	0	0	0	0	0	0	0	0	0	0	0	0	0	0	0	0	0	0	0	0	0	0	0	0	0	0	0	0	0	0	0	0	0	0.05	0	0.05	0.13	0	0	0	0	0	0	0
26222a96d0ea37b4ce5d5acd6f11de7f	0.08	0.06	0.16	0	0	0	0	0.06	0	0.01	0	0	0	0	0.06	0.02	0	0	0	0.04	0.07	0.13	0.04	0	0	0	0	0.04	0.02	0.13	0	0	0.11	0.29	0	0	0	0	0.02	0.02	0	0	0	0.01	0.02	0	0	0	0
262f89f9a7087a4c707d0aa91aafde57	0	0	0	0	0	0	0	0	0	0	0	0	0	0	0	0	0	0	0	0	0	0	0	0	0	0	0	0	0	0	0	0	0	0	0	0	0	0	0	0	0.04	0	0	0	0	0	0	0	0
263a11964dd74109638265bc92ee513a	0	0	0	0	0	0	0	0	0	0	0.03	0	0	0	0	0	0	0	0	0	0	0	0.03	0	0	0	0	0	0	0	0	0	0	0	0	0	0	0	0.01	0	0	0	0	0	0	0	0	0	0
263c48e3a3f1282e988857891834b808	0	0	0	0	0	0	0	0.01	0	0.03	0	0	0	0	0	0	0	0	0	0	0.04	0.02	0	0.02	0	0	0	0	0	0	0	0.01	0	0	0.01	0	0	0	0	0.07	0	0	0	0	0	0	0.01	0	0
264033068f3a73d8517460319f717a33	0	0	0	0	0	0	0	0	0	0	0	0	0	0	0.05	0	0	0	0	0	0	0	0	0	0	0	0	0	0	0	0	0	0	0	0	0	0	0	0	0	0	0	0	0	0	0	0	0	0
26747bea8ee9c27530a5482de17fb49b	0.02	0	0	0	0	0	0	0	0	0	0	0	0	0	0	0	0	0	0	0	0	0	0	0	0	0	0	0	0	0	0	0	0	0	0	0	0	0	0	0	0	0	0	0	0	0	0	0	0
268d03996b9d3052343cb41859cd816b	0	0	0	0	0	0	0	0	0	0	0	0	0	0	0	0	0	0	0	0	0	0	0	0	0	0	0	0	0	0	0	0	0	0	0	0	0	0	0	0	0	0	0	0	0	0	0	0	0
26a72642416592cfc759d9eabd5830f1	0	0	0	0	0	0	0	0	0	0.13	0	0	0	0	0	0	0	0	0	0	0	0	0	0	0	0	0	0	0	0	0	0	0	0	0	0	0	0	0	0	0	0	0	0	0	0	0	0	0
26bac76a14980fa52eeea262ca9ec596	0	0	0	0	0	0	0	0.02	0.01	0	0	0	0.08	0	0	0	0	0.02	0.03	0	0	0	0	0	0	0	0	0	0	0	0	0	0	0	0	0	0	0	0	0	0	0	0	0	0	0	0	0	0
26bb8b4a70fb0058b447541a4f78411e	0	0	0.03	0	0	0.06	0	0	0	0	0	0.05	0	0	0	0.01	0	0	0	0	0	0.04	0	0	0	0	0	0	0	0.05	0	0	0	0	0	0	0	0	0	0	0	0	0	0	0	0	0	0	0
26bb93b54098fe007dbeb8b1999be4d7	0	0	0	0	0	0	0	0.01	0	0	0	0	0	0	0	0.08	0	0.01	0.03	0	0.13	0	0	0	0	0	0	0	0	0	0	0	0	0	0	0	0	0	0	0	0	0	0	0	0	0	0	0	0
26c149cb02f7a71a8e6070bad3bc5fdd	0.1	0.01	0.04	0	0	0.07	0	0.08	0.03	0	0	0.04	0	0	0	0	0	0	0	0	0	0	0	0.01	0.07	0	0.03	0.02	0.02	0.03	0	0	0.08	0	0	0.76	0	0	0.01	0.06	0.03	0	0	0	0	0	0	0.19	0
26c59a9ace33276b045e25111b291b05	0.03	0	0	0	0	0	0.04	0.01	0	0	0	0	0	0	0	0	0	0	0	0	0	0	0	0	0	0	0.09	0	0	0	0	0	0	0	0	0	0	0	0	0	0.03	0.06	0.04	0.02	0.04	0.05	0.04	0.14	0.03
26cf402bfcb352514c8d4eef182d2acf	0.07	0.01	0	0	0	0	0.04	0.04	0	0.04	0.01	0.01	0	0	0	0	0	0	0	0.01	0	0.08	0	0	0	0	0	0	0	0	0	0	0	0	0	0	0	0	0	0	0	0	0.03	0	0	0	0	0	0
26dc42ba8595d23648d6f5a1bbb8adba	0	0	0	0	0	0	0	0	0	0	0	0	0	0	0	0	0	0	0	0	0	0	0	0	0	0	0	0	0	0	0	0	0	0	0	0	0	0	0.1	0	0	0	0	0	0	0	0.15	0	0
26f787e44b4bb2882eb2cb9812fe48f8	0	0	0	0	0	0	0	0	0	0	0	0	0	0	0	0	0	0	0	0	0	0	0	0	0	0	0	0	0	0	0	0	0	0	0	0	0	0	0	0	0	0	0.02	0.02	0	0	0	0	0
26fa5e8ee85c25e1a3058d70ed23f9de	0	0	0	0	0	0	0	0.04	0	0	0	0	0	0	0	0	0	0	0	0	0	0	0	0	0	0	0	0	0	0	0	0	0	0	0	0	0	0	0	0	0	0	0	0	0	0	0	0	0
26fc9a862975293124291237bb8e8a06	0	0	0	0	0	0	0	0	0	0	0	0	0	0.02	0	0	0	0.02	0	0	0	0	0	0	0	0	0	0	0	0	0	0	0	0	0	0	0	0	0	0	0	0	0	0	0	0	0	0	0
270f40f5c1fe6ae503052233e3c874a4	0	0	0	0.01	0	0	0.03	0	0	0	0	0.04	0	0	0	0.03	0	0	0	0	0	0	0	0	0	0	0	0	0	0	0	0	0	0	0	0	0	0	0	0.02	0.02	0.05	0	0	0.07	0	0	0	0
27108ef8b2594e993fef4b6809393584	0.02	0	0	0	0.03	0	0	0	0	0	0.02	0	0	0.04	0	0	0.13	0.01	0.02	0	0.05	0	0	0.13	0.01	0	0	0	0	0.03	0	0	0	0	0	0	0.04	0	0.04	0.03	0.14	0.08	0	0	0	0	0	0.01	0
27189743afc2674c32dd824a967ffa65	0.05	0.05	0.09	0.05	0.07	0	0	0.03	0	0.05	0	0.03	0.07	0	0	0.01	0	0	0	0	0	0	0	0	0.03	0	0.14	0.12	0	0.02	0	0	0	0	0	0	0	0	0.03	0	0	0	0	0	0	0	0	0.11	0.15
271c16f17722147df4d78c310b8d8c3e	0	0	0	0	0	0	0	0	0	0	0	0	0	0	0	0	0	0	0	0	0	0	0	0	0	0	0	0	0	0	0	0	0	0	0	0	0	0	0	0	0	0	0	0	0	0	0	0	0
271e9efe0bcdb23ce7f4d29b88723d0f	0	0	0	0	0	0	0	0	0	0	0	0	0	0	0	0	0	0	0	0	0	0	0	0	0	0	0	0	0	0	0	0	0	0	0	0	0	0	0	0	0	0	0	0	0	0	0	0	0
27271f570822d4a37b7bf90a567d9548	0.17	1.53	1.6	1.67	0.81	0.61	0.12	0.67	1.82	0.21	0.01	1.58	0.88	0.6	0.75	1.51	0.53	0.07	0.63	1.06	0.8	1.53	0.01	1.24	1.26	1.09	1.93	0.81	0.81	0.32	0.88	1.26	0.32	0.17	0.16	0.91	0.8	0.13	2.32	2.02	2.1	1.76	1.04	0.98	1.4	0.85	0.57	0.43	0
2727c1ebb3e9b0cc458af77321bc691a	0	0	0.1	0	0	0	0	0	0.02	0	0	0	0	0	0.13	0.07	0	0	0	0.03	0	0	0	0.08	0	0	0	0	0	0	0	0	0	0	0	0	0	0	0	0	0	0	0	0	0	0	0	0	0
272b9efe112cd5221ea2c1cd7b0bba89	0	0.02	0	0.08	0	0	0	0	0	0	0	0	0	0	0	0.08	0	0	0	0	0	0	0	0	0	0	0	0	0	0	0	0	0	0	0	0	0	0	0.05	0.08	0.2	0	0.04	0	0	0.03	0	0	0
273093e6eed86789247ac7062b005c6b	0	0	0	0	0	0	0	0	0	0	0	0	0	0	0	0	0	0	0	0	0	0	0	0	0	0	0	0	0	0.06	0	0	0	0	0	0	0	0	0	0	0	0	0	0	0	0	0	0	0
27350a18fab13e0d30e7487ba0063f86	0	0	0	0	0	0	0.03	0.07	0.02	0.03	0	0.09	0	0.2	0	0	0	0	0	0	0	0	0	0	0	0	0	0	0	0	0	0	0	0	0	0	0	0	0.02	0.03	0.01	0	0.03	0.01	0.03	0.02	0	0	0
274d0a97f2115d06e0b913c3f605ef16	0.04	0.09	0.03	0	0.04	0.06	0.05	0.05	0.01	0.04	0.03	0	0.05	0	0	0	0	0	0	0	0	0	0.01	0	0	0	0.02	0	0.04	0.01	0	0.02	0	0	0	0	0	0	0	0	0	0	0	0	0	0	0.03	0.04	0
2761c3c33f6e6bfd2cc6eab034ba54d0	0	0	0	0	0	0	0	0	0	0	0	0	0	0	0	0	0	0	0	0	0.03	0	0	0	0	0	0	0	0	0	0	0	0	0	0	0	0	0	0	0	0	0	0	0	0	0	0	0	0
2773670827053ac9e3c96f488d66a81e	0	0	0	0	0	0	0	0	0	0	0	0	0	0	0	0	0	0	0	0	0	0	0	0	0.01	0	0	0	0	0	0	0	0	0	0	0	0	0	0	0	0	0	0	0	0	0	0	0	0
277a720907dc1bc37539911039831b28	0	0	0.09	0	0	0	0	0	0	0	0	0	0	0	0	0	0	0	0	0	0	0	0	0	0	0	0	0	0	0	0	0	0	0	0	0	0	0	0	0	0	0	0	0	0	0	0	0	0
277f34b7aa8ce2b893db0b6e96e20047	0	0	0	0	0	0	0	0	0	0	0	0	0	0	0	0	0	0	0	0	0	0	0	0	0	0	0	0	0	0	0	0	0	0	0	0	0	0	0	0	0	0	0	0	0	0	0	0	0
2783f6b4d668ab91af639873afbe28ed	0	0	0	0	0	0	0	0	0	0	0	0	0	0	0	0	0	0	0	0	0	0	0	0	0	0	0	0	0	0	0	0	0	0	0	0	0	0	0	0	0	0	0	0.04	0	0	0	0	0
278ac992fa5647b2f4b7fc713b20c316	0	0	0	0	0	0	0	0	0.05	0	0.01	0	0	0	0	0	0	0	0	0.03	0	0.04	0.02	0	0	0	0	0.02	0	0	0	0	0	0	0	0	0	0	0	0.01	0	0.05	0	0	0	0	0	0	0
278c1b9d3df45783cc6191b6da6699af	0	0	0	0	0	0	0	0	0	0	0	0	0	0	0	0	0	0	0	0	0	0	0	0	0	0	0	0	0	0	0	0	0	0	0	0	0	0	0	0	0	0	0	0	0	0	0	0	0
278e48f6cb612920c31a5359e06e905f	0	0	0	0	0	0	0.01	0	0	0.01	0	0	0	0	0	0	0	0	0	0	0	0	0	0	0	0	0.01	0	0	0.02	0	0	0	0	0	0	0	0	0.01	0	0	0	0	0	0.03	0	0	0	0
27979085be6a75ec8b1b67e1bb716dd5	0	0	0	0	0	0	0	0	0	0	0	0	0	0	0	0	0	0	0	0	0	0	0	0	0	0	0	0	0	0	0	0	0	0	0	0	0	0	0	0	0	0	0	0	0	0	0	0	0
27b7097e2db0d04f5f10df0ac545a2c7	0	0	0	0	0	0	0	0	0	0	0	0	0	0	0	0	0	0	0	0	0.08	0	0	0	0	0	0	0	0	0	0	0	0	0	0	0	0	0	0.03	0	0	0	0	0	0	0	0	0	0
27b8837e0a798fcf01f4233ebb27afa2	0	0	0	0	0	0	0	0	0	0	0	0	0	0	0	0	0	0	0	0	0	0	0	0	0	0	0	0	0	0	0	0	0	0	0	0	0	0	0	0	0	0	0	0	0	0	0	0	0
27bb2a5d6324a8999efab90a2e0ecec1	0	0.05	0.03	0.03	0.01	0.04	0	0.03	0	0	0.06	0	0.04	0	0	0.07	0	0.02	0	0.05	0.03	0.17	0	0.04	0.08	0.14	0.08	0.04	0.13	0	0.19	0	0.34	0	0	0	0	0	0.11	0.01	0.02	0.04	0	0	0.08	0	0	0	0
27c3966e186b4c73df2c96e3b4575a7e	0	0	0	0	0	0	0	0	0	0	0	0	0	0	0	0	0	0	0	0	0	0	0	0	0	0	0	0	0	0	0	0	0	0	0	0	0	0	0	0	0	0	0	0	0	0	0	0	0
27c810c76efcd754f4976edb70da2b81	0	0	0	0	0	0	0	0	0	0	0	0	0	0	0	0	0	0	0	0	0	0	0	0	0	0	0	0	0	0	0	0	0	0	0	0	0	0	0	0	0	0	0	0	0	0	0	0	0
27d049cf5aa4808ce0a955eb98a04b0c	0	0	0	0	0	0	0	0	0	0	0	0	0	0	0	0	0	0	0	0	0	0	0	0	0	0	0	0	0	0	0	0	0	0	0	0	0	0	0	0	0	0	0	0	0	0	0	0	0
27d120273619b0b47381fa2b57b30b93	0	0	0	0	0	0	0	0.02	0.02	0	0	0.11	0	0.13	0	0	0	0	0	0	0	0	0	0	0	0	0	0	0	0	0	0	0	0	0	0	0	0	0	0	0	0.12	0	0	0	0	0	0	0
27db7899b6f5a24178878e181e178120	0	0	0	0	0	0	0.02	0	0	0	0	0	0	0.08	0	0	0	0	0	0	0	0	0	0	0	0	0	0	0	0	0	0	0	0	0	0	0	0	0.02	0	0.07	0	0.01	0.02	0.01	0	0	0	0
27e0bacbbebd6ffa188a4eaf9e9639cd	0	0	0	0	0	0	0	0	0	0	0	0	0.02	0	0	0	0	0	0	0	0	0	0	0	0	0	0	0.03	0	0	0	0	0	0	0	0	0	0	0	0	0	0	0	0	0	0	0	0	0
27e9c6f4fac5bedec97956a0a0e14e2f	0	0	0	0	0	0	0	0	0	0	0	0	0	0	0	0	0	0	0	0	0	0	0	0	0	0	0	0	0	0	0	0	0	0	0	0	0	0	0	0	0	0	0	0	0	0	0	0	0
27f0efb429bee78bbdb6c41469fb9724	0	0	0	0	0	0	0	0	0	0	0	0	0	0	0	0.01	0	0	0	0	0	0	0	0	0	0	0	0	0	0	0	0	0	0	0	0	0	0	0	0	0	0	0	0	0	0	0	0	0
27f223f6362ed1e61615c0f968f0a609	0	0	0	0	0	0	0	0	0	0	0	0	0	0	0	0	0	0	0	0	0	0	0	0	0	0	0	0	0	0	0	0	0	0	0	0	0	0	0	0	0	0	0	0	0	0	0	0	0
27f63762dfbfeeb7f44b1ca45b7f8f20	0.04	0.06	0.1	0.09	0.04	0.02	0.06	0.04	0.08	0.03	0.04	0.04	0	0	0.01	0.03	0	0	0	0.06	0.02	0.01	0.07	0.12	0	0.05	0.12	0.08	0.1	0.13	0.06	0.07	0.11	0.25	0.31	0.2	0.38	0.34	0	0	0.09	0.06	0.1	0.14	0.03	0.2	0.15	0.12	0.07
27fcf85abd09751afc38f9969c9ae891	0	0	0	0	0	0	0	0	0	0	0	0	0	0	0	0	0	0	0	0	0	0	0	0	0	0	0	0	0	0	0	0	0	0	0	0	0	0	0	0.02	0	0	0	0	0	0	0	0	0
27fd16dd752b494d27e5bda80b141399	0	0	0	0	0	0	0	0	0	0	0	0	0	0	0	0	0	0	0	0	0	0	0	0	0	0	0	0	0	0	0	0	0	0	0	0	0	0	0	0	0	0	0	0	0	0	0	0	0
27ff3387ef55953b3e46a2a6b5d37f6b	0	0	0	0	0	0	0	0	0	0	0	0	0	0	0	0	0	0	0	0	0	0	0	0	0	0	0	0	0	0	0	0	0	0	0	0	0	0	0	0	0	0	0	0	0	0	0	0	0
2801114cc1df3d96fb3a81c65edecf5e	0	0.02	0	0.04	0.01	0	0	0	0	0.01	0	0.05	0	0	0	0	0	0	0	0	0	0	0	0	0.02	0	0	0	0	0	0	0	0	0	0	0	0	0	0.02	0.03	0.03	0	0.02	0	0	0.06	0	0.03	0
281422856b8ef270bd306abb2168770c	0	0	0	0	0	0	0	0	0	0.01	0	0	0	0	0	0	0	0	0	0	0	0	0	0	0	0	0	0	0	0	0	0	0	0	0	0	0	0	0.02	0	0.01	0	0.02	0	0.02	0	0	0	0
2817bcdf947413d5e9f5fa6b9687b52c	0.1	0	0	0	0	0	0	0	0	0	0	0	0	0	0	0	0.24	0	0	0	0	0	0	0	0	0	0	0	0	0	0	0	0	0	0	0	0	0	0	0	0	0	0	0	0	0	0	0	0
28229972b2983e37bafa0a63b4766d10	0.01	0.02	0.02	0	0.06	0	0.01	0	0	0	0	0	0.19	0	0	0	0	0	0	0	0	0	0.03	0	0	0	0.03	0	0.06	0	0	0	0	0	0	0	0	0	0	0	0	0	0	0	0	0	0	0	0
2822b731eaab19a55956dfa91fbe011d	0	0	0	0	0	0	0	0	0	0	0	0	0	0	0	0	0	0	0	0	0	0	0	0	0	0	0	0	0	0	0	0	0	0	0	0	0	0	0	0	0	0	0	0	0	0	0	0	0
2849d7cd7a5fd79cc7896db0402a024d	0	0	0	0	0	0	0	0	0	0	0	0	0	0	0	0.09	0	0	0	0	0	0	0	0	0	0	0	0	0	0	0	0	0	0.08	0	0	0	0	0.07	0	0	0	0	0	0	0	0	0	0
284abee933303adf080b0173d94ab8c0	0	0	0	0	0	0	0	0	0	0	0	0	0	0	0	0.02	0	0	0	0	0	0	0	0	0	0	0	0	0	0	0	0	0	0	0	0	0	0	0	0	0	0	0	0.08	0	0	0	0	0
284c87294ec8027695fecbed17536198	0	0	0	0	0	0	0	0	0	0	0	0	0.11	0	0	0	0	0	0	0	0.12	0	0	0	0	0	0	0.08	0	0.08	0	0.17	0	0	0	0	0	0.07	0	0	0	0	0	0	0	0	0	0	0
284febc815477944d4644b424163ebc6	0.07	0	0	0	0	0	0	0.04	0.01	0.01	0	0	0	0	0	0	0.03	0	0	0	0	0	0	0	0	0	0	0.03	0.07	0	0	0	0	0.06	0	0	0	0	0.02	0	0.08	0.07	0	0	0	0.03	0	0	0
2855965293f8a0c9fb8f97ef3a7498aa	0	0.03	0.01	0	0	0	0	0	0.01	0.01	0	0.01	0	0	0	0	0.04	0	0	0	0	0.01	0	0	0	0	0	0	0	0.01	0	0	0	0	0	0	0	0	0	0	0	0	0	0	0.03	0	0	0	0
2858857ff4e38106f867926a69e8ace9	0	0	0	0	0.04	0.13	0	0	0	0	0	0.04	0	0	0	0	0	0	0	0	0	0.08	0	0	0	0.19	0.02	0	0	0	0	0.2	0	0	0	0	0	0	0	0	0	0	0	0	0	0	0	0.22	0
285bc92ada334761bfb0d5aa9932976b	0	0	0	0	0	0	0.01	0	0	0	0	0	0	0	0	0	0	0	0	0	0	0	0	0	0	0	0	0	0	0	0	0	0	0	0	0	0	0	0	0	0	0	0	0	0	0	0	0	0
286060c50c4e7b470c69f4d6378ca63f	0	0	0	0	0	0	0	0	0	0	0	0	0	0	0	0	0	0	0	0	0	0	0	0	0	0	0	0	0	0	0	0	0	0	0	0	0	0	0	0	0	0	0	0	0	0	0	0	0
286cad9507985d7a0c84235bc289b8c9	0	0	0	0	0	0	0	0	0	0	0	0	0	0	0	0	0	0	0	0	0	0	0	0	0	0	0	0	0	0	0	0	0	0	0	0	0	0	0	0	0	0	0	0	0	0	0	0	0
286d20347d0f3bfd068c894c6149ead2	0	0	0	0	0	0	0	0	0	0	0	0	0	0	0	0	0	0	0	0	0	0	0	0	0	0	0	0	0	0	0	0	0	0	0	0	0	0	0	0	0	0	0	0	0	0	0	0	0
2880431c9b5bb08e2f4ace1d28082241	0	0	0	0	0	0	0	0	0	0	0	0	0	0	0	0	0	0	0	0	0	0	0	0	0	0	0.08	0	0	0	0	0	0	0	0	0	0	0	0	0	0	0	0	0	0	0	0	0	0
288badbae311a1529fe9da75fd692328	0	0	0	0	0	0	0	0	0	0	0	0	0	0	0	0	0	0	0	0	0	0	0	0	0	0	0	0	0	0	0	0	0	0	0	0	0	0	0	0	0	0	0	0.04	0	0	0	0	0
288d8e0f9f48ceafb61ec7e16d9d5525	0.13	0	0	0	0	0	0	0	0	0	0	0	0	0	0	0	0	0	0	0	0	0	0.02	0	0	0	0	0	0	0	0	0	0	0	0	0	0	0	0	0.01	0	0	0	0	0	0	0	0.03	0
2897c0932d3d2d4a869f90b96185b283	0	0	0	0	0.02	0.11	0	0.02	0	0.02	0	0	0.11	0	0	0	0	0	0	0	0	0	0	0	0	0	0	0	0	0.01	0	0	0	0	0	0	0	0	0.03	0	0.02	0	0	0.02	0.03	0	0	0	0
28adda8620994e8da63e0df39a9f9f1c	0	0.04	0.05	0.03	0.1	0.05	0.02	0	0.06	0.03	0	0.05	0	0	0.14	0	0.06	0.31	0.04	0.02	0	0	0.15	0	0	0.01	0.01	0.05	0.03	0.05	0	0	0	0	0	0	0.02	0	0.02	0.06	0.1	0	0.05	0.61	0.1	0.45	0.1	0.02	0.17
28b529f5698db232b3cc0be7bc640093	0	0	0	0	0.01	0	0	0	0	0	0	0	0	0	0	0	0.02	0	0.02	0	0	0	0	0	0	0	0	0	0	0	0	0	0	0	0	0	0	0	0	0	0	0	0	0	0	0	0	0	0
28c89f7293f30208672c5531d28dac36	0	0	0	0	0	0	0	0	0	0	0	0	0	0	0	0	0	0	0	0	0	0	0	0	0	0	0	0	0	0	0	0	0	0	0	0	0	0	0	0	0	0	0	0	0	0	0	0	0
28c8f5cc3b5f6a1d13d75bbccd619bf4	0	0	0	0	0	0	0	0	0	0	0	0	0	0	0	0	0	0	0	0	0	0	0	0	0	0	0	0	0	0	0	0	0	0	0	0	0	0	0	0	0	0	0	0	0.02	0	0	0	0
28d1eef1a8ea37d251d43e12e10a4b2d	0	0	0.02	0	0	0	0	0	0	0	0	0.09	0	0	0	0	0	0	0	0	0	0	0	0	0	0	0	0	0	0	0	0	0	0	0	0	0	0	0.01	0.13	0	0	0	0	0	0	0	0	0
28d1f18e3bb4908c563ddeb57d585ecf	0.13	0.04	0.04	0.04	0.07	0.05	0.02	0.05	0.02	0.02	0.02	0.04	0.02	0.1	0	0.05	0.08	0.05	0.03	0.02	0.01	0.04	0	0	0.13	0.12	0.05	0.01	0.02	0.05	0	0	0.04	0.31	0	0	0.05	0	0.01	0.03	0.04	0	0.05	0.04	0.07	0.09	0.04	0.02	0.02
28d468e69f1ff8af66cf17214cf9e6e6	0	0	0	0	0	0	0	0	0	0.03	0	0	0	0	0	0	0	0	0	0	0	0	0	0	0	0	0	0	0	0	0	0	0	0	0	0	0	0	0	0	0	0	0	0	0	0	0	0	0
28d68dbc7ff1476853753bd0a7498b33	0	0	0	0	0	0	0	0	0	0	0	0	0	0	0	0	0	0	0	0.09	0	0	0.07	0	0	0	0	0	0	0	0	0	0	0	0	0	0	0	0.01	0	0	0	0	0	0	0	0	0	0
28dcc24762a4ea981f6817c1e9615871	0	0.01	0	0.02	0	0.03	0.02	0.01	0.02	0.02	0	0.01	0	0	0	0.03	0.05	0.02	0.01	0	0	0	0	0.02	0.04	0.01	0.02	0.01	0	0	0	0.09	0	0	0	0	0	0	0.05	0.02	0.01	0.02	0.03	0	0.02	0.04	0.13	0.03	0.01
28e026bc633348ba247fe4175cefcf6f	0	0	0	0	0	0	0	0	0	0	0	0	0	0	0	0	0	0	0	0	0	0	0	0	0	0	0	0	0	0	0	0	0	0	0	0	0	0	0	0	0	0	0	0	0	0	0	0	0
28f682b42630b748fd96590ef8c1028a	0	0	0	0.06	0.1	0	0	0	0	0	0.04	0	0	0	0	0	0.04	0.04	0	0	0	0	0	0	0	0	0	0.07	0	0	0	0	0	0	0.09	0	0	0	0	0.02	0.01	0.06	0	0	0.04	0.04	0	0	0
28faec29a748beed61169c8807696554	0	0	0	0	0	0	0	0	0	0	0	0	0	0	0	0	0	0	0	0	0	0	0	0	0	0	0	0	0	0	0	0	0	0	0	0	0	0	0	0	0	0	0	0	0	0	0	0	0
290141db86c4510d97162f12df976234	0	0.02	0	0	0	0	0	0	0	0	0.02	0	0	0	0	0	0	0	0	0.02	0.1	0	0	0	0	0	0.04	0	0	0	0	0	0	0	0	0	0	0	0.03	0	0.03	0.06	0	0	0.01	0.03	0.02	0.07	0
2904812c1c6d8e3c1267a53d9308b179	0	0	0	0	0	0	0	0	0	0	0	0	0	0	0	0	0	0	0	0	0	0	0	0	0	0	0	0	0	0	0	0	0	0	0	0	0	0	0	0	0	0	0	0	0	0	0	0	0
2908f173b202dcbcac947d1b251db0df	0	0	0	0	0	0	0	0	0	0	0	0	0	0	0	0	0	0	0	0	0	0	0	0	0	0	0	0	0	0	0	0	0	0	0	0	0	0	0	0	0	0	0	0	0	0	0	0	0
291914169181b9d6b684bb7da11c11ae	0.01	0	0	0	0	0	0	0	0	0	0	0	0	0	0	0	0	0	0	0	0	0	0	0.03	0	0	0	0	0	0	0.01	0	0	0	0	0	0.02	0	0	0	0	0	0	0	0	0	0	0	0
2919887d29f109b65700a5d64f6765ce	0	0	0	0	0	0	0	0	0	0	0	0	0	0	0	0	0	0	0	0	0	0	0	0	0	0	0	0	0	0	0	0	0	0	0	0	0	0	0	0	0	0	0	0	0	0	0	0	0
292e304cf73c68f235a00391ecec8d08	0	0	0	0	0	0	0	0	0	0	0	0	0	0	0	0	0	0	0	0	0	0	0	0	0	0	0	0	0	0	0	0	0	0	0	0	0	0	0	0	0	0	0	0	0	0	0	0	0
292e8a2e30ff5cc8a422e0305e3516a9	0	0	0	0	0	0	0	0	0	0	0	0	0	0	0	0	0	0	0	0	0	0	0	0	0	0	0	0	0.07	0	0	0	0	0	0	0	0	0	0	0	0	0	0	0	0	0	0	0	0
2932a3dcb1ab8d4283ad811172dd0442	0	0	0	0	0	0.04	0	0	0	0	0	0	0	0	0	0	0	0	0	0	0	0	0	0	0	0	0	0	0	0	0	0	0	0	0	0	0	0.03	0	0	0	0	0	0	0	0	0	0	0
293693d119e65260b16d6fd7c9d96781	0	0	0	0	0	0	0	0	0	0	0	0	0	0	0	0	0	0	0	0	0	0	0	0	0	0	0	0	0	0	0	0	0	0	0	0	0	0	0	0	0	0	0	0	0	0	0	0	0
29399261bca7e7a6877683f8504333be	0	0	0	0	0	0	0	0	0	0	0	0	0	0	0	0	0	0	0	0	0	0	0	0	0	0	0	0	0	0	0	0	0	0	0	0	0	0	0	0	0	0	0	0	0	0	0	0	0
293b87bb4bab04f4d3502958964eedd3	0	0	0	0	0	0	0	0	0	0.01	0	0	0	0	0	0	0	0	0	0	0	0	0	0	0	0	0	0	0	0	0	0	0	0	0	0	0	0	0	0	0	0	0	0	0	0	0	0	0
294e43ff6328a9b7cf371b28aa7b9cb5	0	0	0	0	0	0	0	0	0	0	0	0	0	0	0	0	0	0	0	0	0	0	0	0	0	0	0	0	0	0	0	0	0	0	0	0	0	0	0	0.01	0	0	0	0	0	0	0	0	0
294fd18dff0295a63614458fbf71bfe0	0	0	0	0	0	0	0	0	0	0	0	0	0	0	0	0	0	0	0	0	0	0	0	0	0	0	0	0	0	0	0	0	0	0	0	0	0	0	0	0	0	0	0	0	0	0	0	0.12	0
2950384848ef9510972e31784173a1cc	0	0	0	0	0	0	0	0	0	0	0	0	0	0	0	0	0	0	0	0	0	0	0	0	0	0	0	0	0	0	0	0	0	0	0	0	0	0	0	0	0	0	0	0	0	0	0	0	0
2952a00c1c201dfcfd8741b1ba9a2ccb	0	0	0	0	0	0	0	0	0	0	0	0	0	0	0	0	0	0	0	0	0	0	0.01	0	0	0	0	0	0	0	0	0	0	0	0	0	0	0	0	0	0	0	0	0	0	0	0	0	0
295e3d6a3049b941880b9c3ff45badf2	0	0.07	0	0	0	0	0	0	0	0	0	0	0	0	0	0	0.04	0	0	0	0.16	0	0	0	0	0.02	0	0	0	0	0	0	0	0	0	0	0	0	0	0	0.01	0	0.02	0	0	0	0	0	0
2966dda3f155fa7acb7ac73a1b3a4608	0.05	0	0	0	0	0	0	0	0	0	0	0	0	0	0	0	0	0	0	0	0	0	0	0	0	0	0	0	0	0	0	0	0	0	0	0	0	0	0	0	0	0	0	0	0	0	0	0	0.04
296e180befccc93162cdacce314f2086	0	0	0	0	0	0	0	0	0	0	0	0	0	0	0	0	0	0	0	0	0	0	0	0	0	0	0	0	0	0	0	0	0	0	0	0	0	0	0	0	0	0	0	0	0	0	0	0	0
29744d3d868a4cd7128282845de81103	0	0	0	0	0	0	0	0	0	0	0	0	0	0	0	0	0	0	0	0	0	0	0	0	0	0	0	0	0	0	0	0	0	0	0	0	0	0	0	0	0	0	0	0	0	0	0	0	0
299c8eaab53e2d3765970bfbdcf1c50e	0	0	0	0	0	0	0	0	0	0.01	0	0	0	0	0	0	0	0	0	0	0	0	0	0	0	0	0	0	0	0	0	0	0	0	0	0	0	0	0	0	0	0	0	0	0	0	0	0	0
29a6b5b08d6cdd2d15843c6777d50985	0	0	0	0	0	0	0	0	0	0	0	0	0	0	0	0	0	0	0	0	0	0	0	0	0	0	0	0	0	0	0	0	0	0	0	0	0	0	0	0	0	0	0	0	0.01	0	0	0	0
29a79af82bb42879a0a4c51593cc3a4e	0	0	0	0	0	0	0	0	0	0	0	0	0	0	0	0	0	0	0	0	0	0	0	0	0	0	0	0.1	0	0	0	0	0	0	0	0	0	0	0	0	0	0	0	0	0	0	0	0	0
29aaaa271d352b4bcd80d500b03aac26	0	0	0	0	0	0	0	0	0	0	0	0	0	0	0.05	0	0	0	0	0	0	0	0	0	0	0	0	0	0	0	0	0	0	0	0	0	0	0	0	0	0	0	0	0	0	0	0	0	0
29b24c02094918541f650657121ff34d	0.16	0	0	0	0	0	0	0.15	0	0	0	0	0	0	0	0	0.11	0	0	0	0	0	0	0	0	0	0	0.04	0	0	0	0	0	0	0	0	0	0	0	0	0	0	0	0	0	0.07	0	0	0
29b389efbe3bed3332acf03da7e9de39	0	0	0	0	0	0	0	0	0	0	0	0	0	0	0	0	0	0	0	0	0	0	0	0	0	0	0.04	0	0	0	0	0	0	0	0	0	0	0	0	0	0	0	0	0	0	0	0	0	0
29be8b529d6f2cfe104560019f853bf3	0	0	0	0	0	0	0	0	0	0	0	0	0	0.01	0	0	0	0	0	0	0	0	0	0	0.02	0	0	0	0	0	0	0	0	0	0	0	0	0	0	0	0	0	0	0.13	0	0	0	0.06	0
29bf897d348b2323ff05f9fbbd312666	0	0	0	0	0	0	0	0	0	0	0	0	0	0	0	0	0	0	0	0	0	0	0	0	0	0	0	0	0	0	0	0	0	0	0	0	0	0	0	0	0	0	0	0	0	0	0	0	0
29da03ce87adff2fbe180f1f438a2da4	0.04	0.02	0.02	0	0.02	0.04	0.07	0.03	0.02	0.02	0.01	0.02	0	0	0.02	0.01	0.02	0	0	0	0	0	0.01	0	0	0	0.02	0	0	0.01	0	0	0.18	0	0	0	0	0	0.05	0.04	0.03	0.03	0	0.02	0.06	0	0	0	0.01
29de56c7342e87dd7cf58e6f589f7387	0	0	0	0	0	0	0	0	0	0	0	0	0	0	0	0	0	0	0.07	0	0	0	0	0.09	0	0	0	0	0	0	0	0	0	0	0	0	0	0	0	0	0	0	0	0	0	0	0	0	0
29e0aa5c088e6d60958989fdc8a41abf	0	0	0	0	0.06	0	0	0.01	0	0.01	0	0	0	0	0	0	0	0	0	0.05	0	0	0	0	0.21	0.15	0.14	0	0	0.01	0	0.35	0	0	0.11	0	0	0	0	0	0	0	0	0	0	0	0	0	0
29ea832587c9c0afb6e8d127a2dadf56	0	0	0	0	0	0	0	0	0	0	0	0	0	0	0	0	0	0	0	0	0	0	0	0	0	0	0	0	0	0	0	0	0	0	0	0	0	0	0	0	0	0	0	0	0	0	0	0	0
29f266dc3982ba43380e3b2958f51c6c	0	0	0	0	0	0	0	0	0	0	0	0	0	0	0	0	0	0	0	0	0	0	0	0	0	0	0	0	0	0	0	0	0	0	0	0	0	0	0	0	0	0	0	0	0	0	0	0	0
29f7ae127194d8cfe0e631776af5d19a	0	0	0	0	0	0	0	0	0	0	0	0	0	0	0	0	0	0	0	0.02	0	0	0.01	0	0	0	0	0	0	0	0	0	0	0	0	0	0	0	0	0	0	0	0	0	0	0	0	0	0
29fdb78590b36037b00112b0d2eef5bc	0	0	0	0	0	0	0	0	0	0	0	0	0	0	0	0	0	0	0	0	0	0	0	0	0	0	0	0	0	0	0	0	0	0	0	0	0	0	0	0	0	0	0	0.04	0	0	0	0	0
2a0215e9b67cbc83decf84f05d377f08	0	0	0	0	0	0	0	0	0	0	0	0	0	0	0	0	0	0	0	0	0	0	0	0	0	0	0	0	0	0	0	0	0	0	0	0	0	0	0	0	0	0	0	0	0	0	0	0	0
2a05b525934cd9683f64945df522994c	0	0	0	0	0	0	0	0	0	0	0	0	0	0	0	0	0	0	0	0	0	0	0	0	0	0	0	0	0	0	0	0	0	0	0	0	0	0	0	0	0	0	0	0	0	0	0	0	0
2a0fa5cce64a7256ccf03a8e47c7cc56	0	0	0	0	0	0	0	0	0	0	0	0	0	0	0.01	0	0	0	0	0	0	0	0	0	0	0	0	0	0	0	0	0	0	0	0	0	0	0	0	0	0	0	0	0	0	0	0	0	0
2a1780beefae2e1ea3279aa98acbb009	0	0	0	0.11	0	0.01	0	0	0	0	0	0.03	0	0.1	0	0	0.01	0.07	0	0	0	0.11	0	0	0.15	0	0	0.02	0	0	0	0	0	0	0	0	0	0	0	0	0	0	0	0	0	0	0	0	0
2a1c02beecfd1ebeeef21405eadf4e9f	0	0	0	0	0	0	0	0	0	0	0	0	0	0	0	0	0	0	0	0	0	0	0	0	0	0	0	0	0	0	0	0	0	0	0	0	0	0	0	0	0	0	0.01	0	0	0	0	0	0
2a1c33609e2aaf4343073cdc86f659b5	0	0.02	0	0	0	0.06	0.02	0	0	0.04	0	0.02	0	0.03	0.01	0	0	0	0.01	0	0	0	0.03	0	0	0.01	0.02	0	0.01	0.04	0	0	0.06	0	0.04	0	0.01	0.04	0.03	0	0.02	0.05	0	0.06	0.06	0	0.1	0.03	0.06
2a1d6e7fb2555827354b0c4e9b528200	0	0	0	0	0	0	0	0	0	0	0	0	0	0	0	0	0	0	0	0	0	0	0	0.02	0	0	0	0	0	0	0	0	0	0	0	0	0	0	0	0	0	0	0	0	0	0	0	0	0
2a2488e329e19fb753f880d750b40ef8	0	0	0.01	0	0	0	0	0	0	0	0	0	0	0	0.13	0.18	0	0	0	0.03	0.15	0	0	0	0	0	0.02	0	0	0	0	0	0.06	0	0	0	0	0	0	0	0	0	0	0	0	0	0	0	0
2a2c2648d8eafb9650875432682ade3f	0	0	0.02	0	0	0	0	0.05	0	0	0	0.02	0	0	0	0	0	0	0	0	0.01	0	0	0	0	0	0	0.08	0	0	0	0	0	0.1	0	0	0	0	0	0	0	0.05	0	0	0	0	0	0	0
2a2e181af07607203e86acbc425706a6	0	0	0	0	0	0	0	0	0	0	0	0	0	0	0	0	0	0	0	0	0	0	0	0	0	0	0	0	0	0	0	0	0	0	0	0	0	0	0	0	0	0	0	0	0	0	0	0	0
2a3034922db057d3f2a11afa6d6aa0f0	0	0	0	0	0	0	0	0	0	0	0	0	0	0	0	0	0	0	0	0	0	0	0	0	0	0	0	0	0	0	0	0	0	0	0	0	0	0	0	0	0	0	0	0	0	0	0	0	0
2a34024c7cd683a32dccedaddc86a357	0.12	0	0	0	0	0	0	0	0	0	0	0	0	0.03	0	0	0	0	0	0	0	0	0	0	0	0	0	0	0	0	0	0	0	0	0	0	0	0	0	0	0	0	0	0	0	0	0	0	0
2a3e988b491c38a61547911b247454e8	0	0	0	0	0	0	0	0	0	0	0	0	0	0	0	0	0	0	0	0	0	0	0	0	0	0	0	0	0	0	0	0	0	0	0	0	0	0	0	0	0	0	0	0	0	0	0	0	0
2a527fc9d82c7d4bc957e1016eb14a8a	0.09	0	0.02	0.02	0.05	0.02	0.01	0	0	0.01	0.01	0.02	0.08	0	0	0.06	0.01	0.03	0	0.01	0.01	0.06	0.03	0.05	0	0	0.02	0.02	0.01	0	0	0.07	0.02	0.24	0	0	0	0.06	0	0	0	0	0	0	0	0	0	0	0
2a720e0d548db53935b22095b04f4af9	0.04	0	0	0	0	0	0	0	0	0	0	0.04	0	0	0	0.05	0	0	0	0	0	0	0	0	0	0	0	0.02	0.02	0	0	0	0	0	0	0	0	0	0	0	0	0	0	0	0	0	0	0	0.11
2a83ef5921eadbc4c8ae9a22e5c59d53	0	0	0	0	0	0	0	0	0	0	0	0	0	0	0	0.02	0	0	0.05	0	0	0	0	0	0	0	0	0.04	0	0	0	0	0	0.29	0	0	0	0	0	0	0	0	0	0	0	0	0	0	0
2a885c167e8fea40b9f4b390a40fbf7c	0	0	0	0	0	0.05	0	0	0.03	0	0	0.03	0	0	0	0	0	0	0	0	0	0	0	0	0	0	0	0	0.12	0.04	0	0	0	0	0	0	0	0	0.02	0	0	0.02	0	0	0.03	0	0	0	0
2a92f7c644a24e448e9d65d0be63fbd3	0	0	0	0	0	0	0	0	0	0	0	0	0	0	0	0	0	0.08	0	0	0	0	0	0	0	0	0	0	0	0	0	0	0	0	0	0	0	0	0	0	0	0	0	0	0	0	0	0	0
2aa107abb77a9ab8fe153bbffe1a16c7	0	0	0	0	0	0	0	0	0	0	0	0.02	0	0	0	0	0	0	0	0	0	0	0	0	0	0	0	0	0	0	0	0	0	0	0	0	0	0	0	0	0	0	0	0	0	0	0	0	0
2aa4835c59af661085d7e549d9b73a4b	0	0	0	0	0	0	0	0	0	0	0	0	0.07	0	0	0	0	0	0	0	0	0	0	0	0	0	0	0	0	0	0	0	0	0	0	0	0	0	0	0	0	0	0	0	0	0	0	0	0
2aaf85c4c36bc56cca4fb964f564662f	0	0	0	0	0	0	0	0	0	0	0	0	0	0	0	0	0	0	0	0	0	0	0	0	0	0	0	0	0	0	0	0	0	0	0	0	0	0	0	0.05	0	0	0	0	0.02	0	0	0	0
2aba288b064b38a16dbf921757566da3	0	0	0	0	0	0	0	0	0	0	0	0	0	0	0	0	0	0	0	0	0	0	0	0	0	0	0	0	0	0	0	0	0	0	0	0	0	0	0.05	0	0	0	0	0	0	0	0	0	0
2abb19be72dd0611b1473a0f095ae91d	0.08	0	0	0	0.01	0	0	0	0	0	0	0	0	0	0	0	0	0	0	0	0	0	0	0	0	0	0	0.03	0	0.07	0	0	0	0	0	0	0	0	0	0.08	0.04	0	0	0.09	0.03	0	0	0	0
2ac07c8dcebd1df8dd23defdba4e68ed	0	0.08	0	0	0	0	0	0	0	0	0	0	0	0	0	0	0.07	0	0	0	0	0	0.15	0	0	0	0	0	0	0	0	0	0	0	0	0	0	0	0	0	0.04	0	0	0	0.02	0	0	0	0.03
2ac235ae61233ef365639de3eb738198	0	0	0	0	0	0	0	0	0	0	0	0	0	0	0	0	0	0	0	0	0	0	0	0	0	0	0	0	0	0	0	0	0	0	0	0	0	0	0	0	0	0	0	0	0	0	0	0	0
2acb056a19436c00ed29baa454c41bb9	0	0	0	0	0	0	0	0	0	0	0	0	0	0	0	0	0	0	0	0	0	0	0	0	0	0	0	0	0	0	0	0	0	0	0	0	0	0	0	0	0	0	0	0	0	0	0	0	0
2ad9c69c218083af30e9e1a6777781bf	0	0	0	0	0	0	0	0	0	0	0	0	0	0	0	0	0	0	0	0	0	0	0	0	0	0	0	0	0	0	0	0	0	0	0	0	0	0	0	0	0	0	0	0	0	0	0	0	0
2af109613580680996010001f9c19947	0	0	0	0	0.02	0.05	0.01	0	0	0	0	0	0	0	0	0	0.03	0.01	0	0.02	0	0	0	0	0.05	0	0.01	0.02	0.01	0	0	0	0	0	0	0	0	0.01	0.01	0	0	0	0	0	0.02	0	0	0	0
2af457fd73a2f1d27de03ceecc095a3e	0	0	0	0	0	0	0	0	0	0	0	0	0	0	0	0	0	0	0	0	0	0	0	0	0	0	0	0	0	0	0	0	0	0	0	0	0	0	0	0	0	0	0	0	0	0	0	0	0
2af4615343e267590b9c5bce6fab5d51	0	0	0	0	0	0	0	0	0	0	0	0	0	0	0	0	0	0	0	0	0	0	0	0	0	0	0	0	0	0	0	0	0	0.26	0	0	0	0	0	0	0	0	0	0	0	0	0	0	0
2af53dde518048f60ceee54285db36fe	0.1	0	0.11	0.06	0.04	0.04	0.06	0	0.03	0.02	0.05	0.1	0.1	0.04	0	0	0.1	0.03	0	0.04	0	0	0.02	0	0.07	0.08	0.01	0	0	0	0.46	0	0	0	0	0	0	0	0.01	0.05	0.02	0.15	0	0	0	0	0.16	0	0
2af85b756c47944412598edbae9c8154	0	0	0	0	0	0	0	0.07	0	0	0	0	0	0	0	0	0	0	0	0.01	0	0	0	0	0	0	0	0	0	0	0	0	0	0	0	0	0	0	0	0	0	0	0.02	0	0	0	0.03	0	0
2afc45f80199ccf5ffa60f8416e55947	0	0	0	0	0	0	0	0.05	0.02	0	0	0	0	0	0	0	0	0	0.18	0	0	0	0	0	0	0	0	0	0	0	0	0	0	0	0	0	0	0	0	0	0	0	0	0	0	0	0	0	0
2aff7dc910599028c68479ac506f7c42	0	0	0	0	0	0	0	0	0	0	0	0	0	0	0	0	0	0	0	0	0	0	0	0	0	0	0	0	0	0	0	0	0	0	0	0	0	0	0	0	0	0	0	0	0	0	0	0	0
2b02ed28d1d90faace12f876a62eb670	0	0	0	0	0.12	0	0	0	0	0	0	0	0	0	0	0	0	0	0	0	0	0	0	0	0	0	0	0	0	0	0	0	0	0	0	0	0	0	0	0	0	0	0	0	0	0	0	0	0
2b045c355b3eb8fcc3770b99027af305	0	0	0	0	0	0	0	0	0	0	0	0	0	0	0.05	0	0	0	0	0	0	0	0	0	0	0	0	0	0	0	0	0	0	0	0	0	0	0	0	0	0	0	0	0	0	0	0	0	0
2b09425617da5a7e5ba1b839ab4bc286	0	0	0	0	0	0	0	0	0	0	0	0	0	0	0	0	0	0	0	0	0	0	0	0	0	0	0	0	0	0	0	0	0	0	0	0	0	0	0	0	0	0	0	0	0	0	0	0	0
2b10f3b8868bf0c46a0cdcda4c84e8fa	0	0	0	0	0	0	0	0	0	0.05	0	0	0	0	0	0	0.02	0.01	0	0	0	0	0	0	0	0	0	0.07	0	0	0	0	0	0	0	0	0	0	0.01	0.02	0	0	0	0	0	0	0	0	0
2b143a16793f2c7a75463ffaf181ae49	0	0.01	0.02	0	0	0	0	0	0	0	0	0	0	0	0.06	0	0	0.01	0	0	0	0	0	0	0	0	0.05	0	0	0	0	0	0	0	0	0	0	0	0	0	0	0	0	0	0	0	0	0	0
2b1479dfdd2863158b25fb6be3b04ccc	0	0	0	0	0	0	0	0	0	0	0	0	0	0	0	0	0	0	0	0	0	0	0	0	0	0	0	0	0	0	0	0	0	0	0	0	0	0	0	0	0	0	0	0	0	0	0	0	0
2b1bf96976f239bc0c3f2c92a87ec2ef	0.02	0	0	0	0	0	0	0	0.03	0	0	0	0	0	0	0	0	0.01	0	0	0	0	0	0	0	0.02	0	0.01	0	0	0.11	0	0.04	0	0.06	0	0	0	0.01	0	0	0	0.01	0	0	0	0	0	0
2b1c7e5489bf8493e411b820e2bba474	0	0	0	0	0	0	0	0	0	0	0	0	0	0	0	0	0	0	0	0	0	0	0	0	0	0	0	0	0	0	0	0	0	0	0	0	0	0	0	0	0	0	0	0	0	0	0	0	0
2b1ce84888a788aa7b7bd97cb11bf22e	0	0	0	0.04	0	0	0	0	0.09	0	0	0	0.02	0	0	0.11	0.13	0.03	0.09	0.01	0.04	0	0	0	0	0	0	0.03	0	0	0	0	0.06	0	0	0	0	0.15	0	0	0	0	0	0	0	0	0	0	0
2b1d0f5df5e19f3ee08a155aafd29f91	0	0	0	0.09	0	0	0.03	0	0	0	0	0	0	0	0	0	0.07	0	0.16	0	0	0	0	0	0.04	0	0	0	0	0	0	0.31	0	0	0.18	0	0	0	0	0	0	0	0	0	0	0	0	0	0
2b1d49fd4a51e7576baf007eda548e8d	0	0	0	0	0	0	0	0	0	0	0	0	0	0.06	0	0	0	0	0	0	0	0	0	0	0	0.05	0	0	0	0	0	0	0	0	0	0	0	0	0	0	0	0	0	0	0	0	0	0	0.05
2b1d933023bd712be8e0347f93fd2f45	0	0	0	0.12	0	0	0	0	0	0	0.05	0	0	0	0	0	0.14	0	0	0	0	0	0	0	0	0	0.1	0	0	0	0	0	0	0	0	0	0	0	0	0	0	0	0	0	0	0	0	0	0
2b1e76346f9011b56eea4019fa2b5161	0	0	0	0	0	0	0	0	0	0	0	0	0	0	0	0	0	0	0	0	0	0	0	0	0	0	0	0	0	0	0	0	0	0	0	0	0	0	0	0	0	0	0	0	0	0	0	0	0
2b1f1d6261ac4c6c48421d4f75d0fdd3	0.01	0.05	0.06	0.05	0.08	0.05	0.07	0.01	0.01	0.04	0.06	0.02	0.05	0	0.05	0.01	0.09	0.01	0	0.1	0.03	0.12	0.07	0.1	0.03	0.04	0.02	0.04	0.03	0.02	0	0.05	0.01	0	0.11	0	0.04	0.06	0.04	0.04	0.04	0.2	0.02	0.03	0.05	0.07	0.03	0.04	0
2b239a0418f2411aaa237db3721a6821	0	0	0.07	0	0	0	0.16	0	0	0	0	0	0.23	0	0	0	0.01	0	0	0	0	0.08	0	0	0	0	0	0	0	0.05	0	0	0.04	0	0	0	0.11	0	0.07	0.03	0.01	0.08	0.31	0	0	0.17	0.39	0.26	0.2
2b29b53949248106953a51a163e5cfe1	0	0	0	0	0	0	0	0	0	0	0	0	0	0	0	0	0	0	0	0	0	0	0	0	0	0	0	0	0	0	0	0	0	0	0	0	0	0	0	0	0	0	0	0	0	0	0	0	0
2b32f4bd4870e4de9e99658337d51dde	0	0	0	0	0	0	0	0	0	0	0	0	0	0	0	0	0	0	0	0	0	0	0	0	0	0	0	0	0	0	0	0	0	0	0	0	0	0	0	0	0	0	0	0	0	0	0	0.03	0
2b330a3e94eb325d0c6c41382aa18299	0	0	0	0	0	0	0	0.08	0.1	0.02	0	0	0	0	0	0.05	0	0.06	0	0.09	0.24	0.07	0	0	0.14	0	0	0	0.06	0.09	0	0	0	0	0	0	0	0.2	0	0	0	0	0.02	0	0	0	0.15	0	0.07
2b35f1bd08a0b5193105acb4aef99c2a	0.01	0.02	0.01	0.01	0	0.07	0.02	0.02	0.03	0.02	0.03	0.02	0	0	0	0.02	0.03	0	0	0.02	0	0.03	0	0.12	0.03	0	0.02	0	0.19	0.01	0	0.11	0	0	0.27	0	0.26	0	0.02	0.03	0.04	0	0.02	0	0.01	0	0	0	0
2b462cea34344a35749f8840a3fa9eb4	0	0	0	0	0	0	0	0	0	0	0	0	0	0	0	0	0	0	0	0	0	0	0	0	0	0	0	0	0	0	0	0	0	0	0	0	0	0	0	0	0	0	0	0	0	0	0	0	0
2b47d325298719b385f448d209261f27	0	0	0	0.03	0	0	0	0	0	0	0	0	0	0	0	0	0	0	0	0	0	0	0	0	0	0	0	0	0	0	0	0	0	0	0	0	0	0	0	0	0	0	0	0	0	0	0	0	0
2b4dd03718b27a7cd28cbfa306c733f7	0	0	0	0	0	0	0	0	0	0	0	0	0	0	0	0	0	0	0	0	0	0	0	0	0	0	0	0	0	0	0	0	0	0.06	0	0	0	0	0	0.03	0	0	0	0	0	0	0	0	0
2b4e3e31105d5125185e749e879dbd37	0	0	0	0	0	0	0	0	0	0	0	0	0	0	0	0.02	0	0	0	0	0	0	0	0	0	0	0	0	0	0	0	0	0	0	0	0	0	0	0	0	0	0	0	0	0	0	0	0	0
2b520cbba724a5a4945cf959de46e4f4	0	0	0	0	0	0.03	0	0	0	0.05	0	0	0	0	0	0	0	0	0	0	0	0	0	0	0	0	0	0	0	0	0	0	0	0	0	0	0	0	0	0	0	0	0	0	0	0	0	0	0
2b640494730354672b87bae23a991509	0	0	0	0	0	0	0	0	0	0	0	0	0	0	0	0	0	0	0	0	0	0	0	0	0	0	0	0	0	0	0	0	0	0	0	0	0	0	0	0	0	0	0	0	0	0	0	0	0
2b645eca7566151cae36220c684afdae	0	0	0	0	0	0	0	0	0	0	0	0	0	0	0	0	0	0	0	0	0	0	0	0	0	0	0	0	0	0	0	0	0	0	0	0	0	0	0	0	0	0	0	0	0	0	0	0	0
2b6aad3e0b783d2ae144dafb242488d6	0	0	0	0	0	0	0	0	0	0.01	0	0	0	0	0	0	0	0	0	0	0	0	0	0	0	0	0	0	0	0	0	0	0	0	0	0	0	0	0	0	0	0	0	0	0	0	0	0	0
2b7531ab777c140e84dcbe225315a099	0	0	0	0	0	0	0	0	0	0	0	0	0	0	0	0	0	0	0	0	0	0	0	0	0	0	0	0	0	0	0	0	0	0	0	0	0	0	0	0	0	0	0	0	0	0	0	0	0
2b8d66ca62547c75aeba2cc9593f1135	0	0	0	0	0.01	0.03	0	0.03	0.01	0	0	0	0	0	0	0	0	0	0.03	0	0	0	0	0	0	0	0.01	0	0	0	0	0	0	0	0	0	0	0	0.04	0.02	0.05	0	0	0	0.03	0.11	0	0.03	0
2b96684336eabc8814146add88013716	0	0	0	0	0	0	0	0	0	0	0	0	0	0	0	0	0	0	0	0	0	0	0	0	0	0	0	0	0	0	0	0	0	0	0	0	0	0	0	0	0.01	0	0	0	0	0	0	0	0
2b9f2e42f4d1a196e0555764aaa4a0c8	0	0.02	0	0	0	0.02	0	0	0	0	0	0	0	0	0	0	0	0	0	0	0	0	0	0	0	0	0	0	0	0	0	0	0	0	0	0	0	0	0	0	0	0	0	0	0	0	0	0	0
2bb001e61c4a2e7269048a279a6c7664	0	0	0	0	0	0	0	0	0	0	0	0	0	0	0	0	0	0	0	0	0	0	0	0	0	0	0	0	0	0	0	0	0	0	0	0	0	0	0	0.05	0	0.01	0.02	0	0.03	0	0	0	0
2bb3a619a02610773e1205081d0a03c2	0	0	0	0	0	0	0	0.01	0	0	0	0	0	0	0	0	0	0	0	0	0	0	0	0	0	0	0	0	0	0	0	0	0	0	0	0	0	0	0	0	0	0	0	0	0	0	0	0	0
2bb5a5d52c418645e2faf57cf12f1bd0	0	0	0	0	0	0	0	0	0	0	0	0	0	0	0	0	0	0	0	0	0	0	0	0	0	0	0	0	0	0	0	0	0	0	0	0	0	0	0	0	0	0	0	0	0	0	0	0	0
2bc48b17c456fe92c5af63698674231d	0	0	0	0	0	0	0	0	0	0	0	0	0	0	0	0	0	0	0	0	0	0	0	0	0	0	0.02	0	0	0	0	0	0	0	0	0	0	0	0	0	0	0	0	0	0	0	0	0	0
2bc7ebe0825f60cb49d61b4c9f7b6db0	0	0	0	0	0	0	0	0	0	0	0	0	0	0	0	0.08	0	0	0	0	0	0	0.01	0	0.11	0	0	0	0	0	0	0	0	0	0	0	0	0	0	0	0	0	0	0	0.03	0	0	0	0
2be9e28b55eb727d1e8b52534bd8e9b5	0	0	0	0	0	0	0	0	0	0	0	0	0	0	0	0	0	0	0	0	0	0	0	0	0	0	0	0	0	0	0	0	0	0	0	0	0	0	0	0	0	0	0	0	0	0	0	0	0
2c04f46bcfe24e244c197e725e94aaa7	0.01	0	0	0.01	0.02	0	0.01	0.03	0.04	0.01	0.01	0	0.03	0	0	0	0.02	0	0	0	0.02	0.04	0.04	0	0	0	0	0	0	0.02	0	0	0	0	0	0	0	0	0.04	0.02	0.07	0.05	0.01	0	0	0.04	0.05	0.05	0.02
2c0e90884ef3e5fd1446e2e0b02e3171	0	0	0	0	0	0	0	0	0	0	0	0	0	0	0	0	0	0	0	0	0	0	0	0	0	0	0	0	0.01	0	0	0	0	0	0	0	0	0	0	0	0	0	0	0	0	0	0	0	0
2c1ebc6adb97d1780405b26139b22b32	0	0	0	0	0	0	0	0	0	0	0	0	0	0	0	0	0	0	0	0	0	0	0	0	0	0	0	0	0	0	0	0	0	0	0	0	0	0	0	0	0	0	0	0	0	0	0	0	0
2c235b50efc1826eaa7eb248949db6da	0	0	0	0	0	0	0	0	0	0	0	0	0	0	0	0	0.01	0	0	0	0	0	0	0	0	0	0	0	0	0	0	0	0	0	0	0	0	0	0	0	0	0	0.06	0.03	0	0.05	0	0	0
2c24e6f01a5575f35d73311ab8cf7fa9	0	0	0	0	0	0	0	0	0	0	0	0	0	0	0	0	0	0.06	0	0	0	0	0	0	0	0	0	0	0	0	0	0	0.01	0	0	0	0	0	0	0	0	0	0	0	0.02	0	0	0	0
2c2550e3ecf04f1ed5b47e994861f88b	0	0	0	0	0	0	0	0	0	0	0	0	0	0	0	0	0	0	0	0	0	0	0	0	0	0	0	0	0	0	0	0	0	0	0	0	0	0	0	0	0	0.08	0	0	0	0	0	0	0
2c2d9c41656d215c41db8dcf69f1e4e7	0	0	0	0	0	0	0	0	0	0	0	0	0	0	0	0	0	0	0	0	0	0	0	0.02	0	0	0	0	0	0	0	0	0	0	0	0	0	0	0	0	0	0	0	0	0	0	0	0	0
2c3e2dbb0f6ce971f9b7a63e679875c4	0.15	0.06	0.06	0.03	0.04	0.04	0.01	0.03	0.02	0.08	0.03	0.04	0.03	0.09	0.03	0.02	0.1	0.06	0.07	0.07	0.25	0.01	0.13	0	0	0.19	0.09	0.03	0.01	0.09	0.4	0.06	0	0	0.06	0	0.01	0.05	0	0	0	0	0.03	0	0	0.07	0.09	0.12	0
2c40fe4b812cfb42d190ba1702e4e7a5	0	0	0	0	0	0	0	0	0	0.02	0	0	0	0	0	0	0	0	0	0	0	0	0	0	0	0	0	0	0	0	0	0	0	0	0	0	0	0	0	0	0	0	0	0	0	0.09	0	0	0
2c4b3ba1da3dd1b1bda8c037e1377c9c	0.04	0.06	0	0	0.04	0	0	0.08	0.01	0.03	0	0.01	0	0	0	0	0.05	0	0	0	0	0.04	0	0	0	0	0	0	0	0.05	0	0	0	0	0	0	0	0	0	0	0	0	0	0	0	0	0	0	0
2c5590a273a5c70b80577e859ad61582	0	0	0	0	0	0	0.03	0	0	0	0	0	0	0	0	0	0	0	0	0	0	0	0	0	0	0	0	0.04	0	0	0	0	0	0	0	0	0	0	0	0	0	0	0	0	0	0	0	0	0
2c57fd79edeef454ee1114d14c8a8824	0.04	0.02	0.02	0	0	0	0	0.01	0	0.05	0	0.01	0	0	0.01	0.02	0	0	0	0.05	0.01	0	0.03	0.04	0	0.06	0.01	0.04	0	0.05	0.12	0.08	0.02	0	0.04	0	0	0	0	0	0.01	0	0	0	0	0	0	0	0
2c66fb7542534215e408115cfd643459	0	0	0	0	0	0	0	0	0	0	0	0	0	0	0	0	0	0	0	0	0	0	0	0	0	0	0	0	0	0	0	0	0	0	0	0	0	0	0	0	0	0	0	0	0	0	0	0	0
2c6cccc2ccac6dd39d45d653db2e1f38	0.01	0.01	0.14	0	0	0	0.01	0.09	0.01	0	0	0	0	0	0	0	0	0.02	0	0	0	0	0.04	0	0	0.04	0	0	0	0	0	0	0.21	0	0	0	0	0.18	0.05	0.04	0.03	0	0.01	0	0.01	0	0.03	0.04	0.13
2c6e6f62792fea930edaa261ed74758d	0	0	0	0	0	0	0	0	0	0	0	0	0	0	0	0	0	0	0	0	0	0	0	0	0	0	0	0	0	0	0	0	0	0	0	0	0	0	0	0	0	0	0	0	0	0	0	0	0
2c6f730b736db28cfaae413222d9692c	0	0	0	0	0	0	0	0	0	0	0	0	0	0	0	0	0	0	0	0	0	0	0	0	0	0	0	0	0.03	0	0	0	0	0	0	0	0	0	0	0	0	0	0	0	0	0	0	0	0
2c7cda62d190dc4e859f819414ba3c9b	0	0	0	0	0.03	0	0	0	0	0	0	0	0	0	0	0	0	0.02	0	0	0	0	0	0	0	0	0	0	0	0	0	0	0	0	0	0	0	0	0	0	0	0	0	0	0	0	0	0	0
2c805a67bde03a08869d52304b483f23	0	0	0	0	0	0	0	0	0	0	0	0	0	0	0	0	0	0	0	0	0	0	0	0	0	0	0	0	0	0	0	0	0	0	0	0	0	0	0	0	0	0	0	0	0	0	0	0	0
2c8922dc3c14f683cda84624fffd46b5	0	0	0	0	0	0	0	0	0	0	0	0	0	0	0	0	0	0	0	0	0	0	0.01	0	0	0	0	0	0	0	0	0	0	0	0	0	0	0	0	0	0	0	0	0	0	0	0	0	0
2c93ab7d9e847604cfe8f1220decf1d9	0	0	0	0	0.01	0	0	0.04	0	0	0	0	0	0.02	0.02	0	0	0	0	0	0.01	0.07	0.02	0	0.05	0.02	0.01	0	0.01	0.01	0.06	0.1	0.03	0	0	0	0	0.01	0.02	0	0	0	0	0	0	0.02	0.04	0.01	0
2c954da53c7373a5f65c98dae177818c	0	0	0	0	0	0	0	0	0	0	0	0	0	0	0	0	0	0	0	0	0	0	0	0	0	0	0	0	0	0	0	0	0	0	0	0	0	0	0	0	0	0	0	0	0	0	0	0	0
2c97cc428b6dd14232eb12a47b888aa3	0	0	0	0	0	0	0	0	0	0	0	0	0	0	0	0	0	0	0	0	0	0	0	0	0	0	0	0	0	0	0	0	0	0	0	0	0	0	0	0	0	0	0	0	0	0	0	0	0
2c9b5cbaa3286ddb2aaec99f395e703a	0	0	0	0	0	0	0	0	0	0	0	0	0	0	0	0	0	0	0	0	0	0	0	0.02	0	0	0	0	0	0	0	0	0	0	0	0	0	0	0	0	0	0	0	0	0	0	0	0	0
2c9e6055b5ef1fa22c0e72221ffd0ad2	0	0	0	0	0	0	0	0	0	0	0	0	0	0	0	0	0	0	0	0	0	0	0	0	0	0	0	0	0	0	0	0	0	0	0	0	0	0	0	0	0	0	0	0	0	0	0	0	0
2ca6c5d24be0c709aff58aa0910031f0	0	0	0	0	0	0	0	0	0	0	0	0	0	0	0	0	0	0	0	0	0	0	0	0	0	0	0	0	0	0	0	0	0	0	0	0	0	0	0	0	0	0	0	0	0	0	0	0	0
2caab10a8ad4934bf94f4c692ee7160d	0	0	0	0	0	0	0	0	0	0	0	0	0	0	0	0	0	0	0	0	0	0	0	0.01	0	0	0	0	0	0	0	0	0	0	0	0	0	0	0	0	0	0	0	0	0	0	0	0	0
2caaff9e1c3fbd408abbc91cfbc582a5	0	0	0	0	0	0	0	0	0	0	0	0	0	0	0	0.07	0	0	0	0	0	0	0	0	0	0	0	0	0	0	0	0	0	0	0	0	0	0	0	0	0	0	0	0	0	0	0	0	0
2cace6d8e63770773f334fa56529b68e	0	0	0	0	0	0	0	0	0	0	0	0	0	0	0	0	0	0	0	0	0	0	0	0	0	0	0	0	0	0	0	0	0	0	0	0	0	0	0.04	0	0	0	0	0	0	0	0	0	0
2cb5fcdc4be93d411e4f8f67097228e7	0	0	0	0	0	0	0	0	0	0	0	0	0	0	0	0	0	0	0	0	0	0	0	0	0	0	0	0	0	0	0	0	0	0	0	0	0.02	0	0	0	0	0	0	0	0	0	0	0	0
2cb70eecf3902135bee9764d157f79e8	0.07	0	0	0	0.03	0	0	0.14	0	0	0	0	0	0	0	0.02	0	0.06	0.02	0	0	0	0.04	0	0	0	0.06	0.11	0	0	0	0	0	0	0	0	0	0	0	0	0	0.16	0	0	0	0	0	0	0
2cb8e4c01d8306b09c2e71734057737e	0	0	0	0	0	0	0	0	0	0	0	0	0	0	0	0	0	0	0	0	0	0.04	0	0	0	0	0	0	0	0	0	0	0	0	0	0	0	0	0	0	0	0	0	0	0	0	0	0	0
2cbd353a3fafd7c6cd69d9cd1e7e84ba	0	0	0	0	0	0	0	0.11	0	0.03	0.03	0.06	0	0.17	0	0	0	0	0	0	0	0	0	0	0	0	0	0	0	0	0	0	0	0	0	0	0	0	0	0	0.08	0	0	0	0	0	0.19	0	0.09
2cd01f545344c953713d466c108cbe26	0.05	0.07	0.06	0.23	0.19	0.23	0.2	0.25	0.07	0.12	0.36	0.28	0.09	0.06	0.09	0.03	0.01	0.05	0.05	0.05	0.11	0.02	0.2	0.15	0.25	0.03	0.12	0	0.1	0.08	0.13	0.14	0.04	0	0.01	0.52	0.05	0	0.43	0.41	0.56	0.69	0.21	0.16	0.25	0.31	0.41	0.43	0.25
2cd2427f735832488563e00a87deab6f	0	0	0	0	0	0.04	0	0.02	0.01	0	0	0	0	0	0	0.07	0	0.05	0	0	0	0	0	0	0	0.05	0	0	0	0	0	0	0	0	0	0	0	0	0.02	0.04	0.05	0	0	0	0.06	0.04	0.04	0.04	0
2cd802f33984017dad93880e00abcc27	0	0	0	0	0	0	0	0	0	0	0	0	0	0	0	0	0	0	0	0	0	0	0	0	0	0	0	0	0	0	0	0	0	0	0	0	0	0	0	0	0	0	0	0	0	0	0	0	0
2ce35bde63461e91c08fc117effb648f	0	0	0	0	0	0	0	0	0	0.1	0	0.06	0	0	0	0	0	0	0	0	0	0	0	0	0	0	0.04	0	0.05	0.12	0	0	0	0	0	0	0	0	0.02	0	0	0	0	0	0	0	0.1	0	0.08
2cf7c872973b2e8f5a2e8bed4bca5020	0	0	0	0.05	0.06	0.03	0	0	0	0	0	0	0	0	0	0.01	0	0	0	0	0	0	0	0	0.06	0	0	0	0	0	0	0	0	0	0	0	0	0	0	0	0	0	0	0	0	0	0	0	0
2d03a491615909491c6f87c524e0b432	0	0	0	0	0	0	0	0	0	0	0	0	0	0	0	0	0	0	0	0	0	0	0	0	0.19	0	0	0	0	0	0	0	0	0	0	0	0	0	0	0	0	0	0	0	0	0	0	0	0
2d1f17dadef549828ce1c64c4c1b4268	0	0	0	0	0	0	0	0	0	0	0	0	0	0	0	0	0	0	0	0	0	0	0	0	0	0	0	0	0	0	0	0	0	0	0	0	0	0	0.02	0	0	0	0	0	0	0	0	0	0
2d20f4c274b06e840560745b8958c675	0	0	0	0	0	0	0	0	0	0	0	0	0	0	0	0	0	0.03	0	0	0	0	0	0	0.09	0	0	0	0	0	0	0	0	0	0	0	0	0	0	0	0	0	0	0	0	0	0	0	0
2d2317efdf4e4814f260841cf914efa0	0	0.09	0	0.07	0	0	0	0	0	0	0	0.09	0	0	0.03	0	0	0	0	0	0	0.05	0	0	0	0	0	0	0	0.01	0.12	0	0	0.14	0.11	0	0	0.11	0	0	0	0	0	0	0.11	0	0	0	0
2d27772461476920f8368a4b280fbaaa	0.02	0	0	0.03	0.03	0	0	0	0	0.04	0	0	0.07	0.11	0	0	0.04	0.05	0	0	0.04	0.13	0	0	0.07	0.07	0.03	0	0.1	0.14	0	0	0.05	0	0	0	0.26	0	0	0.11	0.06	0	0	0	0.02	0	0	0.06	0
2d3728f7c51b96af5931f51135e6100d	0	0	0	0	0	0.08	0	0.12	0	0	0	0	0	0	0	0	0	0.01	0	0	0	0	0	0	0	0	0	0	0	0	0	0	0	0	0	0	0	0	0	0	0	0	0	0	0	0	0	0	0
2d4cf7c9e729bf4898e99f3c417f74f2	0	0	0	0.07	0	0	0.04	0	0	0	0	0	0	0	0	0	0	0	0	0	0	0	0	0	0.13	0	0.09	0	0	0	0	0	0	0	0	0	0	0	0	0	0	0	0	0	0	0	0.12	0	0.04
2d5503e12fcb2ecb594bc1fea2887950	0	0	0	0	0	0	0	0	0	0	0	0	0	0	0	0	0	0	0	0	0	0	0	0	0	0	0	0	0	0	0	0	0	0	0	0	0	0	0	0	0	0	0	0	0	0	0	0	0
2d564f2bcf93a780a644313d9740b4e6	0	0	0	0	0	0	0	0	0	0	0	0	0	0	0	0	0	0	0	0	0	0	0	0	0	0	0	0	0	0	0	0.01	0	0	0	0	0	0	0	0	0	0	0	0	0	0	0	0	0
2d58a6066424d198fab305709a978083	0	0	0	0	0	0	0	0	0	0	0	0	0	0	0	0	0	0	0	0	0	0	0.06	0	0	0	0	0	0	0	0	0	0	0	0	0	0	0	0	0	0	0	0	0	0	0	0	0	0
2d59fcb31a3fa1462b1d309494431f13	0	0	0	0	0.1	0.03	0	0.04	0.03	0	0	0	0	0	0	0	0	0	0.16	0	0	0	0	0	0	0	0.04	0.12	0.09	0	0	0.24	0	0	0	0	0.15	0	0.03	0.05	0.03	0	0	0	0.01	0.05	0	0.06	0
2d5e07fc056390b490c8932dd87d2e5e	0	0	0	0	0	0	0	0	0	0	0	0	0	0	0	0	0	0	0	0	0	0	0	0	0	0	0	0	0	0	0	0	0	0	0	0	0	0	0	0	0	0	0	0	0	0	0	0	0
2d641c5ab0c8cf774fe6a856d483d201	0	0	0	0	0	0	0	0	0.03	0	0	0	0	0	0	0	0	0	0	0	0	0	0	0	0	0	0	0	0	0	0	0	0	0	0	0	0.07	0	0	0	0	0	0	0	0	0	0	0	0
2d644a750635019d1f0988ac4236d410	0	0	0	0	0	0	0	0	0	0	0	0	0	0	0	0	0	0	0	0	0	0	0	0	0	0	0	0	0	0	0	0	0	0	0	0	0	0	0	0	0	0	0	0	0	0	0	0	0
2d77a0db871c7240ad5b2567517976e7	0	0	0	0	0	0	0	0	0	0	0	0	0	0	0	0	0	0	0	0	0	0	0	0	0	0	0	0	0	0	0	0	0	0	0	0	0	0	0	0	0	0	0	0	0	0	0	0	0
2d78b50ba9efce2025a884ef599d7f1d	0.02	0	0.05	0.03	0.03	0.02	0.01	0.02	0.01	0.03	0.06	0.07	0.02	0	0	0	0.05	0.02	0.02	0.05	0	0	0	0	0.04	0.02	0.05	0	0.06	0.03	0	0.14	0.02	0	0	0	0.04	0	0	0	0	0	0	0	0	0	0	0	0
2d79d3466393be8a50d5717cae5044e9	0	0	0	0	0	0	0	0	0	0	0	0	0	0	0	0	0	0	0	0.06	0	0	0	0	0	0	0	0	0	0	0	0	0	0	0	0	0	0	0	0	0	0	0	0	0	0	0	0	0
2d80d4466cc16aade4b4eeebe9fa69c3	0	0	0	0	0	0	0	0	0	0	0	0	0	0	0	0	0	0	0	0	0	0	0	0	0	0	0	0	0	0	0	0	0	0	0	0	0	0	0	0	0	0	0	0	0	0	0	0	0
2d9436bff9d437b0d76a4e963d69d4eb	0.01	0.03	0.02	0.02	0	0	0.01	0.03	0	0	0.01	0	0	0	0	0	0	0	0	0.03	0	0	0	0	0.05	0	0	0	0	0	0	0	0	0	0	0	0	0	0	0.02	0	0	0	0	0	0	0	0	0
2da350bd903a8e74f77bd9d25330b9e9	0	0	0.02	0	0	0	0	0	0	0	0	0	0	0	0	0	0	0	0	0	0	0	0	0	0	0	0	0	0	0.02	0	0	0	0	0	0	0	0	0	0	0	0	0	0	0	0	0	0	0
2dad9e4c1535789afbac07c4a4bc0ba5	0	0	0	0	0	0	0	0	0	0	0	0	0	0	0	0	0	0	0	0	0	0	0	0	0	0	0	0	0	0	0	0	0	0	0	0	0	0	0	0	0	0	0	0	0	0	0	0	0
2daeb90d8d825ec6e855121699b7abae	0	0	0	0	0	0	0	0.03	0	0	0	0	0	0	0	0	0	0	0	0	0	0	0	0	0	0	0	0	0	0	0	0	0	0	0	0	0	0	0	0	0	0	0	0	0	0	0	0	0
2db314ebfcf2bb29bc979992ff584d2d	0	0	0	0	0.01	0	0	0	0	0	0.04	0	0	0	0	0	0	0	0	0.01	0	0	0	0	0	0	0	0	0	0	0	0	0	0	0	0	0	0	0.04	0.05	0.06	0	0.04	0.07	0.04	0.03	0	0	0
2dbb25202a2f137ebe57039ac3606ad5	0	0	0	0	0	0	0	0	0	0	0	0	0	0	0	0	0	0	0	0	0	0	0	0	0	0	0	0	0	0	0	0	0	0	0	0	0	0	0	0	0	0	0	0	0	0.05	0	0.08	0
2dd1465345a270f29c18c926886aa1ea	0.26	0.3	0.32	0.2	0.12	0.03	0.01	0.04	0.12	0.14	0.07	0.11	0.13	0.1	0.21	0.14	0.1	0.19	0.07	0.15	0.24	0.07	0.24	0.18	0.09	0.18	0.18	0.22	0.19	0.39	0.3	0.36	0.19	0.19	0.14	0.24	0.36	0.1	0.12	0.15	0.18	0.13	0.1	0.04	0.03	0.06	0.03	0	0
2dd8768f6d912f36460c7c64b4401c94	0	0	0	0	0	0	0	0	0	0	0	0	0	0	0	0	0	0	0	0	0	0	0	0	0	0	0	0	0	0	0	0	0	0	0	0	0	0	0	0	0	0	0	0	0	0	0	0	0
2dd95d2cf3eacafab5928706b48802c1	0	0.07	0	0	0	0.13	0.09	0.03	0.03	0	0.06	0	0	0.1	0	0.11	0	0	0	0	0	0.11	0	0.09	0	0	0	0	0	0	0	0	0	0	0	0	0	0	0	0	0.06	0	0.04	0	0.05	0	0	0	0.11
2dda1778f6bbf695d849fd4c5ba516ba	0	0	0	0	0	0	0	0.05	0	0	0	0	0	0	0	0	0	0	0.01	0.01	0	0	0	0	0	0	0.03	0	0	0	0	0	0	0	0.14	0	0	0	0	0.01	0	0	0	0	0	0	0.04	0	0.03
2ddb7fba7e082f8a11b2b3e347a7127a	0	0.14	0.04	0.27	0.49	0.53	0.25	0	0.07	0.32	0.37	0.64	0.29	0.4	0.24	0.3	0.18	0.34	0.3	0.35	0	0.31	0.64	0.25	0.44	0	0.07	0.09	0.19	0.36	0.18	0.6	0.11	0.45	0.53	0.42	0.38	0.29	0.37	0.04	0.2	0.23	0.02	0.08	0.07	0.13	0.32	0.01	0.53
2ddd787d88088a6c4beb2f552b00ed62	0	0	0.03	0	0.03	0.06	0	0	0.01	0.08	0.03	0.12	0.09	0	0.07	0	0	0.02	0.12	0	0	0	0	0	0.08	0.12	0.01	0.15	0	0.05	0	0	0	0	0	0	0	0	0.01	0	0	0	0	0	0	0	0	0	0
2deb0b5fee7714758478c3cddc511b37	0	0	0	0	0	0	0	0	0	0.01	0	0	0	0	0.03	0	0	0.03	0	0	0	0	0	0	0	0	0	0	0	0	0	0	0	0	0	0	0	0	0	0	0	0	0	0	0	0	0	0	0
2df00092a843743cd8143ad9e364fec9	0	0	0	0	0.09	0	0	0	0	0	0	0	0	0	0	0	0	0	0	0	0	0	0	0	0	0	0	0	0	0	0	0	0	0	0	0	0	0	0	0	0	0	0	0	0	0	0	0	0
2df966eca195de7e20bb1bdad2d39c71	0	0	0	0	0	0.13	0	0	0	0	0	0	0	0	0	0	0	0	0	0	0	0	0	0	0	0	0	0	0	0.06	0	0.22	0	0	0	0	0	0.33	0	0.07	0	0.05	0.02	0	0.01	0	0	0.01	0
2dfbbd25f174c82c58fa40165e7036eb	0	0	0	0.08	0	0	0	0	0	0	0	0.04	0	0.04	0	0	0	0	0	0.02	0.02	0.06	0	0	0	0	0	0	0	0.05	0	0	0	0	0	0	0.14	0	0	0	0	0	0	0	0	0	0	0	0
2dfea5b89b10e9864b89a5885fc0d1d7	0	0	0	0.02	0	0	0	0	0	0	0	0	0	0	0	0	0	0	0	0	0	0	0	0	0	0	0	0	0	0	0	0	0	0	0	0	0	0	0	0	0	0	0	0	0	0	0	0	0
2e04286151f9bf97afb0d0553a8e825c	0.05	0	0	0	0	0	0	0	0	0	0.02	0	0	0	0	0	0	0	0.23	0	0	0	0	0	0	0	0	0	0	0	0	0	0	0	0	0	0	0	0	0	0	0	0	0	0	0	0.11	0	0
2e11b6624166258f95b9b15db614f163	0	0	0.02	0	0.06	0	0	0.06	0	0	0	0	0	0	0	0	0	0.05	0	0	0	0	0	0.1	0.17	0	0	0.03	0	0	0	0	0.02	0.14	0	0	0.32	0	0.03	0.08	0.15	0.06	0	0	0	0	0	0	0
2e1412287d9d16975a6d70adee2ce65b	0	0	0	0	0	0	0	0	0	0	0	0	0	0	0	0	0	0	0.1	0	0	0	0	0	0	0	0	0	0	0	0	0	0	0	0	0	0	0	0	0	0	0	0	0	0	0	0	0	0
2e15e46c7be7670f0bdd2809bc440145	0	0	0	0	0	0	0	0	0.02	0.01	0	0	0	0	0	0	0	0	0	0	0	0	0	0	0	0	0	0	0	0	0	0	0	0	0	0	0	0.09	0	0.03	0	0	0	0.12	0	0.14	0	0	0
2e1caae3455decfe3e40463797760077	0	0	0	0	0	0	0.02	0	0	0	0	0	0	0	0	0	0	0	0	0	0	0	0	0	0	0	0	0	0	0	0	0	0	0	0	0	0	0	0	0	0	0	0	0	0	0	0	0	0
2e1dfa7010b584160046b48723e799a7	0	0	0	0	0.08	0	0.06	0	0	0.06	0	0	0	0	0	0	0	0.02	0	0	0.04	0	0	0	0	0	0.02	0	0	0	0	0	0	0	0	0	0	0	0	0	0	0	0	0	0	0	0	0	0
2e2536d55324c71ca98eedea4fcb7296	0	0	0	0	0	0	0	0	0	0	0	0	0	0	0	0	0	0	0	0	0	0	0	0	0	0	0	0	0	0	0	0	0	0	0	0	0	0	0	0	0	0	0	0	0	0.12	0	0	0
2e2afcb1db850167f24facaa0ed88411	0	0	0	0	0	0	0	0	0	0	0	0	0	0	0	0	0	0	0	0	0	0	0	0	0	0	0	0	0	0	0	0	0	0	0	0	0	0	0	0	0	0	0.03	0	0	0	0	0	0
2e38a35872c69e63937b2fb6543dbc23	0	0	0	0	0	0	0	0	0	0	0	0	0	0	0	0	0	0	0	0	0	0	0	0	0	0	0	0	0	0	0	0	0	0	0	0	0	0	0	0	0	0	0	0	0	0	0	0	0
2e3afa78412dab8c62c17ae10e1079dd	0	0	0	0	0	0	0	0	0	0	0	0	0	0	0	0	0	0	0	0	0	0	0	0	0	0	0	0	0	0	0	0	0	0	0	0	0	0	0	0	0	0	0	0	0	0	0	0	0
2e3e0e0104965a36477887fef3327823	0	0	0	0	0	0	0	0	0	0	0.04	0	0	0	0	0	0	0	0	0	0	0	0	0	0	0	0	0	0	0	0	0	0	0	0	0	0	0	0	0	0	0	0	0	0	0	0	0	0
2e4742ad666773f543ef439ebdeb2938	0	0	0	0	0	0	0	0	0	0	0	0	0	0	0	0	0	0	0	0	0	0	0	0	0	0	0	0	0	0	0	0	0	0	0	0	0	0	0	0	0	0	0	0	0.04	0	0	0	0
2e49e448f6a60019d40446544beb3bfb	0	0	0	0	0	0	0	0	0	0	0	0	0	0	0	0	0	0	0	0	0	0	0	0	0	0	0	0	0	0.04	0	0	0	0	0	0	0	0	0	0	0	0	0	0	0	0	0	0	0
2e49f97c53ed4ab125f2a56141f21857	0.02	0.01	0	0	0	0	0.01	0	0.03	0	0	0	0.03	0.01	0	0	0	0	0	0.02	0	0	0.02	0.01	0	0	0.02	0	0.01	0	0	0	0	0	0	0	0	0	0	0	0.02	0	0	0	0	0	0	0	0.01
2e5886978f91fba65d8ca7de268d8767	0	0	0.07	0	0	0	0.08	0.04	0.04	0.03	0.06	0	0.05	0	0	0	0.02	0.01	0	0	0	0	0	0	0	0.06	0.03	0	0.09	0	0	0	0	0	0.15	0	0	0	0	0	0.02	0	0	0	0.06	0	0	0	0
2e5a58d43f5a42dd2950a099903c598d	0	0	0	0	0	0	0	0	0	0	0	0	0	0	0	0	0	0	0	0	0	0	0	0	0	0	0	0	0	0	0	0	0	0	0	0	0	0	0	0	0	0	0	0	0	0	0	0	0
2e61c3638058992061351caac2b7efc4	0	0	0	0	0	0	0	0	0	0	0	0	0	0	0	0	0	0	0	0	0	0	0	0	0	0	0	0	0	0	0	0	0	0	0	0	0	0	0	0	0	0.04	0.01	0.02	0	0.06	0.05	0	0
2e65785d55262e84c787f6f0b3f42c86	0.03	0.07	0.08	0.07	0.03	0.07	0.01	0	0.13	0	0	0.05	0	0.03	0.04	0.02	0.03	0	0.06	0.08	0.03	0.09	0	0.09	0.04	0.08	0.05	0.06	0.04	0.01	0	0.22	0.13	0	0	0	0	0	0.01	0	0.1	0.15	0.04	0	0.02	0	0	0.02	0
2e6c92cb964bcf1248c0b7745d694daa	0.02	0	0	0	0.06	0	0.09	0	0.11	0	0	0.09	0	0	0	0	0.01	0	0	0	0	0	0	0	0.1	0	0	0	0	0.03	0	0	0	0	0	0	0	0	0.01	0	0.04	0	0	0	0	0	0	0	0
2e80bf7d9067ec4ddc5f115c84f695ef	0	0	0	0	0	0	0	0	0	0	0	0	0	0	0	0	0	0	0	0	0	0	0	0	0	0	0	0	0	0	0	0	0	0	0	0	0	0	0	0	0	0	0	0	0	0	0	0	0
2e811ac2cd512efdd59b70694b06aab8	0	0	0	0	0	0	0	0	0	0	0.1	0	0	0	0	0	0.06	0	0	0.01	0	0	0	0	0	0	0	0	0	0	0	0	0	0	0	0	0	0	0	0	0	0	0	0	0	0	0	0	0.07
2e9704f2252bfd4e44002df54cab8997	0	0.01	0	0	0	0	0	0	0	0	0	0	0	0	0	0	0	0	0	0	0	0	0	0	0	0	0	0	0	0	0	0	0	0	0	0	0	0	0	0	0	0	0	0	0	0	0	0	0
2e9a1cdb9d95098357647faf151b2c95	0	0	0	0	0	0	0	0	0	0	0	0	0	0	0	0	0	0	0	0	0	0	0	0	0	0	0	0	0	0	0	0	0	0	0	0	0	0	0	0	0	0	0	0	0	0	0	0	0
2e9d40e274e17ee14704f34ce386a6ba	0	0	0	0	0	0	0	0.06	0	0	0	0	0	0	0	0	0	0	0	0	0	0	0	0	0	0	0	0	0	0	0	0	0	0	0	0	0	0	0.03	0	0	0	0	0	0	0	0.1	0	0
2ea6a2f1f06b7d19654b5dbef1df72ff	0	0.08	0.09	0.04	0	0	0	0	0	0.05	0	0	0	0	0	0	0	0	0	0	0	0	0	0	0	0	0.08	0	0	0	0	0	0	0	0	0	0	0.01	0.05	0	0	0	0	0	0	0	0	0	0
2eb2c3060771da78b262ed16e8dc4290	0	0	0	0	0	0	0	0	0	0	0	0	0	0	0	0	0	0	0	0.04	0	0	0	0	0	0	0	0	0	0	0	0	0	0	0	0	0	0	0	0	0	0	0	0	0	0	0	0	0
2eb5eed986baf86059769d1ab473f421	0	0	0	0	0	0	0	0	0	0	0	0	0	0	0	0	0	0	0	0	0	0	0	0	0	0	0	0	0	0	0	0	0	0	0	0	0	0	0	0	0.02	0	0	0	0.01	0	0	0	0.05
2eb787a4efc484efe542dfa904aa5681	0	0	0	0	0	0	0	0	0	0	0	0	0	0	0	0	0	0	0	0	0	0	0	0	0	0	0	0	0	0	0	0	0	0	0	0	0	0	0	0	0	0	0	0	0	0	0	0	0
2ebda43976b3af811530e7ad83729496	0	0	0	0	0.01	0	0	0	0	0.01	0	0	0	0	0	0	0	0.01	0	0	0.02	0	0	0	0	0	0	0	0	0	0	0	0	0	0	0	0	0	0	0	0	0	0	0	0.01	0	0	0	0
2ec3901fc34609c3363cb6a1a36c2a88	0	0	0	0	0.1	0	0	0	0	0	0	0	0	0	0	0	0	0.09	0	0.01	0	0	0	0	0	0	0	0	0	0	0	0	0	0	0	0	0	0	0	0	0	0	0	0	0	0	0	0	0
2edd9056369ac47296d3d074485a8680	0	0	0	0	0	0	0	0	0	0.04	0	0	0	0	0	0	0	0	0	0	0	0	0	0	0	0	0	0	0.07	0	0	0	0	0	0	0	0	0	0	0	0	0	0	0	0	0	0	0	0
2ee3dbde1386350c29d4afcce1b9a9b4	0	0	0	0	0	0	0	0	0	0	0	0	0	0	0	0	0	0	0	0	0	0	0	0	0	0	0	0	0	0	0	0	0	0	0	0	0	0	0	0	0	0	0	0	0	0	0	0	0
2ee4d0fa77158507c0cc1b4ee6fc0611	0	0	0	0	0	0	0	0	0	0	0	0	0	0	0	0	0	0	0	0	0	0	0	0	0	0	0	0	0	0	0	0	0	0	0	0	0	0	0	0	0.06	0	0	0	0	0	0	0	0
2ee5eb55ce4bf902a7a9ba28b2b4a38b	0.07	0	0.04	0.05	0.05	0.16	0.02	0	0.03	0	0.03	0.09	0.06	0	0.08	0	0.14	0	0.04	0.04	0.04	0.02	0.04	0	0.07	0.05	0.01	0.12	0.04	0.14	0	0	0.12	0.3	0	0	0.06	0.09	0.06	0.18	0.02	0.22	0.01	0.08	0	0.08	0.02	0.09	0.05
2eeb156cb3fb3e77f2f7283b85c9db39	0	0	0	0	0	0	0	0	0	0	0	0	0	0	0	0	0	0	0	0	0	0	0	0	0	0	0	0	0	0	0	0	0	0	0	0	0	0	0	0	0	0	0	0	0	0	0	0.03	0
2eeb86b56d5f39a171aee65ea292eb86	0	0	0	0	0	0	0	0	0	0	0	0	0	0	0	0	0	0	0	0	0	0	0	0	0	0	0	0	0	0	0	0	0	0	0	0	0	0	0	0	0	0	0.03	0	0	0	0	0	0
2eef4b8de714b9560c5dbd4e0f76fecd	0	0	0	0	0	0	0	0	0	0	0	0	0	0	0	0	0	0	0	0	0	0	0	0	0	0	0	0	0	0	0	0	0	0	0	0	0.08	0	0	0	0	0	0	0	0	0	0	0	0
2ef324ade97cc310a764a1ad19b800ba	0	0	0	0	0	0	0	0	0	0	0	0	0	0	0	0	0	0	0	0	0	0	0	0	0	0	0	0	0	0	0	0	0	0	0.04	0	0	0	0	0	0	0	0	0	0	0	0	0	0
2ef70d82edb6e663a3a2e431dd5c6ec1	0	0	0	0	0	0	0	0	0	0	0	0	0	0	0	0	0	0	0	0	0	0	0	0	0	0	0	0	0	0	0	0	0	0	0	0	0	0	0.03	0	0	0	0	0	0	0	0	0	0
2ef7b60051a4dbfdb2d88a1e16630881	0	0	0	0	0	0	0	0	0	0	0	0	0	0	0	0	0	0.05	0	0	0	0	0	0	0	0.08	0	0	0	0.06	0	0	0	0	0	0	0	0	0	0	0	0	0	0	0	0	0	0	0
2f0bce019677209f580d5ec8a3f650d3	0	0	0	0	0	0	0	0	0	0	0	0	0	0	0	0	0	0	0	0	0	0	0	0	0	0	0	0.04	0	0	0	0	0	0	0	0	0	0	0	0	0	0	0	0	0	0	0	0	0
2f1a56177b47759d1d907dd7a062f1d0	0	0	0	0	0	0	0	0	0	0	0	0	0	0	0	0	0	0	0	0	0	0	0	0	0	0	0	0	0	0	0	0	0	0	0	0	0	0	0	0	0	0	0	0	0	0	0	0	0
2f209281e5f0afb3d5f3c77c8c476183	0	0	0	0	0	0	0	0	0	0.03	0	0	0	0	0	0	0	0	0	0	0	0	0	0	0	0	0	0	0	0	0	0	0	0	0	0	0	0	0	0	0	0	0	0	0	0	0	0	0
2f210f65342cb2b4fd5cd797c311dc5c	0	0	0	0	0	0	0	0	0	0	0	0	0	0	0	0	0	0	0.03	0	0.04	0	0	0	0	0	0	0	0	0	0	0	0	0	0	0	0	0.05	0	0	0.04	0	0	0	0	0	0	0	0
2f216ba18a0ede01424bcecb8cf6565e	0	0.01	0.13	0.03	0.07	0.06	0.09	0.04	0.05	0.01	0.06	0.69	0	0.06	0.1	0.12	0.15	0.07	0.1	0.09	0.04	0.03	0	0.04	0.09	0	0	0.08	0	0.23	0	0	0.12	0	0.16	0	0.1	0.08	0	0	0	0	0	0	0	0	0	0	0
2f23b2e689523c999321f1e4a1ad720b	0	0	0	0	0	0.07	0	0	0	0	0	0	0	0	0	0	0	0	0	0	0.09	0	0	0	0	0	0	0	0	0	0	0	0	0	0	0	0	0	0	0	0	0	0	0	0	0	0	0	0
2f23f242fbedb424ba0a58efd00d3c98	0	0	0	0	0	0	0	0	0	0	0	0	0	0	0	0	0	0	0	0	0	0	0	0	0	0	0	0	0	0	0	0	0	0	0	0	0	0	0	0	0	0	0	0	0	0	0	0	0
2f26e427e8e245a9fc116d5fb1da8d40	0.03	0.08	0.05	0.04	0	0.02	0	0	0	0.11	0.06	0	0	0	0	0	0.06	0.11	0.19	0.03	0.06	0	0	0	0	0	0	0.12	0	0.03	0	0	0	0	0	0	0	0	0	0.05	0.03	0	0	0	0	0	0.15	0.16	0
2f2a631b79616eeb1f6ca294ef19febd	0	0	0	0	0	0	0	0	0	0	0	0.05	0	0	0	0	0	0	0	0	0	0	0	0	0	0	0	0	0	0	0	0	0	0	0	0	0	0	0	0	0	0	0	0	0	0	0	0	0
2f2d308d21c6ba1675efcebfd9817e36	0	0	0.01	0.01	0	0	0	0	0	0	0	0	0	0	0	0	0	0	0	0	0	0	0	0	0	0	0	0	0	0	0	0	0	0	0	0	0	0	0	0	0	0	0	0	0	0	0	0	0
2f2f1310263f05a5531d9dde252255c3	0.03	0	0	0.07	0	0	0	0	0	0	0	0	0	0	0	0	0	0	0	0	0	0	0	0	0	0	0	0	0.07	0	0	0	0	0	0	0	0	0.06	0.03	0	0.05	0	0	0	0	0	0	0	0.01
2f310ede47eaef58412a33060e01f41e	0	0	0	0	0	0	0	0	0	0	0	0	0	0	0	0	0	0	0	0	0	0	0	0	0	0	0	0	0	0	0	0	0	0	0	0	0	0	0	0	0	0	0	0	0	0	0	0	0
2f3222a0235a3deac7e21f3514615eab	0	0	0	0	0	0	0	0	0	0	0	0	0	0	0	0	0.12	0	0	0	0	0	0.01	0	0	0	0	0	0	0.1	0	0	0	0	0	0	0.04	0	0	0	0	0	0	0	0	0	0	0	0
2f34167b83633083599ffa710221d87c	0	0.08	0	0.03	0.02	0	0.06	0	0.05	0	0	0	0	0	0.06	0.05	0.05	0.05	0.13	0.07	0.08	0	0.07	0.08	0.1	0.04	0.04	0	0.04	0	0	0	0	0	0.11	0	0	0.15	0	0	0	0	0	0	0	0	0	0	0
2f3479ae855b739740c91469083413f7	0	0	0	0	0	0	0	0	0	0	0	0	0	0	0	0	0	0	0	0	0	0	0	0	0	0	0	0	0	0	0	0	0	0	0	0	0	0	0.04	0	0	0	0	0	0	0	0	0	0
2f397adeb3ba3295c5ee6c4406bdccbb	0	0	0	0	0	0	0	0	0	0	0	0	0	0	0	0	0	0	0	0	0	0	0	0	0	0	0	0	0	0	0	0	0	0	0	0	0	0	0	0	0	0	0	0	0	0	0	0	0
2f40073a01860c2e05fd5277e0cc89fc	0	0	0	0	0	0	0	0	0	0	0	0	0	0	0	0	0	0	0	0	0	0	0	0	0	0	0	0	0	0	0	0	0	0	0	0	0	0	0	0	0	0	0	0	0	0	0	0	0
2f457a1adb9b8aa2cd506249662157d0	0	0	0	0	0	0	0	0	0	0	0	0	0	0	0	0	0	0	0	0	0	0	0	0	0	0	0	0	0	0	0	0	0	0	0	0	0	0	0	0	0	0	0	0	0	0	0	0	0
2f533b9308dbb55305c08f84bd347c73	0	0	0	0	0	0.03	0	0	0.05	0	0	0	0	0	0	0	0	0.03	0.07	0	0	0	0	0	0	0	0	0.03	0	0	0	0	0	0	0	0	0	0	0.08	0	0	0	0	0	0	0	0	0	0
2f5cebe756bc049dea5cdc79164ac628	0	0	0	0	0	0	0	0	0	0	0	0	0	0	0	0	0	0	0	0	0	0	0	0	0	0	0	0	0	0	0	0	0	0	0	0	0	0	0	0	0	0	0	0	0	0	0	0	0
2f5cfcd300d711c3e9680cf26d583c30	0	0	0	0	0	0	0	0	0	0	0	0	0	0	0	0	0	0	0	0	0	0	0	0	0	0	0	0	0	0	0	0	0	0	0	0	0	0	0	0	0	0	0	0	0	0	0	0	0
2f5fa1f4bf813507fd0c76e33e4ecfbd	0	0	0	0	0	0	0	0	0	0	0	0	0	0	0	0	0	0	0	0	0	0	0	0	0	0	0	0	0	0	0	0	0.11	0	0	0	0	0	0	0	0	0	0	0	0	0	0	0	0
2f7654654f12c0c64eab861fce7c3189	0	0	0	0	0	0	0	0	0	0	0	0	0	0	0	0	0	0	0	0	0	0	0	0	0	0	0	0	0	0	0	0	0	0	0	0	0	0	0	0	0	0	0	0	0	0	0	0	0
2f7fe053937342c7db0eef0f57d5deb0	0.26	0.09	0.11	0.19	0.09	0.09	0.11	0.13	0.08	0.03	0.12	0.04	0.03	0.1	0.08	0.01	0.02	0.07	0.13	0.09	0.08	0.04	0.06	0.07	0	0.06	0.16	0.07	0.05	0.14	0	0.03	0.12	0	0.11	0	0.11	0.12	0	0	0	0	0	0	0	0.02	0.16	0.2	0
2f824240309f7ee450550172cb83e3b1	0	0	0	0	0	0	0	0	0	0	0	0	0	0	0	0	0	0	0	0	0	0	0	0	0	0	0	0	0	0	0	0	0	0	0	0	0	0	0	0	0	0	0	0	0	0	0	0	0
2f824c0c63147eeb9fa145d830d145ce	0.1	0	0	0	0	0	0	0	0	0	0	0	0	0	0	0	0	0	0	0	0	0	0	0	0	0	0	0	0	0	0	0	0	0	0	0	0	0	0	0	0	0	0	0	0	0	0	0	0
2f8ce6d25c2c2cfbe081a34ef6376894	0.02	0	0	0	0	0	0	0.01	0	0.01	0	0.01	0.1	0	0	0	0	0	0	0.11	0.07	0	0	0	0	0	0	0	0	0.03	0	0	0.18	0	0	0	0	0	0.09	0.07	0.07	0.06	0.04	0	0	0.05	0.06	0	0
2f9efe0449e1ac0c5ceca622a207ded8	0	0	0	0	0	0	0	0	0	0.03	0	0	0	0	0	0	0	0	0	0	0	0	0	0	0	0	0	0	0	0	0	0	0	0	0	0	0	0	0	0	0	0	0	0	0	0	0	0	0
2fa15d5b2702fd5cbe5c85a9b0afe157	0	0	0	0	0	0	0	0	0.01	0	0	0.01	0	0	0	0	0	0.04	0	0	0	0	0	0	0	0	0	0.01	0.1	0	0	0	0	0	0	0	0	0	0	0	0.02	0	0	0	0	0	0	0	0
2fa2ec0cc444ae0010567dbb9d88d75b	0	0	0.01	0	0	0.01	0	0	0	0.02	0	0	0	0	0	0.01	0.03	0	0	0.01	0.02	0.01	0	0.03	0	0	0.01	0.03	0.05	0	0	0	0.02	0	0	0	0	0	0	0	0	0	0	0	0	0	0	0	0
2fa2f94d41622b580d918ec57965a889	0	0.02	0.06	0.04	0	0.08	0.01	0.19	0	0.07	0.04	0.07	0.06	0	0	0.04	0.01	0	0	0	0	0	0	0	0.11	0	0.02	0	0.12	0.08	0	0.13	0.06	0	0	0	0.27	0.12	0.02	0.03	0.04	0.06	0.01	0	0	0.07	0.15	0.18	0.07
2fa2fa7b46905e469d786c279deee89b	0.01	0.03	0.04	0.06	0	0	0.03	0.08	0	0.01	0.02	0	0.07	0	0.05	0.04	0.07	0.02	0.08	0.05	0.04	0	0.07	0	0.21	0	0.06	0.06	0	0	0	0	0	0	0	0	0	0.11	0.04	0.01	0.12	0.06	0.01	0	0	0	0	0	0
2fb2c786bb18d7f6497759d7f79a41da	0	0	0	0	0	0	0	0	0	0	0	0	0	0	0	0	0	0	0	0	0	0	0	0	0	0	0	0	0	0	0	0	0	0	0	0	0	0	0	0	0	0	0	0	0	0	0	0	0
2fc8b168e679aacb611c7ed34feda1a7	0	0	0	0	0	0	0	0	0	0	0	0	0	0	0	0	0	0	0	0	0	0	0	0	0	0	0	0	0	0	0	0	0	0	0	0	0	0	0	0	0	0	0	0	0	0	0	0	0
2fc9fb478fda1dfbbb6404c7b64403b2	0	0	0	0	0	0	0	0	0	0	0	0	0	0	0	0	0	0	0	0	0	0	0	0	0	0	0	0	0	0	0	0	0	0	0	0	0	0	0	0	0	0	0	0	0	0	0	0	0
2fca077863d848d1d4f57461a9c7c6d6	0	0	0.14	0	0	0	0	0	0	0	0	0	0	0	0	0	0	0	0	0	0	0	0	0	0	0	0.08	0	0	0	0	0	0.08	0.15	0.19	0	0	0	0	0	0	0	0	0	0	0	0	0	0
2fda6c117ef9168cb6e7368f19e77b85	0	0	0	0	0	0	0	0	0	0	0	0.07	0	0	0	0	0	0.05	0.14	0	0	0	0	0	0.16	0	0	0	0	0	0	0	0	0	0	0	0	0.03	0	0	0	0	0	0	0	0	0	0	0
2fddeb5aec6ab7aa6128cc0da9f59039	0	0	0	0	0	0	0	0	0	0	0	0	0	0	0	0	0	0	0	0	0	0	0	0	0	0	0.02	0	0	0	0	0	0	0	0	0	0	0	0	0	0	0	0	0	0	0	0	0	0
2fe2cb680206508a11edebc54bed1750	0	0	0	0	0	0	0	0	0	0	0	0	0	0	0	0	0	0	0	0	0	0	0	0	0	0	0	0	0	0	0	0	0	0	0	0	0	0	0	0	0	0	0	0	0	0	0	0	0
2fe50c810681c30346abd9c41860cc12	0	0	0	0	0	0	0	0	0	0	0	0	0	0	0	0	0	0	0	0	0	0	0	0	0	0	0	0	0	0	0	0	0	0	0	0	0	0	0	0	0	0.16	0	0	0	0	0	0	0
2ff0283cbdbe7023ba97230a5fb43186	0	0	0	0	0	0	0	0	0	0	0	0	0	0	0	0	0	0	0	0	0	0	0	0	0	0	0	0	0	0	0	0	0	0	0	0	0	0	0.03	0.02	0	0	0	0	0	0	0	0	0
2ffa922a41b2ddbe3352eb4158ae7eb0	0	0	0	0	0	0	0	0	0	0	0	0	0	0	0	0	0	0	0	0	0	0	0.05	0	0	0	0	0	0	0	0	0	0	0	0	0	0	0	0	0	0	0	0	0	0	0	0	0	0
2fff32ec939c16bda6a4affaf0d7f029	0	0.01	0.03	0	0	0	0.05	0	0	0	0	0	0	0.02	0	0.01	0.02	0	0.05	0.05	0	0	0	0	0	0	0.01	0.03	0.05	0.01	0	0	0	0	0.06	0	0	0.14	0	0.05	0.01	0.05	0	0	0.03	0	0	0	0
30084f5a8cebece6451f04d33e1a15cb	0	0	0	0	0	0	0	0	0	0	0.01	0	0	0	0	0	0	0	0	0	0	0	0	0	0	0	0	0	0	0.03	0	0	0	0	0	0	0	0	0	0	0	0	0	0	0	0	0	0	0
300c238f26f050015f483885dd675ea0	0	0	0	0	0	0	0	0	0	0	0	0	0	0	0	0	0	0	0	0	0	0	0	0	0	0	0	0	0	0	0	0	0	0	0	0	0	0	0	0	0	0	0	0	0	0	0	0	0
300c9d082e68bae99a43b8f373e0da9b	0	0	0	0	0.04	0	0.06	0.04	0	0.04	0	0	0	0	0	0	0	0	0	0	0	0	0	0	0	0	0	0	0	0.04	0	0	0	0	0	0	0	0	0.03	0	0.06	0	0.07	0.05	0.11	0.19	0.13	0.12	0.03
301158c68340f3e7bb6357595e667798	0.02	0	0	0	0	0	0	0	0	0	0	0	0	0	0	0	0	0	0	0	0	0	0	0	0	0	0	0	0	0	0	0	0	0	0	0	0	0	0	0	0	0	0	0	0	0	0	0	0
3013cb6c706b9b0f684115316056e3c6	0	0	0	0	0	0	0	0	0	0.01	0	0	0	0	0	0	0	0	0	0	0	0	0	0	0	0	0	0	0	0	0	0	0	0	0	0	0	0	0	0	0	0	0	0.05	0.04	0	0	0	0
301a4cdf4fd5a79c7023c560cbe0dfd6	0	0	0	0	0	0	0	0	0	0	0	0	0	0	0	0	0	0.03	0	0	0	0	0	0	0	0	0	0	0	0	0	0	0.04	0	0	0	0	0	0	0	0	0	0	0	0	0	0	0	0
301fd123d42c305ce973b24c71928cab	0	0	0	0	0.05	0	0	0.01	0	0.05	0	0	0	0	0	0	0	0	0	0.04	0	0.05	0	0	0	0	0	0	0	0	0	0	0	0	0	0	0	0	0	0	0.08	0	0.6	0.21	0.05	0.16	0.15	0	0.22
3034bd04adfdd617cfb963bb029a4e02	0	0	0	0.02	0	0	0	0	0	0	0	0	0	0	0	0.1	0	0	0	0	0	0	0	0	0	0	0	0	0	0	0	0	0	0	0	0	0	0	0.01	0	0	0	0	0	0	0	0	0	0
3037302054e32284c92084d22d552232	0	0	0	0	0	0	0	0	0	0.02	0	0	0	0	0	0	0	0	0	0	0	0	0	0	0	0	0	0	0	0	0	0	0	0	0	0	0	0	0	0	0	0	0	0	0	0	0	0	0
3046a0982aad6e6b5cb08a0e11c57e8f	0	0	0	0	0	0	0	0	0	0	0	0	0	0	0	0	0	0	0	0	0	0	0	0	0	0	0	0	0	0	0	0	0	0	0	0	0	0	0	0	0	0	0	0	0	0	0	0	0
305d3d760e0bcc863c903c53f9993ff3	0	0	0	0	0	0	0	0	0	0	0	0	0	0	0	0	0	0	0	0	0	0	0	0	0	0	0	0	0	0	0	0	0	0	0	0	0	0	0.01	0	0	0	0	0	0	0.12	0	0	0
3069a5240e8defaff5de005e2ae51cdf	0	0	0	0	0	0	0	0.03	0	0	0	0	0	0	0	0	0	0	0	0	0	0	0	0	0	0	0	0	0	0	0	0	0.01	0	0	0	0	0	0.01	0.01	0	0.03	0	0	0	0	0	0.05	0
306c751c1d939af6cb801ab9e1ccc0f9	0	0	0	0	0	0	0	0	0	0	0	0	0	0	0	0	0	0	0	0	0	0	0	0	0	0	0	0	0	0	0	0	0	0	0	0	0	0	0	0	0	0	0	0	0	0	0	0	0
306d3be53f743c2e747f6db334635446	0.01	0.06	0.04	0.05	0.04	0	0.01	0.03	0	0	0	0	0.01	0.05	0.03	0.01	0.06	0.02	0.07	0.05	0.09	0.01	0.04	0	0	0.04	0.03	0.03	0.06	0.04	0	0.02	0	0	0	0	0	0.08	0.02	0.03	0.04	0.03	0.1	0	0.02	0	0	0	0
307d0c1850f3de62f1ba037baae1f682	0	0	0	0	0	0	0	0	0	0	0	0	0	0	0	0	0	0	0	0	0	0	0	0	0	0	0	0	0	0	0	0	0	0	0	0	0	0	0	0	0	0	0	0	0	0	0	0	0
30882871ff8dbc303f644d32a14ddf19	0	0	0	0	0	0	0	0	0	0	0	0	0	0	0	0	0	0	0	0	0	0	0	0	0	0	0	0	0	0	0	0	0	0	0	0	0	0	0	0	0	0	0	0	0	0	0	0	0
30983532a4cb9b58757d6683c5283af0	0	0	0	0	0	0	0	0	0	0.07	0	0	0	0	0	0.01	0	0	0	0	0	0	0	0	0	0	0	0	0	0	0.26	0	0	0	0	0	0	0	0	0	0	0.01	0.02	0.01	0	0	0.02	0	0.07
30a14c84f7ed21ba610a653b8d735a1c	0.14	0.05	0.08	0.07	0.04	0.04	0.09	0.14	0.07	0.06	0.1	0.08	0.08	0.17	0.18	0.14	0.1	0.14	0.09	0.15	0.13	0.06	0.17	0.17	0.07	0.29	0.1	0.07	0.04	0.14	0.26	0.09	0.11	0.1	0.12	0	0.15	0.12	0	0	0	0	0	0	0	0.07	0.02	0.1	0
30a9666d0fc37d5d6eef85f4e69a1e86	0.01	0.04	0.02	0.02	0	0.03	0.04	0	0	0.02	0.01	0.01	0.06	0	0.03	0	0.01	0.05	0.04	0.04	0.01	0.07	0.05	0.08	0.07	0.06	0.02	0.02	0.06	0	0	0.03	0.02	0	0.05	0	0.01	0.02	0.06	0.07	0.02	0.09	0.02	0.08	0.08	0.09	0.02	0.07	0
30b23b38d8bbb3572324b6e15c2086c8	0	0	0	0	0	0	0	0	0	0	0	0	0.03	0	0	0	0	0	0	0	0.22	0	0	0	0	0	0	0	0	0	0	0	0.17	0	0	0	0	0	0	0	0	0	0	0	0	0	0	0	0
30bea6763f4b844fcdf53f3608ba205c	0.01	0	0	0	0	0	0	0	0	0	0	0	0	0	0	0	0	0	0	0	0	0	0	0	0	0	0	0	0	0	0	0	0	0	0	0	0	0	0	0	0	0.02	0	0	0	0.12	0	0	0
30d10847ff84c94df5d4e0744fec3ebc	0	0	0	0	0	0	0	0	0	0.01	0	0	0	0.03	0	0	0	0.06	0	0	0	0	0	0	0.01	0	0	0	0	0	0	0	0	0	0.05	0	0	0	0	0	0	0	0	0	0	0	0	0	0
30d78227e26e64bcf3b3a35a0aa04d15	0	0	0	0	0	0	0	0	0	0	0	0	0	0	0	0.07	0	0	0	0.03	0	0	0	0	0	0	0.02	0	0	0	0	0	0	0	0	0	0	0	0	0	0	0	0	0	0	0	0	0	0
30dbd87172600b7da6aa2eaec6f85ce4	0.02	0	0	0	0	0	0.11	0.01	0.02	0	0	0	0	0	0	0	0	0	0	0	0	0	0	0	0	0	0	0	0	0	0	0	0	0	0	0	0	0	0	0	0.07	0.12	0.03	0.01	0.1	0.07	0.03	0.14	0.04
30dbea5b855b7b238c953f2e2bf75897	0	0	0	0	0.04	0	0	0	0	0	0.01	0	0	0	0	0.04	0	0	0.04	0	0	0	0	0	0.06	0	0	0	0	0	0	0	0	0	0	0	0	0	0	0	0	0	0	0	0.01	0	0	0	0
30df471220ac9313cf370a071242a7bd	0.01	0	0	0	0	0	0	0	0.02	0	0	0.04	0	0	0	0.01	0	0	0.08	0	0	0	0	0	0	0	0	0	0	0.03	0	0	0	0	0	0	0.11	0	0	0.04	0	0	0	0	0.01	0	0	0	0
30e508f3dfd469a92e008d70b27e8dda	0.06	0.04	0	0.01	0	0	0.01	0.02	0	0.02	0.02	0.01	0	0.03	0.03	0.05	0	0.01	0.02	0	0.03	0	0	0	0.01	0	0	0.04	0.04	0.04	0	0	0.07	0	0	0	0.08	0.03	0.12	0.06	0	0.06	0	0.69	0.19	0.13	0.14	0.09	0.02
30ebe23fad1fb4c637a878d777376f33	0	0	0	0	0	0	0	0	0	0	0	0	0	0	0	0	0	0	0	0	0	0	0	0	0	0	0	0	0	0	0	0	0	0	0	0	0	0	0	0.03	0	0	0	0	0	0	0	0	0
30f4e4d2ae151ec57f9626f7fd389a68	0.13	0	0	0	0	0	0	0	0	0	0	0	0	0	0	0	0	0	0	0	0	0	0	0	0	0	0	0	0	0	0	0	0	0	0	0	0	0	0	0	0	0	0	0	0	0	0	0	0
31025b445ab16865059b6599cdf422c6	0	0.01	0	0	0	0	0	0	0	0	0	0	0	0	0	0	0	0	0	0	0	0	0	0	0	0	0	0	0	0	0	0	0	0	0	0	0	0	0	0	0	0	0	0	0	0	0	0	0
3104e3f3f42a9b5af83e9f1a9cc8f18c	0	0	0	0	0	0	0	0	0	0	0	0	0	0	0	0	0	0	0	0	0	0	0	0	0	0	0	0	0	0	0	0	0	0	0	0	0	0	0	0	0	0	0	0	0	0	0	0	0
310bed41299267b3b5b62551f9958121	0	0	0	0	0	0	0	0	0	0	0	0	0	0	0	0	0	0	0	0	0	0	0	0	0	0	0	0	0	0	0	0	0	0	0	0	0	0	0	0	0	0	0	0	0	0	0	0	0
310ea7b282c385193d8cd35b1c4c2280	0	0	0	0	0	0	0.02	0.02	0	0	0	0	0	0	0	0.08	0.01	0	0	0	0	0	0	0	0	0	0	0	0	0	0	0	0	0	0	0	0	0	0	0.01	0	0	0	0	0	0	0	0	0
3114c18530aa29dfa7fc1bef8681f32d	0	0	0	0	0	0	0	0	0	0	0	0	0	0	0	0	0	0	0	0	0	0	0	0	0	0	0	0	0	0	0	0	0	0	0	0	0	0	0	0	0	0	0	0	0	0	0	0	0
31182e421a4b2df5a7331945ef10af62	0	0	0	0	0	0	0	0	0	0	0	0	0	0	0	0	0	0	0	0	0	0	0	0	0.11	0	0	0	0	0	0	0	0	0	0	0	0	0	0	0	0	0	0	0	0.01	0	0	0.02	0
31206d2f28f495b557ef9f1281031eaa	0	0	0	0	0	0	0	0	0	0	0	0	0	0	0	0	0	0	0	0	0	0	0	0	0	0	0.1	0	0	0.05	0	0	0	0	0	0	0	0	0	0	0	0	0	0	0	0	0	0	0
312c0d4c3b530ee66263374e732b1c8b	0	0	0	0	0	0	0	0	0	0	0	0	0	0	0	0	0	0	0	0	0	0	0	0	0	0	0	0	0	0	0	0	0	0	0	0	0	0	0	0	0	0	0	0	0	0	0	0	0
313e8e96d7bec60a106457c06aec3981	0	0	0	0	0	0	0	0	0	0	0	0	0	0	0.08	0	0	0	0	0	0	0	0	0	0	0	0	0	0	0	0	0	0	0	0	0	0	0	0	0	0	0	0	0	0	0	0	0	0
313f474f8612e44478a472a9e540b621	0	0	0	0	0.02	0	0	0	0	0	0	0	0	0	0	0	0	0	0	0	0	0	0	0	0	0	0	0	0	0	0	0	0	0	0	0	0	0	0	0	0	0	0	0	0	0	0	0	0
313fc009c4b454e409d25a85722897b3	0	0	0	0	0	0.05	0	0	0	0	0	0	0	0	0.09	0	0	0	0	0.07	0	0	0	0.03	0	0.07	0	0	0	0	0	0	0	0	0	0	0	0	0	0	0	0	0	0	0	0	0	0	0
314b5d23c5175f0690a568e684597806	0.02	0.02	0.03	0.05	0.02	0	0.02	0.02	0.02	0	0	0	0	0	0	0.01	0	0.01	0.01	0	0.03	0.06	0	0.03	0.03	0	0	0.02	0.01	0	0	0	0.04	0	0	0	0	0.02	0.03	0.01	0	0	0	0	0.05	0	0	0	0.11
3152fbf08b986aca8e6d48920390fdfd	0.03	0	0	0	0	0	0	0	0	0	0	0	0	0	0	0	0	0	0	0	0	0	0	0	0	0	0	0	0	0	0	0	0.03	0	0	0	0	0	0	0	0	0	0	0	0.03	0	0	0.02	0
315dfeb8365c52434e2cf5a977f2687c	0	0	0	0	0	0	0	0	0	0	0	0	0	0	0	0	0	0	0	0	0	0	0	0	0	0	0	0	0	0	0	0	0	0	0	0	0	0	0	0	0	0	0	0	0	0	0	0	0
316382d26ef68e4a1e8e8e16ba6a3dfc	0	0	0	0	0	0	0	0	0	0	0	0	0	0	0	0	0	0	0	0	0	0	0	0	0	0	0.01	0	0	0	0	0	0	0	0	0	0	0	0	0	0	0	0	0	0	0	0	0	0
3165f654262eed45120152ee24b05a66	0	0	0	0	0	0	0	0.07	0	0	0.02	0.11	0	0	0	0	0	0.06	0	0	0	0	0	0	0	0	0	0	0	0	0	0	0	0	0	0	0	0	0	0	0	0	0	0	0	0	0	0	0
316ff4fb553064b46347df35eb7c775b	0	0	0	0	0	0	0	0	0	0	0	0	0	0	0	0	0	0	0	0	0	0	0	0	0	0	0	0	0	0	0	0	0	0	0	0	0	0	0	0	0.04	0	0	0	0	0	0	0	0
3173b55b622097d89b54c7c27acf894d	0	0	0	0	0	0	0	0	0	0	0	0	0	0	0	0	0	0	0	0	0	0	0	0	0	0	0	0	0	0	0	0	0	0	0	0	0	0	0	0	0	0	0	0	0	0	0	0	0
3187742899d8e033a0a40b4feb1caefc	0	0	0	0	0	0	0	0	0	0	0	0	0	0	0	0	0	0	0	0	0	0	0	0	0	0	0	0	0.08	0	0	0	0	0	0	0	0	0	0	0	0	0	0	0	0	0	0	0	0
318a01a5e03fd313bedf6c048b16cc95	0	0	0	0	0	0	0	0	0	0	0	0.04	0	0	0	0.02	0	0	0	0.06	0.02	0	0.03	0	0.07	0	0	0	0	0	0	0	0	0	0	0	0	0	0	0	0	0.08	0	0.02	0.04	0.07	0	0	0
319e0d7e082720b0a99366173f410445	0	0	0	0	0	0	0	0	0	0	0	0	0	0	0	0	0	0	0	0	0	0	0	0	0	0	0	0	0	0	0	0	0	0	0	0	0	0	0	0	0	0	0	0	0	0	0	0	0
319f31bba8e552e74c0dd88ea77d0a53	0	0	0	0	0	0	0	0	0	0	0	0	0	0	0	0	0	0	0	0	0	0	0	0	0	0	0	0	0	0	0	0	0	0	0	0	0	0	0	0	0	0	0	0	0	0	0	0	0
31a4c45e653d5f1f003c91ea4b29b296	0	0	0	0	0	0	0	0	0	0	0	0	0	0	0.07	0	0	0	0	0	0	0	0	0	0	0	0	0.07	0.12	0.12	0	0	0	0	0	0	0	0	0	0	0	0	0	0	0	0	0	0	0
31aa9c31b08e8dc204a8458f20c310ab	0.03	0.22	0.13	0.11	0.21	0.05	0.35	0.03	0.19	0.01	0	0.32	0.16	0.39	0.22	0.08	0	0.03	0	0	0.05	0.31	0.05	0.23	0	0	0	0.05	0.01	0.12	0.06	0.23	0.03	0.37	0.08	0	0.13	0.04	0.06	0.03	0.2	0.11	0.91	0.52	0.39	0.22	0.27	0.37	0.25
31ae6ed7ee4f73230e096a87782ca0c1	0	0	0	0	0	0	0	0	0	0	0	0	0	0	0	0	0	0	0	0	0	0	0	0	0	0	0	0	0	0	0	0	0	0	0	0	0	0	0	0	0	0	0	0	0	0	0	0	0
31afc7c15cf316ce9e58516234c412e3	0.09	0.02	0.04	0	0.03	0	0.05	0.08	0	0.1	0	0.09	0.04	0	0.02	0	0.08	0	0	0.07	0	0.06	0	0.04	0.06	0	0.06	0.06	0.03	0.05	0	0	0.03	0	0.13	0	0.05	0	0.03	0.02	0.08	0.01	0.03	0.04	0.01	0	0	0	0
31b6f523a37ed78bc667ce3e49c53876	0.04	0.06	0.05	0.07	0.05	0	0	0	0.02	0	0	0.02	0	0	0	0	0.02	0.06	0	0	0	0.01	0	0	0	0	0.1	0.04	0	0.1	0	0	0	0	0.13	0	0	0.07	0.01	0.02	0.08	0.03	0.1	0	0	0.04	0.06	0	0
31b70143a982c023e72face620e8b1eb	0	0	0	0	0	0	0	0	0	0	0	0	0	0	0	0	0	0	0	0	0	0	0	0	0	0	0	0	0	0	0	0	0	0	0	0	0	0	0	0	0	0	0.05	0	0	0	0	0	0
31bcc053ff919ed59b891f99da74fece	0	0	0	0	0	0	0	0	0	0	0	0	0	0	0	0	0	0	0	0	0	0	0	0	0	0	0	0	0	0	0	0	0	0	0	0	0	0	0	0	0.02	0	0	0	0	0	0	0	0
31cb4b98f16de98ddea10a0208f9c2d8	0	0	0	0	0	0	0	0	0	0	0	0.12	0	0	0	0	0	0	0	0	0	0	0	0	0	0	0	0	0	0	0	0	0	0	0	0	0	0	0	0	0	0	0	0	0	0	0	0	0
31db82bba25681ddb42d83157b32832b	0	0	0	0	0	0	0	0	0	0	0	0	0	0	0	0	0	0	0	0	0	0	0	0	0	0	0	0	0	0	0	0	0	0	0	0	0	0	0	0	0	0	0	0	0	0	0	0	0
31e670028880197c2792df5cc4189a20	0	0.05	0.07	0.03	0.18	0.15	0.07	0	0.12	0.04	0	0.12	0	0	0.2	0	0.09	0.61	0.09	0.09	0	0	0.15	0	0	0.07	0.04	0.18	0.21	0.1	0	0	0	0	0	0	0.18	0	0.05	0.11	0.12	0	0.01	0.2	0.08	0.61	0.06	0.07	0.23
31eeabc1bd866d286bf7d2bcedd9448d	0	0	0	0	0	0	0	0	0	0	0	0	0	0	0	0	0	0	0	0	0	0	0	0	0	0	0	0	0	0	0	0	0	0	0	0	0	0	0.03	0	0	0	0	0	0	0	0	0	0
31f235ff24389f95c946608f1a9e1d07	0	0	0	0	0	0	0	0	0	0	0	0	0	0	0	0	0.1	0	0	0	0	0	0	0	0	0	0	0.03	0	0	0	0	0	0	0	0	0	0	0	0	0	0	0	0	0	0	0	0	0
31ff3680b92cef086641fba1230302d8	0	0	0	0	0.03	0.01	0	0	0.06	0	0	0.01	0.16	0	0	0.06	0	0	0	0	0	0.19	0.06	0.08	0.03	0	0	0.06	0.03	0.04	0	0	0	0	0	0	0	0	0	0	0	0	0	0	0	0	0	0	0
3202749d622428c1f666a5dc2f220087	0.01	0.06	0.15	0.06	0.04	0	0.03	0.07	0	0	0.05	0	0	0.18	0	0.01	0.04	0.03	0.13	0	0	0	0	0.02	0.12	0.01	0.08	0.12	0	0.05	0	0	0.15	0	0	0	0	0	0.03	0	0	0.07	0	0	0.01	0	0	0.01	0
320ebf1610d95cea27dd83a4d17cecbf	0	0	0	0	0	0.02	0	0	0.03	0	0	0	0.08	0	0	0.02	0.04	0	0	0.01	0	0	0	0	0	0	0	0	0.04	0	0	0	0	0	0	0	0	0	0	0	0	0.03	0	0	0	0	0	0	0
3224657d651151e4e3962c31991d2471	0	0	0	0	0.04	0	0.02	0.05	0.01	0.03	0	0	0.02	0	0.01	0	0	0	0	0	0	0	0	0	0	0	0	0	0	0	0	0	0	0	0.13	0	0	0.03	0	0	0.04	0	0	0.08	0	0	0	0	0
322c749b5d2ab49cc711fabce5289fbe	0	0	0	0	0	0	0	0	0	0	0	0	0	0	0	0	0	0	0	0	0	0	0	0	0	0	0	0	0	0	0	0	0	0	0	0	0	0	0	0	0	0	0	0	0	0	0	0	0
3237fd4ac079661351fb49dd314c0b1b	0	0	0	0	0	0	0	0	0	0	0	0	0	0	0	0	0	0	0	0	0	0	0	0	0	0	0	0	0	0	0	0	0	0	0	0	0	0	0	0	0	0	0	0	0	0	0	0	0
32397d5362cd34359fbf706bbd8bbe59	0	0	0	0	0	0	0	0	0	0	0	0	0	0	0	0	0	0	0	0	0	0	0	0	0	0	0.04	0	0	0	0	0	0	0	0	0	0	0	0	0	0	0	0	0	0	0	0	0	0
3242b5a2d7cf558c9cb30ac9fcc62de2	0	0	0	0	0	0	0	0	0	0	0	0	0	0	0	0	0	0	0	0	0	0	0	0	0	0	0	0	0	0	0	0	0	0	0	0	0	0	0	0	0	0	0	0	0	0	0	0	0
32507e00d5f3394fa6ad94c649243fa8	0.05	0	0	0.05	0.04	0	0	0	0	0	0.09	0	0.07	0.04	0.07	0	0.05	0.06	0	0	0.04	0	0	0.04	0	0.12	0	0	0	0	0	0	0.05	0	0	0	0	0.22	0	0.05	0	0.03	0	0	0.06	0	0	0.02	0
325cc8c5de50c36676371386871221cd	0	0.01	0	0	0	0	0	0	0.01	0	0	0.03	0	0	0	0	0	0	0	0	0	0	0	0	0	0	0.01	0	0.02	0	0.11	0	0	0	0	0	0.07	0.04	0	0	0.02	0	0	0	0.04	0	0	0	0
32606eb9e54c3da7525eb217a09b1f3b	0	0	0	0	0	0	0	0	0	0	0	0	0	0	0	0	0	0	0	0	0	0	0	0	0	0	0	0	0	0	0	0	0	0	0	0	0	0	0	0	0	0	0	0	0	0	0	0	0
326079a618ea98399891df1d4361b25c	0	0	0	0	0	0	0	0	0	0	0	0	0	0	0	0	0	0	0	0	0	0	0	0	0	0	0	0	0	0	0	0	0	0	0	0	0	0	0	0	0	0	0	0	0	0	0	0	0
3262a6eccb490ad544ccf8ce86daf869	0	0	0	0	0	0	0	0	0	0	0	0	0	0	0	0	0	0	0	0	0	0	0	0	0	0	0	0	0	0	0	0	0	0	0	0	0	0	0	0	0	0	0.09	0	0	0	0	0	0
3263e8b6dbdb1f30cb2875af08d61be7	0	0	0	0	0	0	0	0.08	0	0	0	0	0	0	0	0	0	0.09	0	0	0	0	0	0	0.07	0	0	0	0	0	0	0	0	0	0.05	0	0	0	0	0	0	0	0	0	0	0	0	0	0.04
32657e64039ebec8617db6d4098bf8d0	0	0.01	0	0	0	0	0	0	0	0	0	0	0	0	0	0	0	0	0.03	0	0	0.12	0.08	0.01	0	0.04	0.02	0	0	0	0	0	0	0	0	0	0	0	0.01	0	0	0	0	0	0	0	0	0	0
326f6de2279fe9b35a863b825042e4cf	0	0	0	0	0	0	0	0	0	0	0	0	0	0	0.01	0	0	0	0	0	0	0	0	0	0.03	0	0	0	0	0	0	0	0	0	0	0	0	0	0	0.05	0	0.05	0	0	0.02	0	0	0	0.02
32702561b18971c4e6e58ffd1c8d9ba9	0	0	0	0	0	0	0	0	0	0	0	0	0	0	0	0	0	0	0	0	0	0	0	0	0	0	0	0	0	0	0	0	0	0	0	0	0	0	0	0	0	0	0.03	0	0	0	0	0	0
3280120aad8124ddac02f707d157be1b	0	0	0	0	0	0	0	0	0	0	0	0	0	0	0.02	0.03	0	0.03	0	0.17	0.04	0.15	0.02	0	0	0.03	0	0	0	0	0	0	0	0	0	0	0	0	0	0	0	0	0	0	0	0	0	0	0
328bba686f040a4bd2a2165095c34aae	0.37	0.41	0.22	0.3	0.34	0.3	0.45	0.46	0.66	0.69	0.84	0.61	0.54	0.49	0.81	0.45	0.61	0.53	0.45	0.46	0.53	0.59	0.69	0.47	0.26	0.44	0.25	0.22	0.27	0.26	0.24	0.66	0.31	0.12	0.42	0.23	0.3	0.62	0.29	0.46	0.5	0.35	0.09	0.25	0.16	0.12	0.12	0.11	0
32a34d5f8bd50555b11e17bcdc3f0260	0	0	0.04	0	0	0	0.01	0.04	0.02	0.03	0.02	0	0	0	0	0	0.04	0.02	0	0.03	0	0.12	0.02	0	0.02	0	0.01	0.04	0.04	0.05	0	0	0	0	0	0	0	0	0.04	0.04	0	0	0.01	0	0	0	0	0	0
32a447191affc224e78b3030cf2e7a61	0	0	0.04	0	0.05	0	0	0.07	0	0	0	0	0	0	0	0	0	0	0	0	0.09	0	0	0	0	0	0	0	0	0	0	0	0	0	0	0	0	0	0.02	0	0.03	0	0	0	0	0	0	0.07	0
32bd841e2266bef912f1fc16b4a08d6d	0	0	0	0	0	0	0	0	0	0	0	0	0	0	0	0	0	0	0	0	0	0	0	0	0	0	0	0	0	0	0	0	0	0	0	0	0	0	0	0	0	0	0	0	0	0	0.07	0	0
32be431e8c829a7cd814308ffe32e69e	0	0	0	0	0	0	0	0	0	0	0	0	0	0	0	0	0	0	0	0.02	0	0	0	0	0	0	0	0	0.01	0	0	0	0	0	0	0	0	0	0	0	0	0	0	0	0	0	0	0	0
32be93211cbb55520a9154af22e5dfb5	0	0	0	0	0	0	0	0	0	0	0	0	0	0	0	0	0	0	0	0	0	0	0	0	0	0	0	0	0.04	0	0	0	0	0	0	0	0	0	0	0	0	0	0	0	0	0	0	0	0
32c5f703b7cf85991c8378a2284471b7	0	0	0	0	0	0	0	0	0	0	0.01	0	0	0	0	0	0	0	0	0	0	0	0	0	0	0	0	0	0	0	0	0	0	0	0	0	0	0	0	0	0	0	0	0	0	0	0	0	0
32d85b06447acab2044599632b3d74cf	0	0	0	0	0	0	0.02	0	0	0	0	0	0	0	0	0	0	0	0	0	0	0	0	0	0	0	0	0	0	0	0	0	0	0	0	0	0	0	0	0	0.03	0	0	0	0	0	0	0	0
32dd851b07a8d9a6cd00b6a6034d7b14	0	0	0	0	0	0	0	0	0	0	0	0	0	0	0	0	0	0	0	0	0	0	0	0	0	0	0	0	0	0	0	0	0	0	0	0	0	0	0	0	0	0	0	0	0	0	0	0	0
32dfbc5f0245e5deef6452aecac486f1	0	0	0	0	0	0	0	0	0	0	0	0	0	0	0	0	0	0.02	0	0	0	0	0	0	0	0	0	0	0	0	0	0	0	0	0	0	0	0	0	0	0	0	0	0.08	0	0	0	0	0
32e668b555cd00c2a62a5f4f57f3a1c3	0	0	0	0	0	0	0	0	0	0	0	0	0	0	0	0	0	0	0	0	0	0	0	0	0	0	0	0.03	0	0	0	0	0	0	0	0	0	0	0	0	0	0	0	0	0	0	0	0	0
32f706e7cbc1df78f1bb27bad04fdb87	0.08	1.08	1.21	0.96	0.47	0.31	0.08	0.49	1.44	0.15	0.01	0.71	0.52	0.3	0.45	0.94	0.21	0.05	0.52	0.59	0.34	0.9	0.01	0.63	0.55	0.64	1.26	0.48	0.51	0.18	0.7	0.75	0.27	0.03	0.16	0.67	0.67	0.16	1.35	1.95	1.27	1.11	1.78	3.83	2.05	1.19	0.47	0.38	0
32fd62fa3fa8476f398da0768f187a05	0	0	0	0	0	0	0	0	0	0	0	0	0	0	0	0	0	0	0	0	0	0	0	0	0.08	0	0	0	0	0	0	0	0	0	0	0	0	0	0	0	0	0	0	0	0	0	0	0	0
33003346b85cfe643f05fa178fc08b7c	0	0	0	0	0	0	0	0	0	0	0	0	0	0	0	0	0	0	0	0	0	0	0	0	0	0	0	0	0	0	0	0	0	0	0	0	0	0	0	0	0	0	0	0	0	0	0	0	0
3303e514cb8cd288e31a90456d067a2a	1.45	1.46	1.25	0.68	0.93	0.52	1.57	1.17	0.55	1.01	0.84	0.32	1.16	0.76	1.1	0.93	0.86	0.45	0.58	0.93	1.21	0.79	1.24	0.58	0.51	0.69	0.97	0.62	0.44	1.47	0.61	0.98	0.36	0.55	0.79	0.8	0.45	0.84	0.1	0	0	0	0	0	0	0	0	0	0
330f370d8a2737b03669a86395deffe9	0	0	0	0	0	0	0	0	0	0	0	0	0	0	0	0	0	0	0	0	0	0	0	0	0	0	0	0	0	0	0	0	0	0	0	0	0	0	0	0	0	0	0	0	0.07	0.05	0	0.09	0
33150ed8b6e6c2f12953bc1f2784c8f2	0	0	0	0	0	0	0.01	0	0.05	0	0	0	0	0	0	0	0	0	0	0	0	0	0	0	0	0	0	0.11	0.01	0	0	0	0	0	0	0	0	0	0	0	0	0	0	0	0	0	0	0	0
3322c2f53f1e2eb485b30baabb911fbd	0	0	0	0	0	0	0	0.01	0	0	0	0	0	0	0	0	0	0	0	0	0	0	0	0	0	0	0	0	0	0	0	0	0	0	0	0	0	0	0	0	0	0	0	0	0	0	0	0	0
3336d4d696b569f75dea7c8f2f8f8041	0	0	0	0	0.04	0	0	0	0	0	0	0.02	0	0	0	0	0	0	0	0	0.08	0	0	0	0	0	0	0	0	0	0	0	0	0	0	0	0	0	0	0	0	0	0	0	0	0	0	0	0
3338b64993fa8a53b19ca70b2b23e666	0	0	0	0	0	0	0	0	0	0	0	0	0	0	0	0	0	0	0	0	0	0	0	0	0	0.03	0	0	0	0	0	0	0	0	0	0	0	0	0	0	0	0	0	0	0	0	0	0	0
333a2bcad5399f87ff41abacdb3aa435	0	0	0	0	0	0	0	0	0	0	0	0	0	0.05	0	0	0	0	0	0	0	0	0	0	0	0	0	0	0	0	0	0	0	0	0	0	0	0	0	0	0	0	0	0	0	0	0	0	0
333b5181c36f843255270524d96d780b	0	0	0	0	0	0	0.03	0	0.05	0	0	0.04	0	0	0	0.02	0.02	0.41	0.1	0	0.06	0	0	0	0	0.1	0	0	0	0	0	0	0.05	0	0	0	0	0	0	0	0	0	0	0	0	0	0	0	0
3347cd74b1cbc248fae15d3d6fc7daac	0	0	0	0	0	0	0	0	0	0	0	0	0	0	0	0	0	0	0	0	0	0	0	0	0	0	0	0	0	0	0	0	0	0	0	0	0	0	0	0	0	0	0	0	0	0	0	0.05	0
3348d616c6d3fa0f33089b6b6845dbbd	0	0	0	0	0	0.09	0	0	0.03	0.05	0.07	0	0	0	0.14	0	0	0	0	0	0	0	0	0	0	0	0	0.04	0.04	0	0.09	0	0.17	0.17	0.07	0	0	0	0	0	0	0	0	0	0	0	0	0	0
335375d3b5c731eb309d06c00e668d69	0	0	0	0	0	0	0	0	0	0	0.03	0	0	0	0	0	0	0	0	0	0	0	0	0	0	0	0	0	0	0	0	0	0	0	0	0	0	0	0.01	0.1	0	0	0	0	0.04	0	0.05	0	0
3354a11931ba2eb3cb5d1d22a4668e95	0.33	1.75	1.78	2.35	1	0.71	0.16	0.89	2.44	0.23	0.04	1.89	1.06	0.63	1.12	2.06	0.45	0.09	0.88	1.62	1.01	2.06	0.02	1.54	1.75	1.51	2.19	0.77	0.85	0.24	0.63	1.77	0.52	0.16	0.18	1.54	1.12	0.22	2.54	2.78	2.44	2.46	1.28	1.04	1.61	1.35	0.61	0.66	0.1
3354ef344395a6b04a53493b84b05d47	0	0	0	0	0	0.04	0	0	0	0	0	0	0	0	0	0	0	0	0	0	0	0	0	0	0	0	0	0	0	0	0	0	0	0	0	0	0	0	0	0	0	0	0	0	0	0	0	0	0.03
3358a49a6056ecf880b5ef761a46faa9	0	0	0	0	0	0	0	0	0	0	0	0	0	0	0	0	0	0	0	0	0	0	0	0	0	0	0	0	0.1	0	0	0	0	0	0	0	0	0	0	0	0	0.13	0	0	0	0	0	0	0
335f30ad3bcdbb2c25c63f8ae3a81b38	0	0	0	0	0	0	0	0	0	0	0	0	0	0	0	0	0	0	0	0	0	0	0	0	0	0	0	0	0	0	0	0	0	0	0	0	0	0	0	0	0.05	0	0	0	0	0	0	0	0
3362207a55d61128948ec60d7ef18acd	0	0.08	0	0	0.45	0	0.03	0.14	0.03	0	0	0	0.25	0	0	0	0	0	0	0	0.11	0.03	0	0	0.02	0	0.02	0.04	0.13	0	0	0.15	0.08	0.17	0	0.25	0.13	0.19	0.11	0.02	0.07	0	0	0	0.24	0	0	0.15	0.04
33639ee0a64f3632f9975b438e1e3953	0	0	0	0	0	0	0	0	0	0	0.02	0	0	0	0	0	0	0	0	0	0	0	0	0	0	0	0	0	0	0	0	0	0	0	0.17	0	0	0	0	0	0	0	0	0	0.04	0	0	0	0
3364af5309247009c464b8dd1e0f4ad1	0	0	0	0	0	0	0	0	0	0	0	0	0	0	0	0	0.04	0	0	0	0	0	0	0	0	0	0	0	0.1	0	0	0	0	0	0	0	0	0	0	0	0	0	0	0	0	0	0	0	0
3366ba6299c76d9bb2cd1c4e1d697e23	0.05	0	0.29	0	0	0	0	0.18	0	0	0	0	0	0	0	0	0.09	0	0	0	0	0	0	0	0	0	0.25	0.2	0.19	0.01	0	0	0.07	0	0.18	0	0.18	0.02	0	0	0	0	0	0	0.07	0	0	0	0
336a63ad8e4d8f36d0a0204f962a11ac	0	0	0	0.06	0	0	0	0	0	0	0	0	0	0	0	0	0	0	0	0	0	0	0	0	0	0	0.02	0	0	0	0	0	0	0	0	0	0	0	0	0	0	0	0	0	0	0	0	0	0
33782afecad7e1fa70f5fd4bb13b4e70	0	0	0	0	0	0	0	0	0	0	0	0	0	0	0	0	0.02	0	0	0	0	0	0	0	0	0	0	0	0	0	0	0	0	0	0	0	0	0	0	0	0	0	0	0	0	0	0	0	0
3379a681021dc1b9b076046a48fc2024	0	0	0	0.12	0	0	0	0	0	0	0	0	0	0	0	0	0.01	0	0	0	0	0	0.02	0	0	0	0	0	0	0	0	0	0	0	0	0	0	0	0	0	0	0	0	0	0	0	0	0	0
337d99ae8391e97b63b04d6080726a34	0	0	0	0	0	0	0	0	0	0.02	0	0	0	0	0	0	0.02	0	0	0	0.05	0	0	0	0	0	0	0	0	0	0	0	0	0	0	0	0	0	0	0	0	0	0	0	0	0	0	0	0
3383ae6b550a9f20814a200d6e27cf4a	0	0.05	0.02	0	0.01	0.03	0.01	0	0	0	0	0	0	0	0	0.02	0	0.01	0.05	0	0.09	0.01	0	0.02	0.04	0	0.03	0.05	0.03	0.02	0	0	0	0	0.05	0	0	0.06	0	0	0	0	0	0	0	0	0	0	0
338904df37da9e072df6cbf23e57b079	0	0	0	0	0	0	0	0	0	0	0	0	0	0	0	0	0	0	0	0	0	0	0.11	0	0	0	0	0	0	0	0	0	0	0	0	0	0	0	0	0	0	0	0	0	0	0	0	0	0
338ad85e3ffe3cbc6964ae31bc892428	0	0	0	0	0	0	0	0	0	0	0	0	0	0	0	0	0	0	0.05	0	0	0	0	0	0	0	0	0	0	0	0	0	0	0	0	0	0	0	0	0	0	0	0	0	0	0	0	0	0
338b05ce58226b8c24ebe04d9c031f7a	0	0	0	0	0	0	0	0	0	0	0	0	0	0	0	0	0	0	0	0	0	0	0	0	0	0	0	0	0	0	0	0	0	0	0	0	0	0	0	0	0	0	0	0	0	0	0	0.02	0
33903c71b25d968efce44f01cdf80b8e	0	0	0	0	0	0	0.03	0	0	0	0	0	0	0	0	0	0	0	0	0	0	0	0	0	0	0	0	0	0	0	0	0	0	0	0	0	0	0	0	0	0	0	0	0	0.05	0	0	0	0
339085be54a2c251574218a6ebe07829	0	0	0.11	0.01	0.01	0	0.03	0.07	0	0.31	0.01	0.04	0.1	0	0	0.05	0	0	0.09	0	0.35	0.48	0	0.04	0.32	0.07	0.05	0.22	0.18	0	0	0.1	0.05	0.13	0	0	0	0	0.01	0.05	0	0.02	0	0.03	0	0	0	0.04	0
33952692707f0020014570b39feeddf7	0	0	0.17	0.07	0	0	0	0	0	0.01	0.06	0	0	0	0	0	0.16	0.03	0	0	0	0	0	0	0	0	0	0.1	0	0.08	0	0	0	0	0	0	0	0	0	0	0	0	0.01	0	0.05	0	0	0	0
339d7a9ff8c6e032a4bf07a4a17a2288	0	0	0	0	0	0	0	0	0	0	0	0	0	0	0	0	0	0	0	0	0	0	0	0	0	0	0	0	0	0	0	0	0	0	0	0	0	0	0	0	0	0	0.01	0	0	0	0	0	0.07
33aa103afb17ec2e47a2186bd63e73a4	0	0	0	0	0	0	0	0	0	0	0	0	0	0	0	0	0	0	0	0	0	0	0	0	0	0	0	0	0	0	0	0	0	0	0	0	0.17	0	0	0	0	0	0	0	0	0	0	0	0
33aed5428c30fd2514e569ab9692da78	0	0	0	0	0	0	0	0	0	0	0	0	0	0	0	0	0	0	0	0	0	0	0	0	0.01	0	0	0	0	0	0	0	0	0	0	0	0	0	0	0	0	0	0	0	0	0	0	0	0
33b70942318572b80f7124f2eaee29d9	0	0.03	0	0	0	0	0	0	0	0	0	0	0	0	0	0	0	0	0	0	0	0	0	0	0	0	0	0	0	0	0	0	0	0	0	0	0	0	0	0	0	0	0	0	0	0	0	0	0
33c757b01b91f13487ff1d0b3bec1ce2	0	0.01	0	0.02	0	0	0	0	0	0	0	0.02	0	0	0	0	0	0	0	0	0	0	0	0	0	0	0.01	0.01	0.03	0	0.05	0	0	0	0	0	0.08	0.02	0	0.01	0	0	0	0	0.02	0	0	0	0
33c80f82ca90f7a91548191206525696	0	0	0	0	0	0	0	0	0	0	0	0	0	0	0	0	0	0	0	0	0	0.06	0	0	0	0	0	0	0	0	0	0	0	0	0	0	0	0.16	0	0	0	0	0	0	0	0	0	0	0
33cc16f1b9b81fd1d7f6dfae140fcfe2	0	0	0	0	0	0	0	0	0	0	0	0	0	0	0	0	0	0	0	0	0	0	0	0	0	0	0	0	0	0	0	0	0	0	0	0	0	0	0	0	0	0	0	0	0	0	0	0	0
33e11bd8227d8c459713f8159252015f	0	0	0	0	0	0	0	0	0	0	0	0	0	0	0	0	0	0	0	0	0	0	0	0	0	0	0	0	0	0	0	0	0	0	0	0	0	0	0	0	0	0	0	0	0	0	0	0	0
33f0bed2756186ac0a9a66138c07777e	0	0	0	0	0	0	0	0	0	0	0	0	0	0	0	0	0	0	0	0	0	0	0	0	0	0	0	0	0	0.1	0	0	0	0	0	0	0	0	0	0	0.02	0	0	0	0	0	0	0	0
33fa33907845f2a2f85ca57cbfaea433	0	0	0	0	0	0	0	0	0	0	0	0	0	0	0	0	0	0	0	0	0	0	0	0	0	0	0	0	0	0	0	0	0	0	0	0	0	0	0	0	0	0	0	0	0	0	0	0	0
33fa40df5955f6cec68d26d4544d3088	0	0	0	0	0	0	0.01	0	0	0	0	0	0	0	0	0	0	0	0	0	0	0	0	0	0	0	0	0	0	0	0	0	0	0	0	0	0	0	0	0	0	0	0	0	0	0	0	0	0
34119833f03060f5710f4ff1947911c0	0.02	0.05	0.02	0.05	0	0.03	0	0	0	0.04	0	0	0	0	0	0.01	0	0	0.01	0.02	0	0.02	0	0.03	0.03	0	0.06	0.03	0	0	0	0	0	0.04	0.06	0	0	0	0	0	0	0	0	0	0	0	0	0	0
341da156b66aa81d1f017b1a1aa93610	0	0	0	0	0	0	0	0	0	0	0	0	0	0	0	0	0	0	0	0	0	0	0	0	0	0	0	0	0	0	0	0	0.01	0	0	0	0	0	0	0	0	0	0	0	0	0	0	0	0
341fc4e0f42be65d6c17f90a98178814	0.02	0	0	0.11	0	0.12	0	0.01	0	0.03	0	0	0	0	0	0	0.06	0	0	0	0.06	0	0	0	0.14	0.16	0.02	0	0	0.06	0	0	0	0	0	0	0	0	0.08	0.03	0.06	0.05	0.03	0	0	0	0	0	0
3428c5d106e19ca7e853e64f0c0587f2	0	0	0	0	0	0	0	0	0	0	0	0	0	0	0	0	0	0	0	0	0	0	0	0	0	0	0	0	0	0	0	0	0	0	0	0	0	0	0	0	0	0	0.04	0	0	0	0	0	0
342f165136e65cf3c9710b6047eff062	0	0	0	0.01	0	0	0	0	0	0	0	0	0	0	0	0	0	0	0	0	0	0	0	0	0	0	0	0	0	0	0	0	0	0	0	0	0	0	0	0	0	0	0	0	0	0	0	0	0
343177645291c07b77e953c08d4c2be4	0	0	0	0	0	0.04	0	0	0	0	0	0	0.07	0	0	0	0	0	0	0	0	0	0	0	0	0	0	0	0	0	0	0	0	0	0	0	0	0	0	0.02	0	0	0	0.08	0	0	0.09	0	0
343b9779623414a6bca1b2d19629076d	0	0	0	0	0	0	0	0	0.01	0	0.01	0	0	0	0.01	0	0	0	0	0	0	0	0	0	0	0	0	0	0	0	0	0	0	0	0	0	0	0	0	0	0	0	0	0	0	0	0	0	0.07
343fbd9660a16b7ce61a077991d9c4e3	0	0	0	0	0	0	0	0	0	0	0	0	0	0	0	0	0	0	0	0	0	0	0	0	0	0	0	0	0	0	0	0	0	0	0	0	0	0	0	0	0	0	0	0	0	0	0	0	0
34502ebffdfd48e32e6ffb780917e2bc	0	0	0	0	0	0	0	0	0	0.08	0	0	0	0	0	0	0	0	0	0	0	0	0	0	0	0	0	0	0	0	0.33	0	0	0	0.25	0	0	0	0	0	0	0	0	0	0	0	0	0	0
345e2df21d137060634f3b933bbcd085	0	0	0	0	0	0.11	0	0.1	0	0.04	0	0	0	0	0	0	0	0	0	0	0	0	0	0	0	0	0	0	0	0	0	0	0	0	0	0	0	0	0	0	0	0	0	0	0	0	0	0	0
3461e9b94202b4cea70ba203bd25d544	0.01	0.01	0.02	0.02	0	0	0.04	0.02	0.01	0.02	0.04	0	0	0	0	0.03	0.02	0	0	0.02	0.01	0.03	0.03	0	0.07	0	0	0	0	0.04	0	0.07	0	0	0	0	0	0	0	0.03	0	0.02	0	0	0	0	0	0	0
34653f13c8d8e5472e62802d8326a7c1	0	0	0	0	0	0	0	0	0	0	0	0	0	0	0	0	0	0	0	0	0	0	0	0	0	0	0	0	0	0	0	0	0	0	0	0	0	0	0	0	0	0	0	0	0	0	0	0	0
34697ef1ef284b161323766a01b7036d	0	0	0	0	0	0	0	0	0	0	0	0	0	0	0	0	0	0	0	0	0	0	0	0	0	0	0	0	0	0	0	0	0	0	0	0	0	0	0	0	0	0	0	0	0	0	0	0	0
346b9814a18f890d1c3b00ba21cf612b	0	0	0	0	0	0	0	0	0	0	0	0	0	0	0	0	0	0	0	0	0	0	0	0	0	0	0	0	0	0	0	0	0	0	0	0	0	0	0	0	0	0	0	0.12	0	0	0	0	0
346fb650a8567c8899ebb24f537483e0	0	0	0	0	0	0	0	0	0	0	0	0	0	0	0	0	0	0	0	0	0	0	0	0	0	0	0	0	0	0	0	0	0	0	0	0	0	0	0	0	0	0	0	0	0.04	0	0	0	0
3481662285734763ad06cbdb6035fddc	0	0.03	0.04	0.01	0	0	0	0	0	0	0	0	0	0	0	0.07	0	0	0	0	0	0	0	0.07	0	0	0	0	0	0	0	0	0	0	0	0	0	0	0.09	0.04	0.27	0.22	0.01	0	0	0.06	0	0	0
3485730b336a829cd8a04fa6ca282017	0.06	0.08	0	0	0.06	0.08	0	0	0	0.03	0	0.04	0.05	0	0	0.05	0.08	0.06	0	0	0	0	0.06	0	0	0	0.01	0.06	0	0.12	0.31	0	0	0	0.11	0	0.2	0	0	0	0	0	0	0	0	0	0	0	0
34865dd5fcf677f048bfafcf5e5d0af0	0	0	0	0	0	0	0	0	0	0	0	0	0	0	0	0	0	0	0	0	0	0	0	0	0	0	0	0	0	0	0	0	0	0	0	0	0	0	0	0	0	0	0	0	0	0	0	0	0
349a6f526a16094878c28426c83ac3fe	0	0	0	0	0	0	0	0	0	0	0	0	0	0	0	0	0	0	0	0.09	0	0	0.05	0	0	0	0	0	0	0.03	0	0	0	0	0	0	0	0	0	0	0	0	0	0	0	0	0	0	0
349fc4a50762fb26c7018c8076127c82	0	0	0	0	0	0	0	0	0	0	0	0	0	0	0	0	0	0	0	0	0	0	0	0	0	0	0	0	0	0	0	0	0	0	0	0	0	0	0	0	0	0	0	0	0	0.04	0	0	0
34a4b9f5c26ac3320946294cf37a29df	0	0	0	0	0	0	0	0	0	0	0	0	0	0	0	0	0	0	0	0	0	0	0	0	0	0	0	0.1	0	0	0	0	0	0	0	0	0	0	0	0	0	0	0	0	0	0	0	0	0
34a6cd2752c9d8e9e4c5f9261c724151	0	0	0	0	0	0	0	0	0	0	0	0	0	0	0	0	0	0	0	0	0	0	0	0	0	0	0	0	0	0	0	0	0	0	0	0	0	0	0	0	0	0	0	0	0	0	0	0	0
34bbae4858306f7323ea7819fbe6177b	0	0	0	0	0	0	0	0	0	0	0	0	0	0	0	0	0	0	0	0	0	0	0	0	0	0	0	0	0	0	0	0	0	0	0	0	0	0	0	0	0	0	0	0	0	0	0	0	0
34c50c3d88ff0645b16b8e9bb86487c3	0	0	0	0	0	0	0	0	0	0	0	0	0	0	0	0	0	0	0	0	0	0	0.04	0	0	0	0	0	0	0	0	0	0	0	0	0	0	0	0	0	0	0	0	0	0	0	0	0	0
34c8f1904704e532933d6df4e25bc26e	0	0	0	0	0	0	0	0	0	0	0.05	0	0	0	0	0	0	0.04	0	0	0	0	0	0	0	0	0	0	0	0	0	0	0	0	0	0	0	0	0	0.01	0	0	0	0	0	0	0	0	0
34d9af176f75bf4d453380a3099eb27a	0	0	0	0	0	0	0	0	0	0	0	0	0	0	0	0	0	0	0	0	0	0	0	0	0	0	0	0	0	0	0	0	0	0	0	0	0	0	0	0	0	0	0	0	0.03	0	0	0	0
34da121e240fd2b082cf0ac379314ea4	0	0	0	0	0	0	0	0	0	0	0	0	0	0	0	0	0	0	0	0	0	0	0	0	0	0	0	0	0	0	0	0	0	0	0	0	0	0	0	0	0	0	0	0	0	0	0	0	0
34dda0298950763282e2690ff1d52206	0	0	0	0	0	0	0	0	0	0	0	0	0	0	0	0	0	0	0	0	0	0	0	0	0	0	0	0	0	0	0	0	0	0	0	0	0	0	0	0	0	0	0	0	0	0	0	0	0
34e2e82bca2a3430f023dcc7ab85c0f3	0	0	0	0	0	0	0	0	0	0	0	0	0	0	0	0	0	0.05	0	0	0	0	0	0	0	0	0	0	0	0	0	0	0	0	0	0	0	0	0	0	0	0	0	0	0	0	0	0	0
34e30b4aed3271ce72fe82129277b21f	0	0.04	0.02	0	0.05	0	0	0	0	0.06	0	0.09	0	0	0	0	0	0.02	0	0.07	0	0	0	0	0.05	0	0.04	0.17	0.07	0.01	0	0	0	0	0	0	0	0	0	0	0	0	0	0	0	0	0	0	0
34f4ee9c91fc2a3863fa1de1c90467a6	0	0	0	0	0	0	0	0	0	0	0	0	0	0	0	0	0	0	0	0	0	0	0	0	0	0	0	0	0	0	0	0	0	0	0	0	0.06	0	0	0.01	0	0	0	0	0	0	0	0	0.1
350106f21f84a1e2fc9f32a19db3c6bf	0	0	0	0	0	0	0	0	0	0	0	0	0	0	0	0	0	0	0	0	0	0	0	0	0	0	0	0	0	0	0	0	0	0	0	0	0	0	0	0	0	0	0	0	0	0	0	0	0
35052e0bf9bf1ac6e46064cd70bbbaff	0	0	0	0	0	0	0	0	0.06	0	0	0	0	0	0	0	0.03	0	0	0.04	0	0.09	0.06	0	0	0	0	0	0	0	0	0	0	0	0	0	0	0	0	0.02	0	0	0	0	0	0	0	0	0.06
35063ccc5999e41cae44cb5743d8cb5f	0	0.07	0	0	0	0	0	0	0	0	0	0	0	0	0	0	0	0	0	0.03	0	0	0	0	0	0	0	0	0	0	0	0	0	0	0	0	0	0	0	0	0	0	0	0	0	0	0	0	0
350b5b6a17e0b88b60435a0448bc0386	0	0	0	0	0	0	0	0	0	0	0	0	0	0	0	0	0	0	0	0	0	0	0	0	0	0	0	0	0	0	0	0	0	0	0	0	0	0	0	0	0	0	0	0	0	0	0	0	0
3519ccea10aa8a307590ab29ee3c1686	0.15	0.01	0.06	0.08	0.02	0.12	0.09	0.05	0.02	0.02	0.03	0.12	0.15	0.1	0.02	0.07	0	0.02	0	0	0.02	0.13	0.03	0.02	0.06	0.06	0.04	0.03	0.13	0.02	0	0.15	0.11	0	0.04	0	0.06	0.05	0.06	0.06	0.01	0.23	0.07	0.07	0.32	0.06	0.09	0.12	0.09
351a1e069874c9dacdd2abe36053e244	0	0	0.01	0.04	0.01	0.1	0.02	0	0.03	0	0.02	0.02	0.03	0	0.02	0.02	0.04	0	0.04	0.01	0.03	0.02	0.02	0	0.04	0.03	0.03	0.01	0.02	0.07	0	0	0.06	0	0	0	0.02	0.01	0.07	0.09	0.02	0.09	0.02	0.03	0	0.04	0.03	0.04	0.04
352bc96be816aff2c1a547bdd8f665d1	0	0	0	0	0	0	0	0	0	0	0	0	0	0	0	0	0	0	0	0	0	0	0	0	0	0	0.06	0	0	0	0	0	0	0	0	0	0	0	0	0	0	0	0	0	0	0	0	0	0
35373ccbd4a9b726855ae64c4707e647	0	0	0	0	0	0	0	0	0	0	0	0	0	0	0	0	0	0	0	0	0	0	0	0	0	0	0	0	0	0	0	0	0	0	0	0	0	0	0	0	0	0	0	0	0	0	0.12	0	0
3540a5058802b6800a1d22fe1e6fa5bd	0	0	0	0	0	0	0	0	0	0.02	0	0	0	0	0	0	0	0.02	0	0	0	0.02	0	0	0	0	0	0	0	0	0	0	0	0	0	0	0	0	0	0	0	0	0	0	0	0	0	0	0
3543b30e9e1f277e0182618affa7d572	0	0	0	0	0	0	0	0	0	0	0	0	0	0	0	0	0	0	0	0	0	0	0	0	0	0	0	0.01	0	0	0	0	0	0	0	0	0	0	0	0	0	0	0	0	0	0	0	0	0
354eac64b7e37fa991282755c48098bc	0	0	0	0	0	0	0	0	0	0	0	0.03	0	0	0	0	0	0	0	0	0	0	0	0	0	0	0	0.04	0	0	0	0	0	0	0	0	0	0	0	0	0.07	0	0	0	0	0	0	0	0
3555d80897d3c387ceaa63e22da92126	0	0	0	0	0	0	0	0	0	0	0	0	0	0	0	0	0	0	0	0	0	0	0	0	0	0	0	0	0	0	0	0	0	0	0	0	0	0	0	0	0	0	0	0	0	0	0	0	0
3558303b4ad9e9d6371e1b075f902611	0	0	0	0	0.04	0.05	0	0	0.05	0	0	0	0	0	0	0	0	0.03	0	0	0	0.11	0	0	0	0	0	0	0	0	0	0	0	0	0	0	0	0	0.03	0	0	0	0.04	0	0.02	0	0	0.06	0
355a115c0ef09c7de14a6638d616c45f	0	0	0	0	0	0	0	0	0	0	0	0	0	0	0	0	0	0	0	0	0	0	0	0	0	0	0	0	0	0	0	0	0	0	0	0	0	0	0	0	0	0	0	0	0	0	0	0	0
3564a589cb0343adf65a30b884f062b7	0.02	0	0	0	0	0	0	0	0	0	0	0	0	0	0	0	0.08	0	0.1	0	0.03	0	0	0.18	0	0	0	0	0	0	0	0	0	0	0	0	0	0	0.01	0.08	0	0	0	0	0	0	0	0	0
356bd29a2cfd40c3085fea07eb4dd357	0	0	0	0.07	0	0	0	0	0	0	0	0.08	0	0	0	0	0	0	0	0	0	0	0	0	0.08	0	0	0	0	0.02	0	0	0	0	0	0	0	0	0	0	0.17	0	0	0	0	0	0	0	0
356c601cec75672b8908ef57a272933f	0	0	0	0	0.06	0.12	0	0	0	0	0	0	0	0	0	0	0	0	0	0	0	0	0	0	0	0	0.01	0	0	0	0	0	0	0	0	0	0	0	0	0	0	0	0	0	0	0	0.03	0	0
35712b4dabe637e0f1bc0d12b73aa065	0	0	0	0	0	0	0.01	0	0.02	0	0	0.01	0	0	0	0	0	0	0	0	0	0	0	0	0	0	0	0	0	0	0.07	0	0	0	0	0	0.03	0	0	0	0	0	0	0	0	0	0	0	0
3572a48e369812f648af56e66001e6b4	0	0	0	0	0	0	0	0	0	0	0	0	0	0	0	0	0	0	0	0	0	0	0	0	0	0	0	0	0	0	0	0	0	0	0	0	0	0	0	0	0	0	0	0	0	0	0.09	0	0
357e4ec5d4e4a5619f2e5c065fa66547	0.02	0.01	0.02	0	0.01	0.03	0.04	0.04	0.01	0	0.05	0.04	0.02	0.12	0.1	0.02	0.07	0.07	0.03	0.02	0.05	0	0.08	0.02	0.03	0.02	0.04	0.03	0.04	0.03	0.32	0.14	0.02	0.28	0.04	0.52	0.08	0.06	0.06	0.13	0.08	0.05	0.07	0.02	0.07	0.11	0.03	0.19	0.08
357eafe635f5a7419790e07c0341fc72	0	0	0	0	0	0	0	0	0	0	0	0	0	0	0	0	0	0	0	0	0.05	0	0	0	0	0	0	0	0	0	0	0	0	0	0	0	0	0	0	0	0	0	0	0	0	0	0	0	0
3583738568f79b79c04bfdec732068e7	0	0	0	0	0	0	0	0	0	0	0	0	0	0	0	0	0	0	0	0	0	0	0	0	0	0	0	0	0	0	0	0	0	0	0	0	0	0	0	0	0	0	0.05	0	0	0	0	0	0
358d3df4a7c3989cde327be68cda5297	0	0	0	0	0	0	0	0	0	0	0	0	0	0	0	0	0	0	0	0	0	0	0	0	0	0	0	0	0	0	0	0	0	0	0	0	0	0	0	0	0	0	0.03	0	0	0	0	0	0
359ece0dc8b3b7eaeae1668f8209fb6f	0	0	0	0	0	0.05	0.07	0	0.03	0	0	0	0	0	0	0	0	0	0	0.05	0	0	0	0	0	0	0.04	0	0	0.04	0	0	0	0	0	0	0	0	0.02	0.01	0	0	0.02	0.11	0.01	0	0	0.02	0
35acb07abe51ca9a2b67573bfeb752cb	0	0.02	0	0	0	0	0	0.05	0.02	0	0	0	0	0.13	0	0.02	0	0	0	0	0	0	0	0	0	0	0	0	0	0	0	0.17	0	0	0	0	0	0.17	0	0.06	0.06	0	0	0	0.02	0	0.16	0	0
35c06736359ce84df16edd048bc9dd0d	0	0	0	0	0	0	0	0	0	0	0	0	0	0	0	0	0	0	0	0	0	0	0	0	0	0	0.02	0	0	0	0	0	0	0	0	0	0	0	0	0.07	0	0	0	0	0	0	0	0	0
35c3b9e2a1b497ce59f958c4357d4685	0	0	0	0	0	0	0	0	0	0	0	0	0	0	0	0	0	0	0	0	0	0	0	0	0	0	0	0	0	0	0	0	0	0	0	0	0	0	0	0	0	0	0	0	0	0	0	0	0
35cd0d089a113e7c8eae7efb5c67c55d	0	0	0	0	0	0	0	0	0	0	0	0	0	0	0	0	0	0	0	0.06	0	0	0	0	0	0	0	0	0	0	0	0	0	0	0	0	0	0	0	0	0	0	0	0	0	0	0	0	0
35cd9dc450e3a62e01ac09bea96e9973	0	0	0	0	0	0	0	0	0	0	0	0	0	0	0	0	0	0	0	0	0	0	0	0	0	0	0	0	0	0	0	0	0	0	0	0	0	0	0	0	0	0	0	0	0	0	0	0	0
35d3541131e5793637766f78d6ba373b	0	0	0	0	0	0	0	0	0	0	0	0	0	0	0	0	0	0	0	0	0	0	0	0	0	0	0	0	0	0	0	0	0	0	0	0	0	0	0	0	0	0	0	0	0	0	0	0	0
35f6db82b4c2f8d757fa888ef82a66ba	0	0	0	0	0	0	0	0.02	0	0	0	0	0	0	0	0	0	0	0	0	0	0	0	0	0	0	0	0	0	0	0	0	0	0	0	0	0	0	0	0	0	0	0	0	0	0	0	0	0
3601e8e3f4a3f4e1cc76c0ae10c1e9a1	0	0	0	0	0	0	0	0	0	0	0	0	0	0	0	0	0	0	0	0	0	0	0	0	0	0	0	0	0	0	0	0	0	0	0	0	0	0	0	0	0	0	0	0	0	0	0	0	0
36034fc89118b0920350c421a43adf24	0	0	0	0	0	0	0	0	0	0	0	0	0	0	0	0	0	0	0	0	0	0	0	0	0	0	0	0	0	0	0	0	0	0	0	0	0	0	0.08	0	0	0	0	0	0	0	0	0.08	0
36165f6a13de663bf2e6a72b9ce0268a	0	0.04	0.1	0.03	0	0	0	0	0	0	0.04	0	0.02	0	0	0.1	0.12	0.08	0.08	0.01	0.08	0.09	0.15	0	0	0	0	0.04	0.12	0	0	0	0	0	0	0	0	0.13	0	0	0	0	0	0	0	0	0	0	0
361bc674540906130662fbf03aad5d03	0	0.03	0.02	0.08	0.08	0	0	0	0	0	0	0	0.06	0	0	0	0	0.07	0	0	0	0	0	0	0	0	0.02	0	0.03	0.03	0	0	0	0	0	0	0	0	0.02	0.01	0	0.17	0.06	0	0.09	0	0	0	0
36235518f4939c5d41bb50248292ff69	0	0	0	0	0	0	0	0	0	0	0	0	0	0	0.08	0.05	0	0	0	0	0	0	0	0	0	0	0	0	0	0	0	0	0	0	0	0	0	0	0	0	0	0.1	0	0.13	0	0	0	0.01	0
3626f8470850292b78432a669e9f385a	0	0	0	0	0	0	0	0.02	0	0	0	0	0	0	0	0	0.04	0	0	0	0	0	0	0	0	0	0	0	0	0	0	0	0.14	0	0	0	0	0	0	0.04	0	0.09	0	0	0	0	0	0	0
36287f1ce239d2495f3c8deb27272f0b	0	0	0.04	0	0.06	0	0	0	0.02	0	0	0	0	0	0	0	0	0	0	0	0	0	0	0	0	0	0	0.08	0	0.03	0	0	0	0	0	0	0	0	0	0	0	0	0	0	0	0	0	0	0
3631e7944536736e546f5e2cbddd10ca	0	0	0	0	0	0	0	0	0	0	0	0	0	0	0	0	0	0	0	0	0	0	0	0	0	0	0	0	0	0	0	0	0	0	0	0	0	0	0.02	0	0	0	0	0	0	0	0	0	0
363981d3a3420971a969d56d727dcd70	0	0	0	0	0	0	0	0	0	0	0	0	0	0	0	0	0	0	0	0	0	0	0	0	0	0	0	0	0	0	0	0	0	0	0	0	0	0	0	0	0	0	0	0	0	0.08	0	0	0
363c6b23f6c045aa378ec6df495bc46f	0	0.01	0.08	0.03	0	0	0	0	0	0	0	0	0.06	0	0	0.02	0	0	0	0	0.03	0	0	0	0	0	0	0	0	0	0	0	0	0	0	0	0	0	0	0	0	0	0	0	0	0	0	0	0
3647764898834f18a4d670dd24b1cca8	0	0	0	0	0	0	0	0	0	0	0	0.01	0	0	0	0	0	0	0	0	0	0.01	0	0	0	0	0	0.01	0	0	0	0	0	0	0	0	0	0	0	0	0	0	0	0	0	0	0	0	0
364da1543682de5899f36709c18c2cd1	0.13	0	0.05	0	0	0	0	0	0.14	0.04	0	0	0	0	0	0	0	0.01	0	0	0	0	0.1	0	0	0.15	0.02	0	0	0	0	0	0	0	0	0	0	0	0.1	0	0	0	0	0	0	0	0	0	0
367b993dd6ff09e23c1a4d7454c4bf77	0	0	0	0	0	0	0	0	0	0	0	0	0	0	0	0	0	0	0	0	0	0	0	0	0	0	0	0	0	0	0	0	0	0	0	0	0	0	0	0.05	0	0	0.07	0.01	0.04	0	0.02	0.11	0
3680ce8660489240780d07483d89ddef	0	0	0	0	0	0	0	0	0	0	0	0	0	0	0	0	0	0	0	0	0	0	0	0	0	0	0	0	0	0	0	0	0	0	0	0	0	0	0	0	0	0	0	0	0	0	0	0	0
36823881faf3c3776cd9f11f8cc23fc2	0	0	0	0	0	0	0	0	0	0	0	0	0	0	0	0	0	0	0	0	0	0	0	0	0	0	0.01	0	0	0	0	0	0	0	0	0	0	0	0	0	0	0	0	0	0	0	0	0	0
3689fb2f24e792d3119a6bec290f8962	0	0	0	0	0	0	0	0	0	0	0	0	0	0	0	0	0	0	0	0.02	0	0	0.04	0.01	0	0	0	0	0	0	0	0	0	0	0	0	0	0	0	0	0	0	0.04	0.04	0	0	0	0	0
369761ed4e5bab87db4d201082893b71	0.01	0.02	0	0.02	0	0	0.01	0	0.01	0	0.05	0.02	0	0	0	0	0	0	0	0	0	0	0	0	0	0	0	0	0	0	0	0	0	0	0	0	0	0	0	0	0	0	0	0.16	0	0	0	0	0
36adb68c307dd0081f401814f83e9332	0	0	0	0	0	0	0	0	0	0	0	0	0	0	0	0	0	0	0	0	0	0	0	0	0	0	0	0	0	0	0	0	0	0	0	0	0	0	0	0	0	0	0	0.25	0.09	0	0	0	0
36bc193ca070a43894ed48721d47b7f0	0	0	0	0	0	0	0	0	0	0	0	0	0	0	0	0	0	0	0	0	0	0	0	0	0	0	0	0	0	0	0	0	0	0	0	0	0	0	0	0	0	0	0	0	0	0	0	0	0
36bca7d95f3067e6754acf0e82cbce47	0	0	0	0	0	0	0	0	0	0	0	0.07	0	0	0	0	0	0	0	0	0	0	0	0	0	0	0	0	0	0	0	0	0	0	0	0	0.14	0	0	0	0	0	0	0	0	0	0	0	0
36c0525cf3e7185c1f6694c8bdf57e8d	0	0	0	0.03	0	0	0	0	0	0	0	0	0	0	0	0	0	0	0	0	0	0	0	0	0	0	0	0	0	0	0	0	0	0	0	0	0	0	0	0	0.04	0	0.16	0	0	0	0	0	0
36cfdd2d5f08f1ed0ace005854e53f80	0	0	0	0	0	0	0	0	0	0	0	0	0.09	0	0	0	0	0	0	0	0	0	0	0	0	0	0	0	0	0	0.14	0	0	0	0	0	0	0	0	0	0	0	0	0	0	0	0	0	0
36d02aa793940280414e6b8e95979850	0	0	0	0	0	0	0	0	0	0	0	0	0	0	0	0	0	0	0	0	0	0	0	0	0	0	0	0	0	0	0	0	0	0	0	0	0	0	0	0	0	0	0	0	0	0	0	0	0
36d6d214bc84b55e354a511363712f3b	0	0	0	0	0	0	0	0	0	0	0	0	0	0	0	0	0	0	0	0	0	0	0	0	0	0	0	0	0	0	0	0	0	0	0	0	0	0	0	0	0	0	0	0	0	0	0	0	0
36da3d1043f813f7df2915881a97e1f7	0	0	0	0	0	0	0	0	0	0	0	0	0	0	0	0	0	0	0	0	0	0	0	0	0	0	0	0	0	0	0	0	0	0	0	0	0	0	0.03	0	0	0	0	0	0	0.17	0	0	0
36e8ebcc3ca2b342b7f585d03528d167	0	0	0	0	0	0	0	0	0	0	0	0	0	0	0	0	0	0	0	0	0	0	0	0	0	0	0	0	0	0	0	0	0	0	0	0	0	0	0	0	0	0	0	0	0	0.02	0	0	0
36f42bafe2e29297a2f533d8a29f006c	0	0	0	0	0	0	0	0	0	0	0	0	0	0	0	0	0	0	0	0	0.07	0	0	0	0	0	0	0	0	0	0	0	0	0	0	0	0	0	0	0.03	0	0	0	0	0	0	0	0	0
36fe212ad31e0bbe83faf4ded25e607b	0	0	0	0	0	0	0	0	0	0	0	0	0	0	0	0	0	0	0	0	0	0	0	0	0	0	0	0	0	0	0	0	0	0	0	0	0	0	0	0	0	0	0	0	0	0	0	0	0
3707676633f006cf17981bd59636fa12	0	0	0	0	0	0	0.05	0	0	0	0	0	0	0	0	0	0	0	0	0	0	0	0	0	0	0	0	0	0	0	0	0	0	0	0	0	0	0	0	0	0	0	0	0	0	0	0	0	0
370da27a14f595df3afcb670625b0e90	0.04	0.21	0.21	0.07	0.09	0.08	0.14	0.11	0.08	0.14	0.1	0.08	0.07	0.1	0.23	0.05	0.05	0.03	0	0.14	0.2	0.17	0.16	0.13	0.01	0.11	0.15	0.25	0.27	0.07	0.24	0.14	0.22	0.12	0.11	0.79	0.09	0.22	0.01	0.01	0.04	0.08	0.21	0.19	0.09	0.19	0.2	0.08	0.05
3712e6ed1570f661ea9dadeb7df7488b	0	0	0	0	0	0	0	0	0	0	0	0	0	0.06	0	0	0.01	0	0	0	0	0	0	0	0	0	0	0	0	0	0	0	0	0	0	0	0	0	0.01	0.05	0	0.07	0	0	0	0	0	0	0
3720d1051a461054600a492490300a61	0	0	0	0	0	0	0	0	0	0	0	0	0	0	0	0	0	0	0	0	0	0	0	0	0	0	0	0	0	0	0	0	0	0	0	0	0	0	0	0	0	0	0	0	0	0	0	0	0
37294d33ab53075b86d52668e4c4fa2b	0	0	0	0	0	0	0	0	0	0	0	0	0	0	0	0	0	0	0	0	0	0	0	0	0	0	0	0	0	0	0	0	0	0	0	0	0	0	0	0	0	0	0	0	0	0	0	0	0
3736f44cf2d61e12722a356d83d359f4	0	0	0	0	0.02	0	0.04	0	0.01	0.05	0	0	0.06	0	0.02	0	0	0	0	0	0.02	0.04	0	0	0	0	0	0.02	0.01	0	0	0	0	0	0.05	0	0	0.03	0	0	0.03	0	0	0	0	0	0	0	0
374587ba9f0a04627b417d742822b6ab	0	0	0	0	0	0	0	0	0	0	0	0	0	0	0	0	0	0	0	0	0	0	0	0	0	0	0	0	0	0	0	0	0	0	0	0	0	0	0	0	0	0	0	0	0	0	0	0	0
374bf3c739da4fdc4411c5eb700c3a5e	0.13	0.06	0.08	0.15	0.01	0.05	0	0.08	0	0.04	0.04	0.06	0.1	0.11	0	0.06	0.03	0.13	0.13	0.01	0	0	0	0	0.14	0.02	0.02	0.04	0.03	0.04	0.51	0	0.05	0	0	0	0.08	0	0	0	0	0	0	0	0	0	0	0	0
375062b0d8f4b0d51cc719727f25288a	0	0	0	0	0	0	0	0.02	0	0	0	0	0	0	0	0	0	0	0	0	0	0	0	0	0	0	0	0	0	0	0	0	0	0	0	0	0	0	0	0	0	0	0	0	0	0	0	0	0
375c89ad846b9e7bca4e39f67751daa8	0	0	0	0	0	0	0	0	0	0	0	0	0	0	0	0	0	0	0	0	0	0	0	0	0	0	0	0	0	0	0	0	0	0	0	0	0	0	0	0	0	0	0	0	0	0	0	0	0
37681fb708aee50bdd4424dda520924b	0	0	0	0	0	0	0	0	0	0	0	0	0	0	0	0	0	0.03	0	0	0	0	0	0	0	0	0.02	0	0	0	0.05	0	0	0	0	0	0.12	0.06	0	0	0	0	0	0	0.01	0	0	0	0
3779fc7eb743576fa29ad287b6027a17	0	0	0	0	0	0	0	0	0	0	0	0	0	0	0	0	0	0	0	0	0	0	0	0	0	0	0	0.02	0	0	0	0	0	0	0	0	0	0	0	0	0	0	0	0	0	0	0	0	0
377b32f79da31f5fde6031f763c45b29	0	0	0	0	0	0	0	0	0	0	0	0	0	0	0	0	0	0	0	0	0	0	0	0	0	0	0	0	0	0	0	0	0	0	0	0	0	0	0	0	0	0	0	0	0	0	0	0	0
37804424a37aaa7cbffe5053ed99d89f	0	0	0	0	0	0	0	0	0	0	0	0	0	0	0	0	0	0	0	0	0	0	0	0	0	0	0	0	0	0	0	0	0	0	0	0	0	0	0	0	0	0	0	0	0	0	0	0	0
37811084cc8f06dc6d20988c502305aa	0	0	0	0	0	0	0	0	0	0	0	0	0	0	0	0	0	0	0	0	0	0	0	0	0	0	0	0	0	0	0	0	0	0	0	0	0	0	0	0	0	0	0	0	0	0	0	0	0
37818ed045ad0c4db94699412405204c	0	0	0	0	0	0	0.02	0	0	0	0	0	0	0	0	0	0	0	0	0	0	0	0	0	0	0	0	0	0	0	0	0	0	0	0	0	0	0	0	0	0	0	0	0	0	0	0	0	0
3783bd9ec9af0bebc2a44b3f19a081f7	0	0	0	0	0	0	0.06	0	0	0.04	0	0.02	0	0	0	0	0	0	0.07	0	0	0	0	0	0	0	0	0.03	0	0.07	0	0	0	0	0	0	0	0	0.04	0	0.11	0	0	0	0	0	0.12	0	0.1
378c7f5b6c4fe8fe3a00e70d8e777fec	0	0	0.02	0	0	0	0	0	0	0	0	0	0	0	0	0	0	0.01	0	0	0	0	0	0	0	0	0	0	0	0	0	0	0	0	0	0	0	0.05	0	0.01	0	0	0.05	0	0	0	0	0	0
37ab28678f80dbf947dc54d22d603efd	0	0	0	0	0	0	0	0	0	0	0	0	0	0	0	0	0	0	0	0	0	0	0	0	0	0	0	0	0	0	0	0	0	0	0	0	0	0	0	0	0	0	0	0	0	0	0	0	0
37ac444496b992da9f4bcf10b914b54b	0	0	0	0	0	0	0	0	0	0	0	0	0	0	0	0	0	0	0	0	0	0	0	0	0	0	0	0	0	0	0	0	0	0	0	0	0	0	0	0	0	0	0	0	0	0	0	0	0
37b5d5b06b60650e7a71ecb4a11551ac	0	0	0	0	0	0	0	0	0	0	0	0	0	0	0	0	0	0	0	0	0	0	0	0	0	0	0	0	0	0	0	0	0	0	0	0	0	0	0	0.08	0.11	0	0	0	0	0	0	0	0
37c84e37d364c16bf5e2eacae1043eb3	0	0	0.05	0	0	0	0.02	0	0	0	0	0.11	0	0	0	0	0	0	0	0	0	0	0	0	0	0	0.01	0	0	0	0	0	0	0	0	0	0	0	0	0	0	0	0	0	0	0	0	0	0
37cdb83e65aa118ed7566c7c3b02f1c0	0	0	0	0	0	0	0	0	0	0	0.11	0	0	0	0	0	0	0	0	0	0	0	0	0	0	0	0	0	0	0	0	0	0	0	0	0	0	0	0	0	0	0	0	0	0	0	0	0	0
37d3122af2326d3295754f92155ba667	0	0	0	0	0	0	0	0	0	0	0	0	0	0	0	0	0	0	0	0	0	0	0	0	0	0	0	0	0	0	0	0	0	0	0	0	0	0	0	0	0	0	0	0	0	0	0	0	0
380a945be367da12bbf7f86caf123fa5	0	0	0	0	0	0	0.08	0	0	0	0	0	0	0	0	0	0	0.05	0	0	0.12	0	0	0	0	0	0	0	0	0	0	0	0	0	0	0	0	0	0	0.12	0	0	0	0.05	0.05	0	0.02	0	0
380c3f2985558fb4807c12bce514855e	0	0	0	0	0	0	0	0	0	0	0	0	0	0	0	0	0	0	0	0	0	0	0	0	0	0	0	0	0	0	0	0	0	0	0	0	0	0	0	0	0	0	0	0	0	0	0	0	0
380c4172ba3216ee6780f94f46d72da3	0.03	0	0	0.01	0	0	0.01	0	0	0	0	0	0	0	0	0	0	0	0	0	0	0	0	0	0	0	0	0	0	0	0	0	0	0	0	0	0	0	0	0	0	0	0	0	0	0.09	0	0	0
38112e2b6db716f1c3784234b53d314d	0	0.15	0	0	0	0	0	0	0	0	0	0	0	0	0	0	0	0.03	0	0	0	0	0	0.03	0	0	0	0	0	0	0	0	0	0	0	0.3	0	0	0.03	0.01	0	0	0	0	0	0	0	0	0
381a6d3dbc7d1f0e2b5cff2d68c286c1	0	0	0	0	0	0	0	0	0	0	0.02	0	0	0	0	0	0	0	0	0	0	0	0	0	0	0	0	0	0	0	0	0	0	0	0	0	0	0	0	0	0	0	0	0	0	0	0	0	0
381d1fd7e8d3602bfd99fa8509b066c5	0.04	0	0	0.03	0	0.03	0.02	0.1	0.02	0	0	0	0	0	0	0	0	0	0.14	0	0.27	0	0	0	0	0	0	0.07	0	0	0	0	0	0	0	0	0	0	0	0	0	0	0	0	0	0	0	0	0
38216bb36525b05e6e68ad0174d61a50	0	0	0	0	0	0	0	0	0	0	0	0	0	0	0	0	0	0	0	0	0	0	0	0	0	0	0	0	0	0	0	0	0	0	0	0	0	0	0	0	0	0	0	0	0	0	0	0	0
383527b48aa294a43edf6ec70f7592ec	0.13	0.03	0.07	0.11	0.05	0.04	0.02	0.04	0.04	0	0	0.05	0.04	0	0.06	0	0	0.03	0.02	0	0	0	0.09	0	0	0	0.05	0.03	0.01	0.06	0	0	0.18	0	0	0	0	0.11	0	0	0	0	0	0	0	0	0	0	0
38398fd85c3e0cf2b06156f108250dad	0	0	0	0	0	0	0.05	0	0.1	0	0	0	0	0	0	0	0	0	0	0	0	0	0	0	0	0	0	0	0	0.02	0	0	0	0	0	0	0	0	0	0.06	0.02	0	0	0	0	0	0	0	0
383b5d4ebaab29d8652ca8c16eddf41b	0	0	0	0	0	0	0	0	0	0	0	0	0	0	0	0	0.05	0	0	0	0	0	0	0	0	0	0	0	0	0	0	0	0	0	0	0	0	0	0	0	0	0	0	0	0	0	0	0	0
3845405c34af81518844e22159d46eef	0	0	0	0	0	0	0	0	0	0	0	0	0	0	0	0	0	0	0.11	0	0.05	0	0.09	0	0	0	0	0	0	0	0	0.24	0	0	0	0	0	0	0	0	0	0.03	0	0	0.02	0	0	0	0
3847e5b81e2e49680fdbcf4196ac1ac2	0	0	0.07	0	0	0	0	0	0	0	0	0	0	0.06	0	0	0	0	0	0	0	0	0	0	0	0	0	0	0	0	0	0	0	0	0	0	0	0	0	0	0	0	0	0	0	0	0	0	0
38544d8b2b758312e2c94803673549da	0.04	0	0	0	0	0	0.02	0	0	0.01	0	0	0	0	0	0	0.05	0	0	0	0	0	0	0.05	0	0	0	0	0	0	0	0	0	0	0.17	0	0	0	0	0	0.12	0.06	0	0	0	0	0.02	0.16	0.14
3875d3ded66c4e7b99b606b52c3adf2c	0	0	0	0	0	0	0	0	0	0	0	0	0	0	0	0	0	0	0	0	0	0	0	0	0	0	0	0	0	0	0	0	0	0	0	0	0	0	0	0	0	0	0	0	0	0	0	0	0
3878253259bccf898f1dec1bbdc31f18	0	0	0	0	0	0	0	0	0	0	0	0	0	0	0	0	0	0	0	0	0	0	0	0	0	0	0	0	0	0	0	0	0	0	0	0	0	0	0	0	0	0	0	0	0	0	0	0	0
38822ffc9d5a52f96d1a535a1217866b	0.03	0.03	0.04	0	0.05	0.04	0.05	0.06	0.03	0.03	0.08	0.05	0.05	0.07	0.09	0.03	0.07	0.02	0.01	0.12	0.13	0.03	0.09	0.03	0.03	0.05	0.03	0.01	0.02	0.05	0.04	0.06	0.02	0.13	0	0	0	0.03	0.05	0.09	0.17	0.05	0.04	0.05	0.03	0.03	0.03	0.12	0.06
388c422ca6bfd51a6be23dbac75876dd	0	0	0	0	0	0	0	0	0	0	0	0	0	0	0	0	0	0	0	0	0	0	0	0	0	0	0	0	0	0.07	0	0	0	0	0	0	0	0	0	0	0	0	0	0	0	0	0	0	0
38a047c3b9d382248a14b273b671e21f	0	0	0	0	0	0	0	0	0	0	0	0	0	0	0	0	0	0	0	0	0	0	0	0	0	0	0	0	0	0	0	0	0	0	0	0	0	0	0	0	0	0	0	0	0	0	0	0	0.09
38a0b7ec75ad4bb027246b0de8feaa5f	0	0	0	0	0	0	0	0	0	0	0	0	0	0	0	0	0	0	0	0	0	0	0	0	0.09	0	0	0	0	0	0	0	0	0	0	0	0	0	0	0	0	0	0	0	0	0	0	0	0
38a686f5086bbcd52283d7dc294748a8	0	0	0	0	0	0	0	0	0	0	0	0	0	0	0	0	0	0	0	0	0	0	0	0	0	0	0	0	0.04	0	0	0	0	0	0	0	0	0	0	0	0.01	0	0	0	0	0	0	0	0
38ae888985152a84986d779916e40bc3	0	0	0	0	0	0	0	0	0	0	0	0	0	0	0	0	0	0	0	0	0	0	0	0	0	0	0	0	0	0	0	0	0	0	0	0	0	0	0	0	0	0	0	0	0	0	0	0	0
38b6f2b259543aa529afb4ca91c91480	0	0	0	0	0	0	0	0	0	0	0.06	0	0	0	0	0	0	0	0	0	0	0	0	0	0	0	0	0	0	0	0	0	0	0	0	0	0	0	0	0	0	0	0	0	0	0	0	0	0
38bda8935009b6ca7daf5ccc0abe2500	0	0	0	0	0.06	0	0	0	0	0	0	0.06	0	0	0	0	0	0	0	0	0	0	0	0	0.09	0	0	0	0	0	0	0	0	0	0	0	0	0	0	0	0	0	0	0	0	0	0	0	0
38c05fcac10a3cd1a67edb05410b0306	0	0	0	0	0	0.09	0	0	0.05	0	0.13	0.07	0	0	0	0.08	0	0	0	0	0	0	0	0	0	0	0	0	0	0.01	0	0	0	0	0	0	0.19	0	0.02	0.03	0	0	0.01	0.01	0.06	0	0	0.04	0
38cd205988e5ec213413e2c2f9bcee01	0.01	0.02	0.03	0.03	0.04	0.04	0.04	0.03	0.01	0.05	0.03	0.04	0	0.18	0.1	0.01	0.07	0.07	0.08	0.06	0	0.02	0	0.07	0.08	0.07	0.03	0.05	0.05	0.01	0	0	0.17	0	0.11	0	0	0.1	0.08	0.12	0.07	0.03	0.02	0	0.02	0.12	0	0	0.04
38cf8353f8653b3c27c43f11ac16566c	0	0	0	0	0	0	0	0	0	0	0	0	0	0	0	0	0	0	0	0	0	0.21	0.02	0	0	0	0	0.07	0	0	0	0	0	0	0	0	0	0	0	0	0	0	0	0	0	0	0	0	0
38d15b955ef3f7499e3ce0821878ee16	0	0	0.15	0	0.04	0	0	0.03	0.05	0	0	0	0.14	0	0	0	0.15	0	0.26	0	0	0.04	0	0	0.14	0	0	0.12	0	0.01	0	0.32	0	0	0	0.23	0.3	0	0	0	0	0	0	0	0	0	0	0	0
38d608448480a0b0217e551b0067b55d	0	0	0	0	0	0	0	0	0	0	0	0	0	0	0	0	0	0	0	0	0	0	0	0	0	0	0	0	0	0	0	0	0	0	0	0	0	0	0	0	0	0	0	0	0	0	0	0	0
38d91ce0b9c1cfdfe238fd442ea07696	0	0	0	0	0	0	0	0	0	0	0	0	0	0	0	0	0	0	0	0	0	0	0	0	0	0	0	0	0	0	0	0	0	0	0	0	0	0	0	0	0	0	0	0	0	0	0	0	0
38e7d818263c7940304d24ca06b6537c	0	0	0	0	0	0	0	0	0	0	0	0	0.03	0	0	0	0.02	0	0	0	0	0	0	0	0	0	0	0	0	0	0	0	0	0	0	0	0	0	0	0	0	0	0	0	0	0	0	0	0
38eaf4b118d6479e10229ccd94e248d3	0	0	0	0.02	0	0	0	0	0	0	0	0	0.03	0	0	0	0	0	0.12	0	0	0	0	0	0.1	0	0.05	0	0	0	0	0	0	0	0	0	0	0	0	0	0	0	0	0	0	0	0	0	0
38f67ddf76866dc41a760a59b6074d29	0	0	0	0	0	0	0.02	0.02	0	0	0	0.02	0	0	0	0	0	0	0	0	0	0.07	0.07	0	0.02	0	0	0	0.09	0	0	0	0	0	0	0	0	0	0	0	0	0	0	0	0	0	0.05	0	0
38f8184454d195b1ae469a99861cd2d8	0	0	0	0.11	0	0	0	0	0	0	0	0	0	0	0	0	0	0	0	0	0	0	0	0	0	0	0	0	0	0	0	0	0	0	0	0	0	0	0.05	0	0	0	0	0	0.04	0	0	0	0
38f89554eceb90ca6e24ea74cb59e375	0	0	0	0	0	0	0	0.04	0	0	0	0	0	0	0	0	0	0	0	0	0	0	0	0	0	0	0	0	0	0	0	0	0	0	0	0	0	0	0	0	0	0	0	0	0	0	0	0	0
38fb74c898c4640ab0e681a354d0d617	0	0	0	0	0	0	0	0	0	0	0	0	0	0	0	0	0	0	0	0	0	0	0	0	0	0	0	0	0	0	0	0	0	0	0	0	0	0	0	0	0	0	0	0	0	0	0	0	0
3903201f05768c04c0898f71ad2ab33e	0.01	0	0.03	0	0.08	0	0	0.06	0.02	0	0	0.05	0	0	0	0.1	0	0	0	0	0.1	0	0	0	0.09	0	0	0	0	0	0.3	0	0	0	0	0	0	0	0.02	0	0	0.09	0	0	0	0	0.17	0.03	0
391ea15cfa2e1c2eda8f01a1039e43b2	0	0	0	0	0	0	0	0	0	0	0	0	0.21	0.22	0	0.01	0.05	0.03	0	0.02	0.13	0	0.1	0	0	0.17	0	0	0	0	0	0	0	0	0	0	0	0	0.01	0	0	0	0	0	0	0	0	0.16	0.12
39213d4a1423b6d62f3a317cb170552c	0.02	0	0	0	0.02	0	0	0	0.02	0	0	0.03	0	0	0	0	0.14	0	0	0	0.06	0	0	0	0.03	0	0	0	0	0.02	0	0	0	0	0	0	0	0	0.04	0	0	0	0	0	0	0	0	0	0
3930f0931b1c1f1045f298cc8a7d2ef7	0	0	0	0	0	0	0	0	0.08	0	0	0	0	0	0	0	0	0	0	0	0	0	0	0	0	0	0	0	0	0	0	0	0	0	0	0	0	0	0	0	0	0	0	0	0	0	0	0	0
393bad75ffed12098a76a410f6ac427a	0	0	0	0	0	0	0	0	0.02	0	0	0	0	0	0	0	0	0	0	0	0	0.08	0	0	0	0	0	0	0	0	0	0	0	0	0	0	0	0	0	0	0	0	0	0.06	0	0	0	0	0
3950c443f14cc641d6543154294ae686	0	0	0	0	0	0	0	0	0	0	0	0	0	0	0	0	0	0	0	0	0	0	0	0	0	0	0	0	0	0	0	0	0	0	0	0	0	0	0	0	0	0	0	0	0	0	0	0	0
39517fc7d9d882a19082366260f22151	0.08	0	0	0	0	0	0	0	0	0	0	0	0	0	0	0	0	0	0	0	0	0	0	0	0	0	0	0.01	0	0	0	0.14	0	0	0	0	0	0	0	0	0	0	0	0	0	0	0	0	0
3954147c365dff684f6be909c38949f6	0	0	0.13	0	0.01	0	0	0	0	0	0	0	0	0	0	0	0	0.01	0.05	0	0	0	0	0	0	0.04	0	0	0	0.04	0	0	0	0	0	0	0	0	0	0	0.03	0.12	0.06	0.23	0	0	0	0	0
3956e3321413e34548534ab1c5805b6b	0	0	0	0	0	0	0	0	0	0	0	0	0	0	0	0	0	0	0	0	0	0	0	0	0	0	0	0	0	0	0	0	0	0	0	0	0	0	0	0	0	0	0	0	0	0	0	0	0
395a52ac596888aba7a9f1c627c53cb4	0	0	0	0	0	0	0	0	0.08	0	0	0	0	0	0.04	0	0	0	0	0	0	0	0	0	0	0	0	0	0	0	0	0	0	0	0	0	0	0	0	0	0	0	0	0	0	0	0	0	0
3966cd3de813198a2ba692db6cf74ac9	0	0	0.02	0	0	0.02	0.01	0.02	0	0.01	0.02	0	0	0	0	0.02	0.01	0.05	0.05	0	0.01	0	0.01	0.03	0.02	0.06	0	0.01	0.02	0	0	0	0.04	0	0	0	0	0	0	0	0	0.01	0	0	0.01	0	0	0	0
396e59c54afaf61233d7a15234d21d8b	0	0	0	0	0	0	0	0	0	0	0	0	0	0	0	0	0	0	0	0	0	0	0	0	0	0	0.02	0	0	0	0	0	0	0	0	0	0	0	0	0	0	0	0	0	0	0	0	0	0
3984069a90614ecd1cafe00931e90c82	0	0	0	0.05	0	0	0.03	0	0.07	0	0	0	0	0	0	0	0	0	0	0	0	0	0	0	0	0	0.12	0	0	0	0	0	0	0	0	0	0	0	0	0	0	0	0	0	0	0	0	0	0
39aa51c76ab8edcb623680860665196a	0	0	0	0	0	0	0	0	0.01	0	0.01	0	0	0.05	0	0	0.02	0	0	0.03	0	0	0	0	0	0	0	0	0	0	0	0	0	0	0	0	0	0	0	0	0	0.04	0	0	0	0	0	0	0
39b1a359370dc3bc38e5a0796a44137c	0	0	0	0	0	0	0	0	0	0	0	0	0	0	0	0	0	0	0	0	0	0	0	0	0	0	0	0	0	0	0	0	0	0	0	0	0	0	0	0	0	0	0	0	0	0	0.02	0	0
39d2213ef078a69a8e745212b57e8290	0	0	0	0	0	0	0	0	0	0	0	0	0	0	0	0	0	0	0	0	0	0	0	0	0	0	0	0	0	0	0	0	0	0	0	0	0	0	0	0	0	0	0	0	0.05	0	0.03	0	0
39db85758768b3e4d37baed1bc7eb994	0	0.02	0	0	0	0	0	0	0	0	0	0	0	0	0	0	0	0	0	0	0	0	0	0.01	0	0	0	0	0	0	0	0	0	0	0	0	0	0	0	0	0	0	0	0	0	0	0	0	0.04
39e0ffca2d2e33e675ac32d59e945308	0	0	0	0	0	0	0	0	0	0	0	0	0	0	0	0	0	0	0	0	0	0	0	0	0	0	0	0	0	0	0	0	0	0	0	0	0	0	0	0	0	0	0	0.17	0	0	0	0	0
39e80926b56239331c59babcdf5349b4	0	0	0	0	0	0	0	0	0	0	0	0	0	0	0	0	0	0	0	0	0	0.07	0	0	0	0	0	0	0	0	0	0	0	0	0	0	0	0	0	0	0	0	0.03	0	0	0.09	0	0	0.15
39f03f74af53ef79f9932fec8154b7a8	0	0	0	0	0	0	0	0	0	0	0	0	0	0	0	0	0	0	0	0	0	0	0.09	0	0	0	0	0	0	0	0	0	0	0	0	0	0	0	0	0	0	0	0	0	0	0	0	0	0
39f1fdd776d3b6fa95a8c82871d996bb	0	0	0	0	0	0	0	0	0	0	0	0	0	0	0	0	0	0	0	0	0	0	0	0	0	0	0	0	0	0.1	0	0	0	0	0	0	0	0	0	0	0	0	0	0	0	0	0	0	0
39f43d13853d728a2016d0eb5d37c23a	0	0	0	0	0	0	0	0	0	0.08	0	0	0	0	0	0	0	0	0	0	0	0	0	0	0	0	0	0	0	0	0	0	0	0	0	0	0	0	0	0	0	0	0	0	0	0	0	0	0
39fb332d6a306fe6d85c555b3ea601f9	0	0	0	0	0	0	0	0	0	0	0	0	0	0	0	0	0.01	0	0	0.05	0	0	0	0	0	0	0	0.01	0	0	0	0	0	0	0	0	0	0	0	0	0	0	0	0	0	0	0	0	0
39fe7103df9b86e4d0e1b25470f20d36	0	0	0	0	0	0	0	0	0	0	0	0	0	0	0	0	0	0	0	0	0	0	0	0	0	0	0	0	0	0	0	0	0	0	0	0	0	0	0	0	0	0	0	0	0	0	0	0	0
3a02714a9c240b3fc64c404f87a87c7e	0	0	0	0	0	0	0	0.03	0.02	0	0	0	0.13	0	0	0	0	0	0	0	0	0	0	0	0	0	0	0	0	0	0	0.02	0	0	0	0	0	0.05	0	0.02	0.01	0	0	0	0	0	0	0	0
3a03d2fe2c082a7ad7608f21c0038d19	0	0	0	0	0	0	0	0	0	0	0	0.03	0	0	0	0	0	0	0	0	0	0	0	0	0	0	0	0	0	0	0	0	0	0	0	0	0	0	0	0	0	0	0	0	0	0	0	0	0
3a065f216eebfcbcc24b3925df3d39d8	0	0	0	0	0.03	0	0	0.07	0.03	0	0	0	0.01	0.17	0	0	0.05	0.12	0	0.06	0	0.02	0	0	0.07	0.23	0	0.11	0.11	0.08	0	0	0	0	0	0	0	0	0	0	0	0	0	0	0	0	0	0	0
3a0ad1d511fa599386ed9eb6d7252f7e	0.01	0	0	0	0	0	0.04	0	0.01	0	0	0	0	0	0	0	0.02	0	0	0	0	0	0	0	0	0	0	0	0	0	0	0	0	0	0	0	0	0	0.12	0.02	0	0	0	0.15	0.05	0.05	0.08	0	0
3a10d753098a662df7ed42c40c4b9f98	0.1	0.01	0.05	0.05	0	0.19	0.02	0	0.02	0	0	0.03	0	0	0	0	0.08	0.08	0	0	0	0.07	0	0.08	0	0	0.09	0.02	0.08	0.08	0	0	0	0	0	0	0.17	0.1	0.03	0.01	0.03	0.02	0.08	0	0	0.06	0.02	0.08	0.13
3a1cfccb0bbf1577f75a614a8c96a969	0	0	0.03	0	0	0	0	0	0	0	0	0	0	0	0	0	0	0	0	0	0	0	0	0	0	0	0	0	0	0.01	0	0	0	0	0	0	0	0	0	0	0	0	0	0	0	0	0	0	0
3a268e40971f05235ee0a3e3455d9106	0	0	0	0	0	0	0	0	0	0	0	0	0	0.11	0	0	0	0	0	0	0	0	0	0	0	0	0	0	0	0	0	0	0	0	0	0	0	0	0	0.12	0	0	0	0	0	0	0	0	0
3a28257323fb9d52d5125a3fb503f29b	0	0	0	0	0	0	0	0	0	0	0	0	0	0	0	0	0	0	0	0	0	0	0	0	0	0	0	0	0	0	0	0	0	0	0	0	0	0	0	0	0	0	0	0	0	0	0	0	0
3a2fab0c4139a191e99d6d1e1d41b6ed	0	0	0	0	0	0	0	0	0	0	0	0	0	0	0	0	0	0.02	0	0	0	0	0	0	0	0	0	0.07	0	0.06	0	0	0	0	0	0	0	0	0	0	0	0	0	0	0	0	0	0	0
3a318a81a783f16c83f5f1f0d9f5e583	0	0	0	0	0	0	0	0	0	0	0	0	0	0	0	0.06	0	0	0	0	0	0	0	0	0	0	0	0.05	0	0	0	0	0	0	0	0	0	0	0	0	0	0	0	0	0	0	0	0	0
3a33edf203c69bbf636d884cd512d904	0	0	0	0	0	0	0.02	0	0	0	0	0	0	0	0	0	0	0	0	0	0	0	0	0	0	0	0	0	0	0	0	0	0	0	0	0	0	0	0	0	0	0	0	0	0	0	0	0	0
3a34dbef739193d67df697a7441a1049	0	0	0	0	0	0	0	0	0	0	0	0	0	0	0	0	0	0	0	0	0	0	0	0	0	0	0	0	0	0	0	0	0	0	0	0	0	0	0	0	0	0	0	0	0	0	0	0	0
3a3c79cfb9f867ee49d9749d10c9813a	0	0.05	0	0	0	0	0	0	0	0	0	0	0	0	0	0	0	0	0	0	0	0	0	0	0	0	0	0	0	0	0	0	0	0	0	0	0	0	0	0	0	0	0	0	0	0	0	0	0
3a43e1d6f510e65bf691c269e9896435	0	0	0	0	0	0	0	0	0	0	0	0	0	0	0	0	0	0	0	0	0	0	0.05	0.08	0	0	0	0	0	0	0	0	0	0	0	0	0	0	0	0	0.08	0.02	0	0	0	0	0	0	0
3a455db85bf4c1e425440ed70f9afbc1	0	0	0	0	0	0	0	0	0	0	0.03	0	0	0	0	0	0	0	0	0	0.02	0	0	0	0	0	0	0	0	0	0	0	0	0	0	0	0	0	0	0	0	0	0	0	0	0	0	0	0
3a4b59209003cd1701f000519d07bd37	0	0	0	0	0.17	0	0.12	0	0.02	0.05	0	0	0	0	0.17	0.06	0	0	0	0.07	0	0	0	0	0.06	0	0	0	0	0.08	0	0	0	0	0	0	0	0	0	0	0	0	0	0	0	0	0	0	0
3a4d7ace11279b041ead50fa3d28f631	0.02	0	0	0	0	0	0	0	0	0	0	0	0	0	0	0	0	0	0	0	0	0	0	0	0	0	0	0	0	0	0	0	0	0	0	0	0	0	0	0	0	0	0	0	0	0	0	0	0
3a55edc29c46be8673949dfd8e4c451e	0.22	0.42	0.24	0.21	0.34	0.37	0.43	0.23	0.47	0.52	0.42	0.58	0.16	0.25	0.29	0.38	0.32	0.38	0.41	0.49	0.52	0.27	0.71	0.28	0.33	0.79	0.12	0.23	0.16	0.13	0.17	0.14	0.11	0.15	0.32	0.33	0.48	0.2	0.27	0.12	0.09	0.17	0.34	0.05	0.21	0.11	0.13	0.1	0.02
3a5ca373229ec90190399bd0ef2683b7	0	0	0	0	0	0	0	0	0	0	0	0	0	0	0	0	0	0	0	0	0	0	0	0	0	0	0	0	0	0	0	0	0	0	0	0	0	0	0	0	0	0	0	0	0	0	0	0	0
3a7842454f2bac09b354eca59b186e60	0	0	0	0	0	0	0	0	0	0	0	0	0	0	0	0	0	0	0	0	0	0	0	0	0	0	0	0	0	0	0	0	0	0	0	0	0	0	0	0	0	0	0	0	0	0	0	0	0.05
3a7cbcd01623a164d72d586de2dfebfd	0	0	0	0	0	0	0	0	0	0	0	0	0	0	0	0	0	0	0	0	0	0	0	0	0	0	0	0	0	0	0	0	0	0	0	0	0	0	0	0	0	0	0	0	0	0	0	0	0
3a7cd2e4da19f54c5359580f3ac4f17d	0	0	0	0	0	0	0	0	0	0	0	0	0	0	0	0	0	0	0	0	0	0	0	0	0	0	0	0	0	0	0	0	0	0	0	0	0	0	0	0	0	0	0	0	0	0	0	0	0
3a817e0d3c779c968d5c973b5b720e63	0	0	0	0	0	0	0	0	0	0	0	0	0	0	0	0	0	0	0	0	0	0	0	0	0	0	0	0	0	0	0	0	0	0	0	0	0	0	0.05	0	0.06	0	0	0	0.06	0	0	0	0
3a8237d6afb2493881a525e3b36d2cc8	0	0	0	0	0	0	0	0	0	0	0	0	0	0	0	0	0	0	0	0	0	0	0	0	0	0	0	0	0	0	0	0	0	0	0	0	0	0	0	0	0	0	0	0	0	0	0	0	0
3a845f2c83393481b2fe4560d3b4db8e	0	0	0	0	0	0	0	0	0	0	0	0	0	0	0	0	0	0	0	0	0	0	0	0	0	0	0	0	0	0	0	0	0	0	0	0	0	0	0	0	0	0	0	0	0	0	0	0	0
3a8dedd55b7f02203d722c26cb6ee510	0.02	0.06	0	0	0.04	0.09	0	0	0	0.03	0.01	0	0	0	0	0.02	0	0.03	0	0.01	0	0	0	0	0	0	0	0.04	0.05	0	0	0	0.08	0	0	0.33	0	0	0	0	0	0	0	0	0	0	0	0	0
3a8e02472d8a9860abee91eee76956f9	0	0	0	0	0	0	0	0	0	0	0	0	0	0	0	0	0	0	0	0	0	0	0	0	0	0.05	0	0	0	0	0	0	0	0	0	0	0	0	0	0	0	0	0	0	0	0	0	0	0
3a8ea938ea486bb1d3375e722350eda2	0	0	0	0	0.01	0.13	0	0	0	0	0.02	0	0.02	0.04	0	0	0	0	0	0.05	0.02	0.08	0	0.02	0	0.05	0	0	0	0	0	0	0	0	0	0	0	0	0	0	0.02	0	0	0	0	0	0	0	0
3a8ec4ce056a97e83eb307254db614c0	0	0	0	0	0	0	0	0	0	0	0	0	0	0	0	0	0	0	0	0	0	0	0	0	0	0	0	0	0	0	0	0	0	0	0	0	0	0	0	0	0	0.03	0	0	0	0	0	0	0
3a9e61ff892921c4bdce07444cf86877	0	0	0	0	0	0	0	0	0	0	0	0	0	0	0	0.04	0	0	0	0	0	0	0	0	0	0	0	0	0	0	0	0	0	0	0	0	0	0	0	0	0	0	0	0	0	0	0	0	0
3aa2531120ae357cac33ca1165e2fa1e	0.01	0.03	0.05	0	0	0.04	0.04	0	0.02	0.13	0	0.01	0	0	0	0	0	0	0	0	0	0.04	0	0.02	0	0.09	0.03	0	0	0.09	0.35	0	0.01	0	0	0.9	0.03	0.07	0	0.02	0.04	0	0	0	0.09	0	0.03	0.07	0.11
3aa2875b9beafb35eb3cec4af5abd815	0	0	0.03	0	0	0	0	0	0	0	0	0	0	0	0	0	0	0	0	0	0	0	0	0	0	0	0	0	0	0	0	0	0	0	0	0	0	0	0	0	0	0	0	0	0	0	0	0	0
3aa39ca4078dd749f76efb738c690813	0.02	0.03	0.02	0.14	0.01	0.05	0.05	0.04	0	0.05	0.01	0.05	0.08	0.28	0.03	0.04	0.05	0.01	0.07	0.04	0.01	0.05	0.04	0.04	0.26	0.12	0.01	0.12	0	0.03	0	0	0	0	0	0	0	0	0.04	0.04	0.04	0.05	0.02	0	0.04	0	0.25	0.46	0
3aaae7b0288ad1818b1fb117e3bc1ae0	0	0	0	0	0	0	0.02	0	0	0	0	0	0	0	0	0	0	0	0	0	0	0	0	0	0	0	0	0	0	0	0	0	0	0	0	0	0	0	0	0	0	0	0	0	0	0	0	0	0
3ab679adeef577d960be292b0e39b6b9	0	0.03	0	0	0.09	0	0.03	0	0.05	0	0.04	0.15	0	0	0.08	0	0.06	0.03	0.11	0	0	0	0	0	0	0	0.12	0	0.02	0.04	0.36	0	0	0	0	0	0.25	0	0	0	0	0	0	0	0	0	0	0	0
3ab6da48d5cac332143248fefb9d000c	0	0	0	0	0	0	0	0	0	0	0	0	0	0	0	0	0	0	0	0	0	0	0	0	0	0	0	0	0	0	0	0	0	0	0	0	0	0	0	0	0	0	0	0	0.04	0	0	0	0
3ac04b9aacbe6a363f8cd1116e76d7a9	0	0	0	0	0	0	0	0	0	0	0	0	0	0	0	0	0	0	0	0	0	0	0	0	0	0	0	0	0	0	0	0	0	0	0	0	0	0	0	0	0	0	0	0	0	0	0	0	0
3ac8eceea7633b53657cb810b3e8952c	0	0	0	0	0	0	0	0	0	0	0	0	0	0	0	0	0	0	0	0	0	0	0	0	0	0	0	0	0	0	0	0	0	0	0	0	0	0	0	0	0	0	0	0	0	0	0	0	0
3acb8f1e342d4db32e943d1567b1ab50	0	0	0	0	0.03	0	0.01	0	0	0.02	0	0	0	0	0	0	0	0	0	0	0	0	0	0	0	0	0	0	0	0	0	0	0	0	0	0	0	0	0	0.05	0.03	0	0.04	0.05	0.07	0	0.02	0	0.08
3acbe9c55da5b4f57b5b116971c80749	0	0	0	0	0	0	0	0	0	0	0	0	0	0	0	0	0	0	0	0	0	0	0	0	0	0	0	0	0	0	0	0	0	0	0	0	0.15	0	0	0	0	0	0	0	0	0	0	0	0
3acdae33225532ed5b21b16cef476c64	0	0	0	0	0	0	0	0	0	0	0	0	0	0	0	0	0	0	0	0	0	0.02	0	0	0	0	0	0	0	0	0	0	0	0	0	0	0	0	0	0	0	0	0	0	0	0	0	0	0
3adcf12f18d4ab2630ae01728958fe32	0	0	0	0	0	0	0	0	0	0.01	0	0	0	0	0	0	0	0	0	0	0	0	0	0.02	0	0	0	0	0	0	0	0	0	0	0	0	0	0	0	0	0	0	0	0	0	0	0	0	0
3ae39e93571565e047597ca5596c2924	0	0	0	0	0	0	0.02	0	0	0	0.01	0.03	0	0	0	0	0	0.04	0	0	0	0	0	0	0	0	0.06	0	0	0.01	0	0	0	0	0	0	0.03	0	0.02	0.03	0.02	0	0.06	0.1	0.03	0.1	0.03	0.08	0
3ae81f8d583e1307f58bfebd0ca3592c	0	0	0	0	0	0	0	0	0.02	0.02	0	0.03	0.03	0.18	0.09	0	0	0	0	0	0	0	0	0	0	0	0	0.02	0	0	0	0	0	0	0	0	0	0	0.02	0.03	0.05	0	0.05	0.03	0.04	0.16	0	0	0
3aeaa305d2bda95d61a26af94dc76a44	0	0	0	0	0	0	0	0	0	0	0	0	0	0	0	0	0	0	0	0	0	0	0	0	0	0	0	0	0	0	0	0	0	0	0	0	0	0	0	0	0	0	0	0	0	0	0.03	0	0
3af8840fae45ee975d0bcbbf9a6308a9	0	0	0	0	0	0	0	0	0	0	0	0	0	0	0	0	0	0	0	0	0	0	0	0	0	0	0	0	0	0	0	0	0.01	0	0	0	0	0	0	0	0	0	0	0	0	0	0	0	0
3b139b2518b90d7224529b81890331c5	0	0	0	0	0	0	0	0	0	0	0	0	0	0	0	0	0	0	0	0	0	0	0	0	0	0	0	0	0	0	0	0	0	0	0	0	0	0	0	0	0	0	0	0	0	0	0	0	0
3b1886edc695d58a3dad86550b6cc33e	0	0	0	0	0	0	0.01	0	0.03	0.01	0	0	0	0	0	0	0	0.03	0	0	0	0.02	0	0	0	0	0.02	0.04	0.01	0	0	0	0	0	0	0	0	0	0	0	0	0	0.1	0	0	0	0	0	0
3b23b32ee6ad6ca6ea94c2ae9c5b01f7	0	0	0	0	0	0	0	0	0	0	0	0	0	0	0	0	0	0	0	0	0	0	0	0	0	0	0	0	0	0	0	0	0	0	0	0	0	0	0	0	0	0	0	0	0	0	0	0	0
3b241e9b7e35f3ca34cfa942c7b5bdd3	0	0	0	0	0	0	0	0	0	0	0	0	0	0	0	0	0	0	0	0	0	0	0	0	0	0	0	0	0	0	0	0	0	0	0	0	0	0	0	0	0	0	0	0	0.02	0	0	0	0
3b28f7b6c765986073eae2e57e78a424	0	0	0	0	0	0	0	0.01	0	0	0.03	0	0	0	0.01	0	0	0	0	0	0	0	0	0	0	0	0	0	0	0	0	0.18	0	0	0	0	0	0	0	0.08	0.02	0	0	0	0	0	0.09	0	0
3b3005b62e7c236f01be1eb61ab27313	0	0	0	0	0	0	0	0	0	0	0	0	0	0	0	0	0	0	0	0.07	0	0	0	0	0	0	0	0	0	0	0	0	0	0	0	0	0	0	0	0	0	0	0	0	0	0	0	0	0
3b38e5702c8602323d436ad1898d9902	0	0	0	0	0	0	0	0	0	0	0.02	0	0	0	0	0	0	0	0	0	0	0	0.03	0	0	0	0	0	0	0	0	0	0	0	0	0	0	0	0	0	0	0	0	0	0	0	0	0	0
3b460063890404003ae10d304e13210a	0	0	0	0	0.07	0	0.02	0	0	0	0	0.04	0	0	0	0	0	0	0	0	0	0	0	0	0	0	0	0.11	0	0	0	0	0	0	0.16	0	0	0	0	0	0	0	0	0	0	0	0	0	0
3b4ce1d00176b8ba80f35233e04503e4	0	0	0	0	0	0	0	0	0	0	0	0	0	0	0	0	0	0	0	0	0	0	0	0	0	0	0	0	0	0	0	0	0	0	0	0.09	0	0	0	0	0	0	0	0	0	0	0	0	0
3b5019a14c0061b87256f82a5efa43c8	0	0	0	0	0	0	0	0	0.03	0	0	0	0	0	0	0	0	0	0	0.02	0	0	0	0.07	0	0	0	0	0	0	0.38	0	0	0	0	0	0	0	0	0	0	0	0	0	0	0	0.1	0	0
3b511df51d3363ebad63e3771e7f0c9a	0	0	0	0	0	0	0	0	0	0	0	0	0	0	0	0	0	0	0	0	0	0	0	0	0	0	0	0	0	0	0	0	0	0	0	0	0	0	0	0	0	0	0.17	0	0.03	0.08	0	0	0.21
3b577ead98e41bbbeb99bfdf53dbd31f	0	0	0	0	0	0	0	0	0	0	0	0	0	0	0	0	0	0	0	0	0	0	0	0	0	0.02	0	0	0	0	0	0	0	0	0	0	0	0	0	0	0	0	0	0	0	0	0	0	0
3b6bba49b6dcebf935c5a33874cd93a8	0	0	0	0	0	0	0	0	0	0	0	0	0	0	0	0	0	0	0	0	0	0	0	0	0	0	0	0	0	0	0	0	0	0	0	0	0	0	0	0	0	0	0	0	0	0	0	0	0
3b71965eb929a51a21e44b40cf5d7345	0	0	0	0	0	0	0	0	0	0	0	0	0	0	0	0	0	0.04	0	0	0	0	0	0.05	0	0	0	0	0	0	0	0	0	0	0	0	0	0	0.02	0.04	0.13	0	0	0	0	0	0	0	0
3b776ff08c47a40a7112da5a806d1620	0.18	0.02	0.05	0	0.04	0	0.01	0.04	0	0.07	0.13	0.02	0.01	0.03	0.04	0.05	0.1	0.06	0.07	0.03	0.05	0	0.01	0.07	0.05	0.11	0.03	0.01	0.05	0.02	0	0	0.03	0	0	0	0.02	0	0.01	0.03	0.06	0	0.01	0.04	0.02	0.03	0.07	0.04	0.02
3b7d8b0f636a44389d69a9d16d290885	0	0.01	0	0	0	0	0.03	0	0.04	0.01	0	0	0	0	0	0	0	0	0	0	0	0	0	0	0	0	0.01	0.01	0	0	0	0	0	0	0.07	0	0	0	0.02	0.07	0.06	0	0.03	0.18	0	0	0.03	0	0
3b84bac578cdeb878842a49764f05faa	0	0	0	0	0	0	0	0	0	0	0	0	0	0	0	0	0	0	0	0	0	0	0	0	0	0	0	0	0	0	0	0	0	0	0	0	0	0	0	0	0	0	0	0	0	0	0	0	0
3b86f3e9b1dc3cb7e5716994109f830d	0	0	0	0	0	0	0	0	0	0	0	0	0	0	0	0	0	0	0	0	0	0	0	0	0	0	0	0	0	0	0	0	0	0	0	0	0	0	0	0	0	0	0	0	0	0	0	0	0
3b880f70876019deafcfea318fd01aad	0	0	0	0	0	0.13	0	0	0	0	0	0	0	0	0	0	0	0	0	0	0	0	0	0	0	0	0	0	0	0	0	0	0	0	0	0	0	0	0	0	0	0	0	0	0	0	0	0	0
3b8bb26e5fe5f8affd8efe7755c44ce1	0	0	0	0	0	0	0	0	0	0.03	0	0	0	0	0	0	0	0	0	0	0	0	0	0	0	0	0	0	0	0	0	0	0	0	0	0	0	0	0	0	0	0	0	0	0	0	0	0	0
3b8f668953468dbb1da592851336725c	0	0	0	0	0	0	0.06	0	0	0	0	0	0	0	0	0	0	0	0	0	0	0	0	0	0	0	0	0	0	0	0	0	0	0	0	0	0	0	0	0	0	0	0	0	0	0	0	0	0
3b9170f98e7e18939c9b6f3e9a06c4db	0	0	0	0	0	0	0	0	0	0	0	0	0	0	0	0	0.01	0	0	0	0.04	0	0	0	0	0	0	0	0	0	0	0	0	0	0	0	0	0	0	0	0	0	0	0	0	0	0	0	0
3b941b90c0a89d68a2d48408a4c1613c	0	0	0	0	0.03	0	0	0	0	0	0	0	0	0	0	0	0.12	0	0	0	0	0	0	0	0	0	0	0	0	0	0	0	0	0	0	0	0	0	0	0.06	0	0	0	0	0	0	0	0	0
3b94bbe9c73ed431a1048647e0821575	0	0	0	0	0	0	0	0	0	0	0	0.04	0	0	0	0	0	0	0	0	0	0	0	0	0	0	0	0	0	0	0	0	0	0	0	0	0	0	0	0.1	0.19	0	0	0	0	0	0	0	0
3b966ffabef438dfa53e3454ade65906	0	0	0	0	0	0	0	0	0	0.06	0	0	0	0	0.05	0	0	0.05	0	0.31	0.04	0.16	0.01	0	0	0.06	0	0	0	0	0	0	0	0	0	0	0	0	0	0	0	0	0	0	0	0	0	0	0
3b9af46e4ae34d77dc5d3a08b83b37dd	0.02	0.05	0	0	0	0	0	0	0	0	0	0	0	0	0	0	0	0	0	0	0	0	0	0	0	0	0	0.04	0.04	0	0	0	0	0	0	0	0	0	0	0	0	0	0	0	0	0	0	0	0
3b9ee56c55c495890336a03323426c03	0.02	0	0.03	0	0.09	0.08	0.05	0	0	0	0.03	0	0	0	0	0	0	0	0	0	0	0	0	0	0	0	0	0.02	0	0	0	0	0	0	0	0	0	0	0	0	0	0	0	0	0	0	0	0	0
3ba68e5e2e9aef247b6f6e481bb6e404	0	0	0	0	0	0	0	0	0	0.02	0	0	0	0	0	0	0	0	0	0	0	0	0	0	0	0	0	0	0	0	0	0	0	0	0	0	0	0	0	0	0	0	0	0	0	0	0	0	0
3ba7d39c36a8f42ab351dfab1488f326	0	0	0	0	0	0	0	0	0	0	0	0	0	0	0	0	0	0	0	0	0	0	0	0	0	0	0	0	0	0	0	0	0	0	0	0	0	0	0	0	0	0	0	0	0	0	0	0	0
3bae0947874d7b89af852642a88b3113	0	0	0.01	0	0	0	0	0	0	0	0	0	0	0	0	0	0	0	0	0	0	0	0	0	0	0	0	0	0	0	0	0	0	0	0	0	0	0	0	0	0	0	0	0	0	0	0	0	0
3baff3c5740637158e77a620945aeb13	0	0	0	0	0	0	0	0	0	0	0	0	0	0	0	0.07	0	0	0	0	0	0	0	0	0	0	0	0	0	0	0	0	0	0	0	0	0	0	0	0	0	0	0	0	0	0	0	0	0
3baffcbc70b820987fd1d57edfcd4ea5	0	0	0	0	0	0	0	0	0	0	0	0	0	0	0	0	0	0	0	0	0	0	0	0	0	0	0	0	0	0	0	0	0	0	0	0	0	0	0	0	0	0	0	0	0	0	0	0	0
3bb29d75c6a62b851133c60d43a6273b	0	0	0	0	0	0	0	0	0	0	0	0	0	0	0	0	0	0	0	0	0	0	0	0	0	0	0	0	0	0	0	0	0	0	0	0	0	0	0	0	0	0	0.09	0	0	0	0.04	0	0
3bc4018a465876d23c954c31ee27decb	0	0	0	0	0	0	0	0	0	0	0	0	0	0	0	0	0	0	0	0	0	0	0	0	0	0	0	0	0	0	0	0	0	0	0	0	0	0	0	0	0	0	0	0	0	0	0	0.02	0
3bc77c4bd7e7cf9d164c84465e25d4ee	0	0	0	0	0	0	0	0	0	0	0	0	0	0	0	0	0	0	0	0	0	0	0	0	0	0	0	0	0	0	0	0	0	0	0	0	0	0	0	0	0	0	0	0	0	0	0	0	0
3bd6cc35c9c9d38c1104b94233d3de6c	0	0	0	0	0	0	0	0	0	0	0	0	0	0	0	0	0	0	0	0.02	0	0	0	0	0	0	0	0	0	0	0	0	0	0	0	0	0	0	0	0	0	0	0	0	0	0	0	0	0
3bdc1ab8c2575b7aa8cc4add7e0d22be	0	0	0	0	0.03	0	0.03	0	0.01	0.05	0.07	0	0	0	0	0	0.02	0	0	0	0	0	0	0	0.04	0	0	0	0	0.1	0	0	0.02	0	0	0	0.04	0	0	0	0	0	0	0	0	0	0	0	0
3bde1e864e77ba62906ea5787e493de0	0	0	0	0	0	0	0	0	0	0	0	0	0	0	0	0	0.13	0	0	0	0.12	0	0	0	0	0	0	0	0	0	0	0	0	0	0	0	0	0	0	0.07	0	0	0	0	0	0	0	0	0.11
3be444eee18de3aad1456dde74f8517c	0	0	0	0	0	0	0	0	0	0	0	0	0	0	0	0	0	0	0	0	0	0	0	0	0	0	0	0	0	0	0	0	0	0	0	0	0	0	0	0	0	0	0	0	0	0	0	0	0
3bef1f5cbce95ab037895e31067140dc	0	0	0	0	0	0	0	0	0	0	0	0	0	0	0	0	0	0	0	0	0	0	0	0	0	0	0	0	0	0	0	0	0	0	0	0	0	0	0	0	0	0	0	0	0	0	0	0	0
3bf2edf69796b3705f4cf60ab23d008c	0	0	0	0	0	0	0	0	0	0	0	0	0	0	0	0	0	0	0	0	0	0	0	0	0	0	0	0	0	0	0	0	0	0	0	0	0	0	0	0	0	0	0	0	0	0	0	0	0
3bf3927cea52dd2a2de13e333206e55b	0	0	0	0	0	0	0	0	0	0	0	0	0	0	0	0	0	0	0	0	0	0	0	0	0	0	0	0	0	0	0	0	0	0	0	0	0	0	0	0	0	0	0	0	0	0	0	0	0
[truncated: 6,660 more rows]
[truncated: 64 more columns]
