# Supplementary material for: Longitudinal Microbiome Analysis in a Dextran Sulfate Sodium-Induced Colitis Mouse Model
Source: Microorganisms. 2021 Feb 12;9(2):370. doi: 10.3390/microorganisms9020370 (PMC7917662; doi:10.3390/microorganisms9020370)
Supplement: Supplementary file 1 [file microorganisms-09-00370-s001.zip › Park et al., Supplementary data/Supplementary Data 10.xlsx]

## Sheet: Supple_data 10
Supplementary data 10. Calculation of the mean of agglomerated RAs of the individual groups over those of the negative control in Hgb sections.
1. Realignment of the agglomerated RAs based on Hgb values
Groups		Hgb (mg/g)	g__Bifidobacterium	g__Eggerthella	g__Olsenella	g__Paraeggerthella	g__unknown_Coriobacteriaceae	g__Alistipes	g__Bacteroides	g__Barnesiella	g__Bergeyella	g__Prevotella	g__unknown_Bacteroidales	g__unknown_Porphyromonadaceae	g__unknown_S24-7	g__unknown_YS2	g__Mucispirillum	g__[Clostridium]	g__Allobaculum	g__Anaerofustis	g__Anaerorhabdus	g__Anaerotruncus	g__Bacillus	g__Bacteroides	g__Butyricicoccus	g__Butyrivibrio	g__Candidatus Arthromitus	g__Christensenella	g__Clostridium	g__Clostridium	g__Clostridium	g__Clostridium	g__Clostridium	g__Defluviitalea	g__Dorea	g__Gemmiger	g__Lachnospira	g__Lactobacillus	g__Marvinbryantia	g__Paenibacillus	g__Papillibacter	g__Pediococcus	g__Ruminococcus	g__Ruminococcus	g__Shuttleworthia	g__Sporobacter	g__Staphylococcus	g__Streptococcus	g__unknown_Bacillaceae
CON		0	0.501053	1.40658	2.18342	0.0542105	0.417368	1.92447	1.53447	0.237368	0.00131579	0.117368	5.76526	0.163158	19.7271	0.0105263	0.164737	0.00236842	0.704737	0.0402632	0.371842	0.00578947	0.0255263	0.0081579	0.546316	0.253421	0.165789	0.0884211	0.0618421	12.3137	0.412632	3.12237	0.00552632	0.973947	2.09026	0.0771053	0.156842	1.48816	0.533421	0.191316	1.31316	0.440526	0.689737	0.0281579	0.02	0.794737	0.0102632	0.0234211	0.571053
DSS1_Day2	Hbg-A (0 - 32 mg/g)	0.207613	0.1725	0.9275	0.36	0.0175	0.2425	1.2225	5.0975	0.2125	0	0.525	8.075	0.195	11.48	0.06	0.41	0	0.1725	0	0.1875	0.0025	0.0375	0.005	0.52	0.1875	0.06	0.1825	0.5675	22.29	1.0025	2.5775	0.0675	2.365	1.68	0.1675	0.18	0.1375	0.125	0.1975	1.8575	0.2325	0.46	0.06	0.035	0.68	0.0125	0.015	1.375
DSS1_Day12		1.74761	0.01	0.25	0.05	0	0.215	0.99	10.19	0.0175	0.005	0.5875	3.1625	0.2125	8.7125	0.5175	1.2425	0	0	0	0.2775	0.045	0.025	0.025	0.74	0.33	0.125	0.0375	0.1625	13.8725	0.4725	2.8225	0.94	1.86	2.3275	0.1225	0.2025	0.065	0.105	0.12	1.5375	0.8825	0.6925	0.0525	0.05	0.7725	0.005	0.07	1.285
DSS3_Day2		1.99875	0.586667	0.8	1.50667	0.0266667	0.216667	0.676667	10.95	0.04	0	0.01	6.11333	2.95333	8.61333	0.0233333	1.52333	0	4.24667	0	0.186667	0.02	0.06	0	0.31	0.183333	0.0366667	0.07	0.493333	9.64333	0.0833333	2.04333	0.0366667	2.58333	3.03333	0.0766667	0.19	0	0.0366667	0.123333	1.05333	0.07	0.23	0.00333333	0.103333	1.39333	0.01	0.0366667	2.93667
DSS1_Day10		5.00511	0.0975	0.3825	0.545	0.0475	0.23	0.7175	12.6225	0.01	0	1.595	4.7775	0.285	10.65	0.315	0.53	0.005	0.2125	0	0.27	0	0.0175	0	0.4075	0.18	0	0.0725	0.1175	9.145	2.095	3.9	1.7725	0.625	0.815	0.305	0.06	0	0.09	0.0975	1.7375	0.0875	0.385	0.0175	0.0125	1.06	0.0125	0.045	3.065
DSS3_Day4		9.86392	0.465	1.1075	2.645	0	0.41	0.0425	7.565	0.1175	0	0	4.1375	0.2025	9.0575	0.0125	0.72	0	1.0325	0	0.4175	0	0.125	0	0.425	0.1525	0.05	0.175	0.2	15.4075	0.645	2.1025	0.32	1.785	2.52	0.2075	0.1775	0	0.195	0.2075	1.1	0.18	0.6325	0.1475	0.0175	1.165	0.055	0.08	2.71
DSS2_Day2		10.8076	0.3575	0.7775	1.2225	0.055	0.165	0.6375	8.83	0.16	0	0.15	8.745	0.3725	10.6275	0.04	0.945	0	1.0925	0	0.27	0	0.04	0	0.425	0.1175	0.02	0.09	0.23	16.93	0.2175	1.9	0.205	2.9075	1.7125	0.0925	0.045	0	0.065	0.23	1.4075	0.05	0.375	0.0775	0.0275	1.0625	0.03	0.07	3.985
DSS1_Day8		14.5487	0.46	0.35	1.41	0	0.213333	0.8	7.37333	0.0633333	0	1.66	3.44667	0.39	9.99	0.353333	0.613333	0	0.486667	0	0.23	0	0.0166667	0	0.423333	0.15	0	0.0966667	0.01	9.81333	2.28667	3.42667	1.00333	0.786667	0.803333	0.143333	0.113333	0	0.0333333	0.05	1.88333	0.146667	0.553333	0.0566667	0.00666667	0.993333	0	0.00333333	3.49333
DSS1_Day6		15.2024	0.605	0.405	1.9725	0	0.2475	0.285	11.235	0.07	0	1.8875	3.4825	0.3125	10.18	0.3025	1.4975	0	0.665	0	0.2625	0.0075	0.0225	0.03	0.2025	0.0475	0	0.0875	0.04	8.31	1.1775	2.66	0.67	1.155	1.34	0.2975	0.03	0	0.205	0.1375	1.98	0.1	0.215	0.04	0.0075	1.25	0	0.005	3.37
DSS2_Day4		19.443	0.465	0.83	3.185	0.0075	0.29	0.465	9.2625	0.2175	0	0.235	5.995	0.385	9.5025	0.035	1.025	0.015	1.48	0	0.3125	0.0025	0.1	0	0.455	0.1075	0.0475	0.1775	0.305	14.45	0.9725	2.16	0.46	1.3675	1.665	0.12	0.2675	0	0.2175	0.18	1.0975	0.1625	0.4925	0.0375	0.0175	0.95	0	0.035	3.4975
DSS1_Day4		25.2762	0.806667	0.846667	2.76	0	0.433333	0.23	6.94333	0.06	0	0.753333	3.51333	0.153333	8.54333	0.02	0.71	0.0333333	0.29	0	0.216667	0	0.0566667	0.00666667	0.413333	0.08	0	0.206667	0.103333	19.4067	2.23	2.13333	0.156667	1.24667	1.47667	0.0966667	0.316667	0	0.216667	0.263333	1.54333	0.0533333	0.443333	0.133333	0.0166667	1.10333	0	0.0433333	4.58333
DSS3_Day6	Hgb-B (32 - 64 mg/g)	35.2149	0.2	0.48	1.24333	0	0.14	0.27	11.9933	0.0566667	0	0.56	3.30667	0.413333	8.25333	0.186667	3.04667	0.0333333	1.50333	0	0.213333	0.0266667	0.0466667	0.03	0.306667	0.0366667	0	0.03	0.106667	6.75333	1.21667	2.91667	0.803333	1.50667	1.03333	0.256667	0.11	0	0.103333	0.17	1.58333	0.0866667	0.373333	0.0566667	0.0133333	2.23333	0	0.04	1.54667
DSS2_Day8		38.6866	0.11	0.22	0.87	0.0075	0.06	0.4025	16.5775	0.0325	0	0.0825	2.3525	0.36	6.1525	0.235	1.95	0	0.2775	0	0.1425	0.0175	0.01	0.0425	0.4525	0.085	0	0.025	0.365	6.085	2.775	2.5825	0.605	2.025	1.045	0.13	0.1725	0	0.0675	0.105	1.795	0.045	0.3625	0.0025	0.005	1.9825	0	0.015	1.925
DSS3_Day8		40.6688	0.1225	0.3425	0.4975	0	0.0225	0.1325	12.945	0.0175	0	0	2.495	1.275	3.8225	0.185	3.1475	0	0.4975	0	0.115	0.14	0.0325	0.0025	0.6375	0.045	0	0.0125	0.2675	5.2375	1.2225	2.675	0.91	2.7425	1.6925	0.1075	0.285	0	0.01	0.07	1.8275	0.3025	0.9075	0.0225	0.0025	2.16	0	0.09	0.89
DSS2_Day12		43.3158	0.075	0.2825	0.1675	0	0.0175	0.7175	19.0725	0.1075	0	0.0475	2.495	3.625	5.11	0.0575	1.3675	0	0.0925	0.0025	0.2375	0.1725	0.005	0	0.33	0.14	0	0	0.6225	4.4325	1.1975	2.4225	0.6225	1.11	1.57	0	0.2075	0.0025	0.005	0.1475	1.345	0.6575	0.8775	0	0.0425	0.885	0	0.0775	1.925
DSS3_Day10		46.1571	0.0575	0.165	0.3725	0	0.0275	0.2475	18.8975	0.0075	0	0	2.1475	2.155	1.84	0.1925	1.6225	0	0.135	0	0.1425	0.1925	0.0075	0.0225	0.275	0.05	0	0	0.3525	3.9325	0.7275	1.89	1.0625	1.6175	2.8175	0	0.1125	0	0	0.0875	1.6775	0.14	0.7425	0.025	0.05	1.2625	0	0.055	0.7175
DSS3_Day12		54.7439	0.1025	0.17	0.52	0	0	0.7575	29.9675	0.0325	0	0	2.155	3.4975	4.3975	0.065	0.6	0.0275	0.6125	0	0.12	0.3125	0	0	0.2375	0	0	0	0.3725	1.03	0.4075	1.0225	0.365	0.995	1.4625	0	0.0825	0	0	0.0225	0.91	0.1125	0.53	0	0.0025	0.6775	0	0.0625	0.2825
DSS2_Day6		68.2503	0.2475	0.475	2.3275	0	0.1	0.3375	14.565	0.0725	0	0.615	2.7075	0.3225	7.2775	0.2325	1.61	0	0.7775	0	0.3525	0	0.01	0.01	0.385	0.0975	0	0.05	0.1575	5.3875	1.3325	2.345	0.5225	1.5875	1.1175	0.2325	0.3875	0	0.1	0.125	1.725	0.0475	0.355	0.0625	0.0075	1.95	0	0.01	1.25
DSS2_Day10		70.1717	0.1725	0.3225	0.6625	0	0.03	0.855	20.5525	0.0775	0	0.045	2.7425	1.28	5.1225	0.1025	1.5675	0	0.345	0	0.18	0.265	0.0275	0.0175	0.1725	0.0375	0	0	1.865	3.35	1.92	1.935	1.4725	1.6125	4.69	0	0.1525	0	0.025	0.0725	1.025	0.1325	0.675	0.03	0.0775	0.4275	0	0.1575	1.685
2. Fold change of the agglomerated RA on the negative control
		Hgb (mg/g)	g__Bifidobacterium	g__Eggerthella	g__Olsenella	g__Paraeggerthella	g__unknown_Coriobacteriaceae	g__Alistipes	g__Bacteroides	g__Barnesiella	g__Bergeyella	g__Prevotella	g__unknown_Bacteroidales	g__unknown_Porphyromonadaceae	g__unknown_S24-7	g__unknown_YS2	g__Mucispirillum	g__[Clostridium]	g__Allobaculum	g__Anaerofustis	g__Anaerorhabdus	g__Anaerotruncus	g__Bacillus	g__Bacteroides	g__Butyricicoccus	g__Butyrivibrio	g__Candidatus Arthromitus	g__Christensenella	g__Clostridium	g__Clostridium	g__Clostridium	g__Clostridium	g__Clostridium	g__Defluviitalea	g__Dorea	g__Gemmiger	g__Lachnospira	g__Lactobacillus	g__Marvinbryantia	g__Paenibacillus	g__Papillibacter	g__Pediococcus	g__Ruminococcus	g__Ruminococcus	g__Shuttleworthia	g__Sporobacter	g__Staphylococcus	g__Streptococcus	g__unknown_Bacillaceae
		0	1	1	1	1	1	1	1	1	1	1	1	1	1	1	1	1	1	1	1	1	1	1	1	1	1	1	1	1	1	1	1	1	1	1	1	1	1	1	1	1	1	1	1	1	1	1	1
	Hbg-A (0 - 32 mg/g)	0.207613	0.344275	0.659401	0.164879	0.322816	0.581021	0.635239	3.32199	0.895233	0	4.47309	1.40063	1.19516	0.58194	5.7	2.48882	0	0.244772	0	0.504246	0.431818	1.46907	0.612903	0.95183	0.739875	0.361905	2.06399	9.1766	1.81018	2.42953	0.825495	12.2143	2.42826	0.803727	2.17235	1.14765	0.0923961	0.234336	1.03232	1.41453	0.527778	0.666921	2.13084	1.75	0.855629	1.21795	0.640449	2.40783
		1.74761	0.019958	0.177736	0.0228998	0	0.515132	0.514426	6.64071	0.0737251	3.8	5.00561	0.548544	1.30242	0.441651	49.1625	7.54233	0	0	0	0.746285	7.77273	0.979381	3.06452	1.35453	1.30218	0.753968	0.424107	2.62766	1.12659	1.14509	0.903961	170.095	1.90975	1.1135	1.58874	1.29111	0.0436782	0.196843	0.627235	1.17084	2.00329	1.00401	1.86449	2.5	0.97202	0.487179	2.98876	2.25023
		1.99875	1.17087	0.568756	0.690049	0.491909	0.519126	0.351611	7.136	0.168514	0	0.0852018	1.06037	18.1011	0.436624	2.21667	9.24707	0	6.02589	0	0.502005	3.45455	2.35052	0	0.567437	0.723434	0.221164	0.791667	7.9773	0.78314	0.201956	0.654418	6.63492	2.65244	1.45117	0.994312	1.21141	0	0.0687387	0.644658	0.802138	0.158901	0.333461	0.11838	5.16667	1.7532	0.974359	1.56554	5.14255
		5.00511	0.19459	0.271936	0.249608	0.876214	0.551072	0.372829	8.22595	0.0421286	0	13.5897	0.82867	1.74677	0.539866	29.925	3.21725	2.11111	0.301531	0	0.726115	0	0.685567	0	0.745906	0.71028	0	0.81994	1.9	0.74267	5.07717	1.24905	320.738	0.641718	0.389903	3.95563	0.38255	0	0.168722	0.509629	1.32315	0.198626	0.558184	0.621495	0.625	1.33377	1.21795	1.92135	5.36728
		9.86392	0.928046	0.787371	1.2114	0	0.982346	0.022084	4.93003	0.495011	0	0	0.71766	1.24113	0.45914	1.1875	4.37061	0	1.46509	0	1.12279	0	4.89691	0	0.777938	0.601765	0.301587	1.97917	3.23404	1.25125	1.56314	0.673367	57.9048	1.83275	1.20559	2.69113	1.13171	0	0.365565	1.08459	0.837675	0.408602	0.917016	5.23832	0.875	1.46589	5.35897	3.41573	4.74562
		10.8076	0.713498	0.55276	0.559901	1.01456	0.395334	0.331259	5.75442	0.674058	0	1.27803	1.51684	2.28306	0.538726	3.8	5.73642	0	1.55022	0	0.726115	0	1.56701	0	0.777938	0.463655	0.120635	1.01786	3.71915	1.37489	0.527105	0.608512	37.0952	2.98527	0.819275	1.19966	0.286913	0	0.121855	1.2022	1.07184	0.113501	0.543686	2.75234	1.375	1.33692	2.92308	2.98876	6.97834
		14.5487	0.918067	0.248831	0.645776	0	0.511139	0.415698	4.80512	0.266814	0	14.1435	0.597833	2.39032	0.50641	33.5667	3.72311	0	0.690565	0	0.618542	0	0.652921	0	0.774888	0.5919	0	1.09325	0.161702	0.796945	5.54167	1.09746	181.556	0.80771	0.384322	1.85893	0.722595	0	0.0624897	0.261348	1.4342	0.332935	0.802238	2.01246	0.333333	1.24989	0	0.142322	6.11736
		15.2024	1.20746	0.287933	0.903399	0	0.593001	0.148092	7.32173	0.2949	0	16.0818	0.604049	1.91532	0.516041	28.7375	9.09026	0	0.943615	0	0.705945	1.29545	0.881443	3.67742	0.370665	0.187435	0	0.989583	0.646809	0.674859	2.85364	0.851917	121.238	1.1859	0.641068	3.85836	0.191275	0	0.384312	0.718707	1.50782	0.227001	0.311713	1.42056	0.375	1.57285	0	0.213483	5.90138
		19.443	0.928046	0.590084	1.45872	0.13835	0.69483	0.241625	6.03627	0.916297	0	2.00224	1.03985	2.35968	0.481698	3.325	6.22204	6.33333	2.10007	0	0.84041	0.431818	3.91753	0	0.832852	0.424195	0.286508	2.00744	4.93191	1.17349	2.35682	0.691783	83.2381	1.40408	0.79655	1.55631	1.70554	0	0.407745	0.940853	0.835772	0.368877	0.71404	1.33178	0.875	1.19536	0	1.49438	6.12465
		25.2762	1.60994	0.601933	1.26407	0	1.03825	0.119513	4.5249	0.252772	0	6.41854	0.609397	0.939785	0.433076	1.9	4.3099	14.0741	0.411501	0	0.582685	0	2.21993	0.817204	0.756583	0.31568	0	2.3373	1.67092	1.57602	5.40434	0.683242	28.3492	1.28001	0.70645	1.2537	2.01902	0	0.406183	1.37643	1.17528	0.121067	0.642757	4.7352	0.833333	1.3883	0	1.85019	8.02611
	Hgb-B (32 - 64 mg/g)	35.2149	0.39916	0.341254	0.569443	0	0.335435	0.140298	7.81593	0.238729	0	4.7713	0.57355	2.53333	0.418375	17.7333	18.4941	14.0741	2.13318	0	0.57372	4.60606	1.82818	3.67742	0.561336	0.144687	0	0.339286	1.72482	0.548441	2.94855	0.93412	145.365	1.54697	0.494356	3.32878	0.701342	0	0.193718	0.888583	1.20574	0.196734	0.541269	2.01246	0.666667	2.81015	0	1.70787	2.70845
		38.6866	0.219538	0.156408	0.398457	0.13835	0.143758	0.209148	10.8034	0.136918	0	0.702915	0.408047	2.20645	0.311881	22.325	11.8371	0	0.393764	0	0.383227	3.02273	0.391753	5.20968	0.828276	0.33541	0	0.282738	5.90213	0.494166	6.72513	0.827097	109.476	2.07917	0.499937	1.68601	1.09983	0	0.126542	0.548831	1.36693	0.102151	0.525563	0.088785	0.25	2.49454	0	0.640449	3.37097
		40.6688	0.244485	0.243499	0.227853	0	0.0539092	0.06885	8.43612	0.0737251	0	0	0.432764	7.81452	0.193769	17.575	19.1062	0	0.705937	0	0.309271	24.1818	1.2732	0.306452	1.16691	0.17757	0	0.141369	4.32553	0.42534	2.96269	0.856721	164.667	2.81586	0.809707	1.3942	1.81711	0	0.0187469	0.365887	1.39168	0.686679	1.31572	0.799065	0.125	2.71788	0	3.8427	1.55853
		43.3158	0.149685	0.200842	0.0767145	0	0.0419294	0.372829	12.4293	0.452882	0	0.404709	0.432764	22.2177	0.259034	5.4625	8.30112	0	0.131255	0.0620915	0.638712	29.7955	0.195876	0	0.604046	0.55244	0	0	10.066	0.359965	2.9021	0.775853	112.643	1.13969	0.751102	0	1.32299	0.00167993	0.00937346	0.770977	1.02425	1.49253	1.27222	0	2.125	1.11358	0	3.30899	3.37097
		46.1571	0.114758	0.117306	0.170604	0	0.065889	0.128607	12.3153	0.0315965	0	0	0.37249	13.2081	0.0932727	18.2875	9.84904	0	0.191561	0	0.383227	33.25	0.293814	2.75806	0.503372	0.1973	0	0	5.7	0.31936	1.76307	0.60531	192.262	1.66077	1.34792	0	0.717282	0	0	0.457359	1.27745	0.317802	1.0765	0.88785	2.5	1.58858	0	2.34831	1.25645
		54.7439	0.204569	0.120861	0.238158	0	0	0.393614	19.5295	0.136918	0	0	0.37379	21.4363	0.222917	6.175	3.64217	11.6111	0.869119	0	0.322718	53.9773	0	0	0.43473	0	0	0	6.0234	0.0836468	0.987564	0.327476	66.0476	1.02162	0.699673	0	0.526007	0	0	0.117607	0.692986	0.255376	0.768409	0	0.125	0.852483	0	2.66854	0.4947
		68.2503	0.49396	0.337699	1.06599	0	0.239596	0.175373	9.49185	0.305432	0	5.23991	0.469623	1.97661	0.368909	22.0875	9.77316	0	1.10325	0	0.947983	0	0.391753	1.22581	0.704721	0.384735	0	0.565476	2.54681	0.437521	3.22927	0.751032	94.5476	1.62996	0.534622	3.01536	2.47064	0	0.187469	0.65337	1.31363	0.107826	0.514689	2.21963	0.375	2.45364	0	0.426966	2.18894
		70.1717	0.344275	0.22928	0.303423	0	0.0718789	0.444277	13.3938	0.326497	0	0.383408	0.475694	7.84516	0.259668	9.7375	9.51518	0	0.489544	0	0.484076	45.7727	1.07732	2.14516	0.315751	0.147975	0	0	30.1574	0.272055	4.65306	0.619722	266.452	1.65563	2.24374	0	0.972315	0	0.0468673	0.378955	0.780561	0.300777	0.978634	1.06542	3.875	0.537914	0	6.72472	2.95069
3. Mean of the fold change values within each section
			p__Actinobacteria	p__Actinobacteria	p__Actinobacteria	p__Actinobacteria	p__Actinobacteria	p__Bacteroidetes	p__Bacteroidetes	p__Bacteroidetes	p__Bacteroidetes	p__Bacteroidetes	p__Bacteroidetes	p__Bacteroidetes	p__Bacteroidetes	p__Cyanobacteria	p__Deferribacteres	p__Firmicutes	p__Firmicutes	p__Firmicutes	p__Firmicutes	p__Firmicutes	p__Firmicutes	p__Firmicutes	p__Firmicutes	p__Firmicutes	p__Firmicutes	p__Firmicutes	p__Firmicutes	p__Firmicutes	p__Firmicutes	p__Firmicutes	p__Firmicutes	p__Firmicutes	p__Firmicutes	p__Firmicutes	p__Firmicutes	p__Firmicutes	p__Firmicutes	p__Firmicutes	p__Firmicutes	p__Firmicutes	p__Firmicutes	p__Firmicutes	p__Firmicutes	p__Firmicutes	p__Firmicutes	p__Firmicutes	p__Firmicutes
			g__Bifidobacterium	g__Eggerthella	g__Olsenella	g__Paraeggerthella	g__unknown_Coriobacteriaceae	g__Alistipes	g__Bacteroides	g__Barnesiella	g__Bergeyella	g__Prevotella	g__unknown_Bacteroidales	g__unknown_Porphyromonadaceae	g__unknown_S24-7	g__unknown_YS2	g__Mucispirillum	g__[Clostridium]	g__Allobaculum	g__Anaerofustis	g__Anaerorhabdus	g__Anaerotruncus	g__Bacillus	g__Bacteroides	g__Butyricicoccus	g__Butyrivibrio	g__Candidatus Arthromitus	g__Christensenella	g__Clostridium	g__Clostridium	g__Clostridium	g__Clostridium	g__Clostridium	g__Defluviitalea	g__Dorea	g__Gemmiger	g__Lachnospira	g__Lactobacillus	g__Marvinbryantia	g__Paenibacillus	g__Papillibacter	g__Pediococcus	g__Ruminococcus	g__Ruminococcus	g__Shuttleworthia	g__Sporobacter	g__Staphylococcus	g__Streptococcus	g__unknown_Bacillaceae
		Hgb-A	0.803475	0.474674	0.71707	0.284385	0.638125	0.315238	5.86971	0.407945	0.38	6.30777	0.892385	3.34747	0.493517	15.9521	5.59478	2.25185	1.37333	0	0.707514	1.33864	1.96203	0.817204	0.791057	0.60604	0.204577	1.35243	3.60461	1.131	2.71004	0.82392	101.906	1.71279	0.831155	2.11291	1.00898	0.0136074	0.241679	0.839798	1.15732	0.446057	0.649402	2.22259	1.47083	1.31238	1.21795	1.7221	5.30614
		Hgb-B	0.222033	0.196695	0.280205	0.0230583	0.10682	0.218891	11.8883	0.178461	0	0.979821	0.432234	11.5694	0.249875	14.5931	11.8716	4.28086	0.73747	0.0103486	0.435146	24.8056	0.663803	1.99194	0.683111	0.234568	0	0.127232	5.62364	0.37182	3.04819	0.721096	131.743	1.71068	0.767115	1.06816	1.03076	0.000279988	0.0580634	0.524874	1.15984	0.508546	0.916614	0.63136	0.965278	1.92953	0	2.41948	2.12668
[truncated: 26 more columns]
