# Supplementary material for: Longitudinal Microbiome Analysis in a Dextran Sulfate Sodium-Induced Colitis Mouse Model
Source: Microorganisms. 2021 Feb 12;9(2):370. doi: 10.3390/microorganisms9020370 (PMC7917662; doi:10.3390/microorganisms9020370)
Supplement: Supplementary file 1 [file microorganisms-09-00370-s001.zip › Park et al., Supplementary data/Supplementary Data 11.xls]

## Sheet: Supplementary data 11
Supplementary data 11. Pearson correlation between resulting RAs and colitis biomarkers.
Genus	Lcn2_r	Lcn2_R squared	Lcn2_P (two-tailed)	Lcn2_Significant? (alpha = 0.05)	MPO_r	MPO_R squared	MPO_P (two-tailed)	MPO_Significant? (alpha = 0.05)	Hgb_r	Hgb_R squared	Hgb_P (two-tailed)	Hgb_Significant? (alpha = 0.05)
g__Bifidobacterium	-0.5545	0.3075	0.0137	Yes	-0.4372	0.1911	0.0612	No	-0.3927	0.1542	0.1189	No
g__Eggerthella	-0.5916	0.35	0.0076	Yes	-0.5192	0.2695	0.0227	Yes	-0.6253	0.391	0.0073	Yes
g__Olsenella	-0.5159	0.2662	0.0238	Yes	-0.4215	0.1777	0.0722	No	-0.2831	0.08014	0.2709	No
g__Paraeggerthella	-0.1521	0.02314	0.5342	No	-0.1579	0.02494	0.5185	No	-0.5519	0.3046	0.0216	Yes
g__unknown_Coriobacteriaceae	-0.5801	0.3365	0.0092	Yes	-0.5395	0.2911	0.0171	Yes	-0.7262	0.5274	0.001	Yes
g__Alistipes	-0.1207	0.01456	0.6227	No	-0.08622	0.007435	0.7256	No	-0.479	0.2294	0.0518	No
g__Bacteroides	0.7188	0.5167	0.0005	Yes	0.6979	0.4871	0.0009	Yes	0.8047	0.6475	<0.0001	Yes
g__Barnesiella	-0.5267	0.2774	0.0205	Yes	-0.4572	0.209	0.0491	Yes	-0.4262	0.1817	0.088	No
g__Bergeyella	-0.08744	0.007645	0.7219	No	-0.1715	0.0294	0.4827	No	-0.3489	0.1218	0.1698	No
g__Prevotella	-0.1021	0.01043	0.6774	No	-0.1235	0.01526	0.6143	No	-0.3382	0.1144	0.1843	No
g__unknown_Bacteroidales	-0.4754	0.226	0.0397	Yes	-0.4339	0.1883	0.0634	No	-0.7034	0.4948	0.0016	Yes
g__unknown_Porphyromonadaceae	0.5033	0.2533	0.0281	Yes	0.4626	0.214	0.0461	Yes	0.5571	0.3104	0.0202	Yes
g__unknown_S24-7	-0.5081	0.2581	0.0264	Yes	-0.4469	0.1997	0.0551	No	-0.7829	0.6129	0.0002	Yes
g__unknown_YS2	0.1617	0.02615	0.5084	No	0.07404	0.005482	0.7632	No	-0.08212	0.006744	0.754	No
g__Mucispirillum	0.1445	0.02088	0.555	No	0.09881	0.009763	0.6874	No	0.4897	0.2398	0.046	Yes
g__[Clostridium]	0.2239	0.05015	0.3567	No	0.2744	0.07528	0.2556	No	0.3741	0.14	0.139	No
g__Allobaculum	-0.2634	0.06939	0.2759	No	-0.1968	0.03873	0.4194	No	-0.2578	0.06647	0.3178	No
g__Anaerofustis	-0.1752	0.03069	0.4732	No	-0.1497	0.02241	0.5408	No	-0.282	0.07955	0.2727	No
g__Anaerorhabdus	-0.5574	0.3107	0.0132	Yes	-0.5861	0.3436	0.0084	Yes	-0.63	0.3969	0.0067	Yes
g__Anaerotruncus	0.6654	0.4428	0.0019	Yes	0.6368	0.4056	0.0034	Yes	0.7766	0.6031	0.0002	Yes
g__Bacillus	-0.4554	0.2074	0.0501	No	-0.4167	0.1736	0.076	No	-0.3671	0.1347	0.1472	No
g__Bacteroides	-0.1006	0.01012	0.682	No	-0.091	0.00828	0.711	No	0.2031	0.04123	0.4344	No
g__Butyricicoccus	-0.1003	0.01006	0.6829	No	-0.1419	0.02015	0.5622	No	-0.3937	0.155	0.1179	No
g__Butyrivibrio	-0.3943	0.1554	0.0949	No	-0.4574	0.2093	0.0489	Yes	-0.7769	0.6036	0.0002	Yes
g__Candidatus Arthromitus	-0.3398	0.1155	0.1546	No	-0.3501	0.1226	0.1417	No	-0.6182	0.3821	0.0082	Yes
g__Christensenella	-0.5467	0.2989	0.0154	Yes	-0.4776	0.2281	0.0387	Yes	-0.5723	0.3275	0.0164	Yes
g__Clostridium	-0.005285	2.793e-05	0.9829	No	0.02124	0.0004512	0.9312	No	0.271	0.07341	0.2928	No
g__Clostridium	-0.6037	0.3644	0.0062	Yes	-0.5693	0.3241	0.0109	Yes	-0.7188	0.5167	0.0011	Yes
g__Clostridium	0.02223	0.0004941	0.928	No	0.07978	0.006365	0.7454	No	0.198	0.0392	0.4462	No
g__Clostridium	-0.179	0.03204	0.4634	No	-0.249	0.06198	0.304	No	-0.452	0.2043	0.0685	No
g__Clostridium	0.3731	0.1392	0.1156	No	0.2416	0.05835	0.3191	No	0.1818	0.03305	0.485	No
g__Defluviitalea	-0.1936	0.0375	0.427	No	-0.1634	0.0267	0.5039	No	-0.1073	0.01151	0.682	No
g__Dorea	-0.1743	0.0304	0.4753	No	-0.1885	0.03555	0.4395	No	-0.1938	0.03755	0.4561	No
g__Gemmiger	-0.2253	0.05074	0.3538	No	-0.2492	0.0621	0.3036	No	-0.4417	0.1951	0.0759	No
g__Lachnospira	-0.2165	0.04689	0.3733	No	-0.2284	0.05218	0.3469	No	0.06652	0.004424	0.7998	No
g__Lactobacillus	-0.1938	0.03756	0.4266	No	-0.1636	0.02678	0.5032	No	-0.341	0.1163	0.1804	No
g__Marvinbryantia	-0.458	0.2098	0.0486	Yes	-0.4201	0.1765	0.0733	No	-0.5008	0.2508	0.0406	Yes
g__Paenibacillus	-0.7008	0.4912	0.0008	Yes	-0.6957	0.484	0.0009	Yes	-0.4245	0.1802	0.0894	No
g__Papillibacter	-0.06272	0.003934	0.7987	No	-0.1131	0.0128	0.6447	No	-0.04879	0.00238	0.8525	No
g__Pediococcus	-0.02178	0.0004742	0.9295	No	-0.1514	0.02292	0.5361	No	-0.1345	0.0181	0.6067	No
g__Ruminococcus	0.291	0.08468	0.2268	No	0.1861	0.03465	0.4455	No	0.3359	0.1128	0.1875	No
g__Ruminococcus	-0.49	0.2401	0.0332	Yes	-0.4487	0.2014	0.054	No	-0.3223	0.1039	0.207	No
g__Shuttleworthia	-0.2976	0.08856	0.216	No	-0.347	0.1204	0.1455	No	-0.312	0.09733	0.2228	No
g__Sporobacter	0.05017	0.002517	0.8384	No	0.04941	0.002442	0.8408	No	0.3738	0.1397	0.1394	No
g__Staphylococcus	-0.2728	0.07444	0.2584	No	-0.2529	0.06395	0.2962	No	-0.4522	0.2044	0.0684	No
g__Streptococcus	0.2154	0.04641	0.3757	No	0.1563	0.02442	0.5229	No	0.3111	0.09679	0.2242	No
g__unknown_Bacillaceae	-0.4713	0.2221	0.0417	Yes	-0.4259	0.1814	0.0691	No	-0.36	0.1296	0.1558	No
g__unknown_Bacillales	-0.5137	0.2639	0.0245	Yes	-0.4705	0.2213	0.0421	Yes	-0.5885	0.3464	0.0129	Yes
g__unknown_Clostridia	-0.1253	0.0157	0.6092	No	-0.03747	0.001404	0.879	No	-0.5597	0.3133	0.0195	Yes
g__unknown_Clostridiales	-0.4707	0.2215	0.042	Yes	-0.4414	0.1948	0.0585	No	-0.05601	0.003137	0.8309	No
g__unknown_Firmicutes	0.6952	0.4834	0.001	Yes	0.6551	0.4291	0.0023	Yes	0.7518	0.5652	0.0005	Yes
g__unknown_Lachnospiraceae	-0.4182	0.1749	0.0748	No	-0.5037	0.2537	0.0279	Yes	-0.5139	0.2641	0.0348	Yes
g__unknown_Lactobacillaceae	-0.4287	0.1838	0.067	No	-0.3784	0.1432	0.1102	No	-0.5421	0.2939	0.0246	Yes
g__unknown_Lactobacillales	0.7935	0.6296	<0.0001	Yes	0.8564	0.7335	<0.0001	Yes	0.5566	0.3098	0.0203	Yes
g__unknown_Peptostreptococcaceae	-0.04474	0.002002	0.8557	No	-0.05145	0.002647	0.8343	No	0.2794	0.07809	0.2774	No
g__unknown_Ruminococcaceae	0.2186	0.04778	0.3686	No	0.1136	0.01292	0.6432	No	0.3336	0.1113	0.1907	No
g__Desulfomicrobium	-0.2413	0.05825	0.3195	No	-0.2317	0.05367	0.3399	No	0.1924	0.03703	0.4593	No
g__Desulfovibrio	-0.1618	0.02618	0.5081	No	-0.09331	0.008706	0.704	No	-0.3211	0.1031	0.2088	No
g__Helicobacter	0.2117	0.04482	0.3843	No	0.204	0.0416	0.4023	No	0.5549	0.3079	0.0208	Yes
g__Herbaspirillum	0.7594	0.5768	0.0002	Yes	0.8042	0.6467	<0.0001	Yes	0.5319	0.2829	0.028	Yes
g__Proteus	0.5828	0.3396	0.0088	Yes	0.652	0.4251	0.0025	Yes	0.5759	0.3316	0.0156	Yes
g__Rhizobium	0.1669	0.02784	0.4948	No	0.02923	0.0008542	0.9055	No	0.5124	0.2625	0.0355	Yes
g__Sutterella	0.01332	0.0001775	0.9568	No	0.07644	0.005844	0.7558	No	0.3095	0.09581	0.2267	No
g__unknown_Betaproteobacteria	0.3149	0.09917	0.1891	No	0.4348	0.189	0.0629	No	0.6172	0.3809	0.0083	Yes
g__unknown_Burkholderiales	0.5388	0.2903	0.0173	Yes	0.5657	0.3201	0.0116	Yes	0.4118	0.1695	0.1005	No
g__unknown_Comamonadaceae	0.0795	0.00632	0.7463	No	-0.01263	0.0001596	0.9591	No	0.2544	0.06472	0.3244	No
g__unknown_Enterobacteriaceae	0.8135	0.6617	<0.0001	Yes	0.8069	0.6511	<0.0001	Yes	0.7511	0.5642	0.0005	Yes
g__unknown_mitochondria	-0.3739	0.1398	0.1148	No	-0.3326	0.1106	0.1641	No	-0.6196	0.3838	0.008	Yes
g__unknown_Oxalobacteraceae	0.5111	0.2612	0.0253	Yes	0.4356	0.1897	0.0623	No	0.5694	0.3242	0.017	Yes
g__unknown_RF32	0.631	0.3982	0.0038	Yes	0.578	0.334	0.0095	Yes	0.86	0.7397	<0.0001	Yes
g__Acholeplasma	-0.2864	0.08202	0.2346	No	-0.2977	0.08864	0.2157	No	-0.0591	0.003492	0.8218	No
g__Anaeroplasma	-0.01833	0.000336	0.9406	No	0.00169	2.855e-06	0.9945	No	0.4202	0.1766	0.0931	No
g__Akkermansia	0.4445	0.1976	0.0565	No	0.4199	0.1764	0.0734	No	0.7588	0.5758	0.0004	Yes
