# Supplementary material for: Longitudinal Microbiome Analysis in a Dextran Sulfate Sodium-Induced Colitis Mouse Model
Source: Microorganisms. 2021 Feb 12;9(2):370. doi: 10.3390/microorganisms9020370 (PMC7917662; doi:10.3390/microorganisms9020370)
Supplement: Supplementary file 1 [file microorganisms-09-00370-s001.zip › Park et al., Supplementary data/Supplementary Data 2.xlsx]

## Sheet: Supple_data 2
Supplementary data 2. Relative abundance of the agglomerated genera in each group (merged samples).
Groups	g__Bifidobacterium	g__Eggerthella	g__Micromonospora	g__Olsenella	g__Paraeggerthella	g__Rhodococcus	g__unknown_Coriobacteriaceae	g__Alistipes	g__Bacteroides	g__Barnesiella	g__Bergeyella	g__Cytophaga	g__Prevotella	g__unknown_Bacteroidales	g__unknown_Bacteroidetes	g__unknown_Porphyromonadaceae	g__unknown_S24-7	g__Leptolyngbya	g__unknown_Streptophyta	g__unknown_YS2	g__Mucispirillum	g__[Clostridium]	g__Allobaculum	g__Anaerofustis	g__Anaerorhabdus	g__Anaerotruncus	g__Bacillus	g__Bacteroides	g__Butyricicoccus	g__Butyrivibrio	g__Candidatus Arthromitus	g__Christensenella	g__Clostridium	g__Clostridium	g__Clostridium	g__Clostridium	g__Clostridium	g__Coprobacillus	g__Defluviitalea	g__Dorea	g__Gemmiger	g__Hespellia	g__Lachnospira	g__Lactobacillus	g__Lactonifactor	g__Marvinbryantia	g__Paenibacillus	g__Papillibacter	g__Pediococcus
CON	0.501053	1.40658	0	2.18342	0.0542105	0	0.417368	1.92447	1.53447	0.237368	0.00131579	0	0.117368	5.76526	0	0.163158	19.7271	0	0.000526316	0.0105263	0.164737	0.00236842	0.704737	0.0402632	0.371842	0.00578947	0.0255263	0.0081579	0.546316	0.253421	0.165789	0.0884211	0.0618421	12.3137	0.412632	3.12237	0.00552632	0	0.973947	2.09026	0.0771053	0.0113158	0.156842	1.48816	0.328158	0.533421	0.191316	1.31316	0.440526
DSS1_Day2	0.1725	0.9275	0	0.36	0.0175	0	0.2425	1.2225	5.0975	0.2125	0	0	0.525	8.075	0	0.195	11.48	0	0	0.06	0.41	0	0.1725	0	0.1875	0.0025	0.0375	0.005	0.52	0.1875	0.06	0.1825	0.5675	22.29	1.0025	2.5775	0.0675	0	2.365	1.68	0.1675	0	0.18	0.1375	0	0.125	0.1975	1.8575	0.2325
DSS1_Day4	0.806667	0.846667	0	2.76	0	0	0.433333	0.23	6.94333	0.06	0	0	0.753333	3.51333	0	0.153333	8.54333	0	0	0.02	0.71	0.0333333	0.29	0	0.216667	0	0.0566667	0.00666667	0.413333	0.08	0	0.206667	0.103333	19.4067	2.23	2.13333	0.156667	0	1.24667	1.47667	0.0966667	0	0.316667	0	0	0.216667	0.263333	1.54333	0.0533333
DSS1_Day6	0.605	0.405	0	1.9725	0	0	0.2475	0.285	11.235	0.07	0	0	1.8875	3.4825	0	0.3125	10.18	0	0	0.3025	1.4975	0	0.665	0	0.2625	0.0075	0.0225	0.03	0.2025	0.0475	0	0.0875	0.04	8.31	1.1775	2.66	0.67	0	1.155	1.34	0.2975	0	0.03	0	0	0.205	0.1375	1.98	0.1
DSS1_Day8	0.46	0.35	0	1.41	0	0	0.213333	0.8	7.37333	0.0633333	0	0	1.66	3.44667	0	0.39	9.99	0	0	0.353333	0.613333	0	0.486667	0	0.23	0	0.0166667	0	0.423333	0.15	0	0.0966667	0.01	9.81333	2.28667	3.42667	1.00333	0	0.786667	0.803333	0.143333	0	0.113333	0	0	0.0333333	0.05	1.88333	0.146667
DSS1_Day10	0.0975	0.3825	0	0.545	0.0475	0	0.23	0.7175	12.6225	0.01	0	0	1.595	4.7775	0	0.285	10.65	0.01	0	0.315	0.53	0.005	0.2125	0	0.27	0	0.0175	0	0.4075	0.18	0	0.0725	0.1175	9.145	2.095	3.9	1.7725	0	0.625	0.815	0.305	0	0.06	0	0	0.09	0.0975	1.7375	0.0875
DSS1_Day12	0.01	0.25	0	0.05	0	0	0.215	0.99	10.19	0.0175	0.005	0	0.5875	3.1625	0	0.2125	8.7125	0	0	0.5175	1.2425	0	0	0	0.2775	0.045	0.025	0.025	0.74	0.33	0.125	0.0375	0.1625	13.8725	0.4725	2.8225	0.94	0	1.86	2.3275	0.1225	0	0.2025	0.065	0	0.105	0.12	1.5375	0.8825
DSS2_Day2	0.3575	0.7775	0	1.2225	0.055	0	0.165	0.6375	8.83	0.16	0	0	0.15	8.745	0	0.3725	10.6275	0	0	0.04	0.945	0	1.0925	0	0.27	0	0.04	0	0.425	0.1175	0.02	0.09	0.23	16.93	0.2175	1.9	0.205	0	2.9075	1.7125	0.0925	0	0.045	0	0	0.065	0.23	1.4075	0.05
DSS2_Day4	0.465	0.83	0.0025	3.185	0.0075	0	0.29	0.465	9.2625	0.2175	0	0	0.235	5.995	0.0025	0.385	9.5025	0	0	0.035	1.025	0.015	1.48	0	0.3125	0.0025	0.1	0	0.455	0.1075	0.0475	0.1775	0.305	14.45	0.9725	2.16	0.46	0	1.3675	1.665	0.12	0	0.2675	0	0	0.2175	0.18	1.0975	0.1625
DSS2_Day6	0.2475	0.475	0	2.3275	0	0	0.1	0.3375	14.565	0.0725	0	0.005	0.615	2.7075	0	0.3225	7.2775	0	0	0.2325	1.61	0	0.7775	0	0.3525	0	0.01	0.01	0.385	0.0975	0	0.05	0.1575	5.3875	1.3325	2.345	0.5225	0	1.5875	1.1175	0.2325	0	0.3875	0	0	0.1	0.125	1.725	0.0475
DSS2_Day8	0.11	0.22	0	0.87	0.0075	0	0.06	0.4025	16.5775	0.0325	0	0	0.0825	2.3525	0	0.36	6.1525	0	0	0.235	1.95	0	0.2775	0	0.1425	0.0175	0.01	0.0425	0.4525	0.085	0	0.025	0.365	6.085	2.775	2.5825	0.605	0	2.025	1.045	0.13	0	0.1725	0	0	0.0675	0.105	1.795	0.045
DSS2_Day10	0.1725	0.3225	0	0.6625	0	0	0.03	0.855	20.5525	0.0775	0	0	0.045	2.7425	0	1.28	5.1225	0	0	0.1025	1.5675	0	0.345	0	0.18	0.265	0.0275	0.0175	0.1725	0.0375	0	0	1.865	3.35	1.92	1.935	1.4725	0	1.6125	4.69	0	0	0.1525	0	0	0.025	0.0725	1.025	0.1325
DSS2_Day12	0.075	0.2825	0	0.1675	0	0	0.0175	0.7175	19.0725	0.1075	0	0	0.0475	2.495	0	3.625	5.11	0	0	0.0575	1.3675	0	0.0925	0.0025	0.2375	0.1725	0.005	0	0.33	0.14	0	0	0.6225	4.4325	1.1975	2.4225	0.6225	0	1.11	1.57	0	0	0.2075	0.0025	0	0.005	0.1475	1.345	0.6575
DSS3_Day2	0.586667	0.8	0	1.50667	0.0266667	0.00333333	0.216667	0.676667	10.95	0.04	0	0	0.01	6.11333	0	2.95333	8.61333	0	0	0.0233333	1.52333	0	4.24667	0	0.186667	0.02	0.06	0	0.31	0.183333	0.0366667	0.07	0.493333	9.64333	0.0833333	2.04333	0.0366667	0	2.58333	3.03333	0.0766667	0	0.19	0	0	0.0366667	0.123333	1.05333	0.07
DSS3_Day4	0.465	1.1075	0.015	2.645	0	0	0.41	0.0425	7.565	0.1175	0	0	0	4.1375	0	0.2025	9.0575	0	0	0.0125	0.72	0	1.0325	0	0.4175	0	0.125	0	0.425	0.1525	0.05	0.175	0.2	15.4075	0.645	2.1025	0.32	0.0025	1.785	2.52	0.2075	0	0.1775	0	0	0.195	0.2075	1.1	0.18
DSS3_Day6	0.2	0.48	0	1.24333	0	0	0.14	0.27	11.9933	0.0566667	0	0.00666667	0.56	3.30667	0	0.413333	8.25333	0	0	0.186667	3.04667	0.0333333	1.50333	0	0.213333	0.0266667	0.0466667	0.03	0.306667	0.0366667	0	0.03	0.106667	6.75333	1.21667	2.91667	0.803333	0	1.50667	1.03333	0.256667	0	0.11	0	0	0.103333	0.17	1.58333	0.0866667
DSS3_Day8	0.1225	0.3425	0	0.4975	0	0	0.0225	0.1325	12.945	0.0175	0	0	0	2.495	0	1.275	3.8225	0	0	0.185	3.1475	0	0.4975	0	0.115	0.14	0.0325	0.0025	0.6375	0.045	0	0.0125	0.2675	5.2375	1.2225	2.675	0.91	0	2.7425	1.6925	0.1075	0	0.285	0	0	0.01	0.07	1.8275	0.3025
DSS3_Day10	0.0575	0.165	0	0.3725	0	0	0.0275	0.2475	18.8975	0.0075	0	0	0	2.1475	0	2.155	1.84	0	0	0.1925	1.6225	0	0.135	0	0.1425	0.1925	0.0075	0.0225	0.275	0.05	0	0	0.3525	3.9325	0.7275	1.89	1.0625	0	1.6175	2.8175	0	0	0.1125	0	0	0	0.0875	1.6775	0.14
DSS3_Day12	0.1025	0.17	0	0.52	0	0	0	0.7575	29.9675	0.0325	0	0	0	2.155	0	3.4975	4.3975	0	0	0.065	0.6	0.0275	0.6125	0	0.12	0.3125	0	0	0.2375	0	0	0	0.3725	1.03	0.4075	1.0225	0.365	0	0.995	1.4625	0	0	0.0825	0	0	0	0.0225	0.91	0.1125
[truncated: 54 more columns]
