# Supplementary material for: Longitudinal Microbiome Analysis in a Dextran Sulfate Sodium-Induced Colitis Mouse Model
Source: Microorganisms. 2021 Feb 12;9(2):370. doi: 10.3390/microorganisms9020370 (PMC7917662; doi:10.3390/microorganisms9020370)
Supplement: Supplementary file 1 [file microorganisms-09-00370-s001.zip › Park et al., Supplementary data/Supplementary Data 3.xlsx]

## Sheet: Supple_data 3
Supplementary data 3. Pearson correlation between relative abundance and colitis induction days.
	DSS 1%					DSS 2%					DSS 3%
Genus	PearsonR	Rsquared	Pvalue	Psummary	Significant(0.05)	PearsonR	Rsquared	Pvalue	Psummary	Significant(0.05)	PearsonR	Rsquared	Pvalue	Psummary	Significant(0.05)
g__Bifidobacterium	-0.5195	0.2699	0.2321	ns	No	-0.9115	0.8308	0.0043	**	Yes	-0.9135	0.8345	0.004	**	Yes
g__Eggerthella	-0.9239	0.8537	0.0029	**	Yes	-0.8934	0.7982	0.0067	**	Yes	-0.92	0.8465	0.0033	**	Yes
g__Micromonospora
g__Olsenella	-0.5518	0.3045	0.199	ns	No	-0.6803	0.4628	0.0926	ns	No	-0.816	0.6658	0.0252	*	Yes
g__Paraeggerthella	0.1603	0.02569	0.8975	ns	No	-0.8423	0.7094	0.1577	ns	No
g__Rhodococcus
g__unknown_Coriobacteriaceae	-0.6817	0.4648	0.0916	ns	No	-0.8783	0.7714	0.0093	**	Yes	-0.8471	0.7175	0.0333	*	Yes
g__Alistipes	-0.4302	0.1851	0.3353	ns	No	-0.4608	0.2123	0.2981	ns	No	-0.5058	0.2558	0.2468	ns	No
g__Bacteroides	0.8339	0.6954	0.0197	*	Yes	0.9555	0.913	0.0008	***	Yes	0.912	0.8317	0.0042	**	Yes
g__Barnesiella	-0.8956	0.802	0.0064	**	Yes	-0.7351	0.5403	0.0598	ns	No	-0.7426	0.5514	0.0559	ns	No
g__Bergeyella
g__Cytophaga
g__Prevotella	0.5024	0.2524	0.2505	ns	No	-0.2197	0.04826	0.636	ns	No	0.8685	0.7543	0.3302	ns	No
g__unknown_Bacteroidales	-0.6226	0.3876	0.1354	ns	No	-0.794	0.6304	0.033	*	Yes	-0.9442	0.8916	0.0014	**	Yes
g__unknown_Bacteroidetes
g__unknown_Porphyromonadaceae	0.4985	0.2485	0.2549	ns	No	0.7555	0.5708	0.0495	*	Yes	0.5346	0.2858	0.2164	ns	No
g__unknown_S24-7	-0.6672	0.4452	0.1016	ns	No	-0.8719	0.7603	0.0105	*	Yes	-0.8499	0.7223	0.0154	*	Yes
g__Leptolyngbya
g__unknown_Streptophyta
g__unknown_YS2	0.9289	0.8628	0.0025	**	Yes	0.381	0.1452	0.3991	ns	No	0.5943	0.3532	0.1594	ns	No
g__Mucispirillum	0.5539	0.3068	0.197	ns	No	0.762	0.5807	0.0465	*	Yes	0.2578	0.06645	0.5768	ns	No
g__[Clostridium]	-0.03822	0.001461	0.9757	ns	No						0.7637	0.5832	0.4468	ns	No
g__Allobaculum	-0.2647	0.07005	0.6123	ns	No	-0.7142	0.51	0.0714	ns	No	-0.5012	0.2512	0.2518	ns	No
g__Anaerofustis
g__Anaerorhabdus	-0.1367	0.01868	0.7701	ns	No	-0.676	0.4569	0.0955	ns	No	-0.7216	0.5206	0.0672	ns	No
g__Anaerotruncus	0.902	0.8137	0.098	ns	No	0.7451	0.5552	0.1484	ns	No	0.9123	0.8323	0.0112	*	Yes
g__Bacillus	-0.4465	0.1994	0.3152	ns	No	-0.4158	0.1729	0.3536	ns	No	-0.3264	0.1065	0.5278	ns	No
g__Bacteroides	0.7352	0.5405	0.1569	ns	No	0.5168	0.2671	0.4832	ns	No	0.2804	0.0786	0.7196	ns	No
g__Butyricicoccus	0.1719	0.02956	0.7124	ns	No	-0.7517	0.565	0.0514	ns	No	-0.4007	0.1605	0.3731	ns	No
g__Butyrivibrio	0.2269	0.05147	0.6247	ns	No	-0.6023	0.3628	0.1523	ns	No	-0.9212	0.8486	0.0091	**	Yes
g__Candidatus Arthromitus	-0.0248	0.0006152	0.9842	ns	No	-0.7635	0.583	0.4469	ns	No	-0.8153	0.6647	0.3932	ns	No
g__Christensenella	-0.6094	0.3714	0.1463	ns	No	-0.4556	0.2076	0.4407	ns	No	-0.4776	0.2281	0.4159	ns	No
g__Clostridium	-0.2804	0.07861	0.5425	ns	No	0.6225	0.3875	0.1354	ns	No	0.3601	0.1297	0.4275	ns	No
g__Clostridium	-0.4482	0.2009	0.3132	ns	No	-0.8383	0.7028	0.0185	*	Yes	-0.8553	0.7315	0.0141	*	Yes
g__Clostridium	0.2288	0.05236	0.6216	ns	No	0.6643	0.4414	0.1036	ns	No	0.3354	0.1125	0.4621	ns	No
g__Clostridium	0.3996	0.1597	0.3745	ns	No	-0.2941	0.08648	0.5221	ns	No	-0.649	0.4212	0.1147	ns	No
g__Clostridium	0.8495	0.7217	0.0155	*	Yes	0.7558	0.5713	0.0494	*	Yes	0.6745	0.455	0.0965	ns	No
g__Coprobacillus
g__Defluviitalea	-0.1599	0.02556	0.7321	ns	No	-0.1802	0.03247	0.699	ns	No	-0.1006	0.01012	0.8301	ns	No
g__Dorea	-0.2235	0.04995	0.63	ns	No	0.2337	0.05463	0.614	ns	No	-0.3283	0.1078	0.4722	ns	No
g__Gemmiger	0.3816	0.1456	0.3983	ns	No	0.6387	0.4079	0.2461	ns	No	0.4629	0.2143	0.4324	ns	No
g__Hespellia
g__Lachnospira	-0.2462	0.0606	0.5946	ns	No	0.1962	0.03848	0.6734	ns	No	-0.3077	0.0947	0.5019	ns	No
g__Lactobacillus	-0.6631	0.4398	0.5384	ns	No
g__Lactonifactor
g__Marvinbryantia	-0.7162	0.513	0.0702	ns	No	-0.7585	0.5753	0.0481	*	Yes	-0.7298	0.5327	0.1616	ns	No
g__Paenibacillus	-0.6775	0.4591	0.0944	ns	No	-0.7413	0.5496	0.0565	ns	No	-0.8058	0.6493	0.0287	*	Yes
g__Papillibacter	0.2511	0.06305	0.587	ns	No	0.007466	5.575e-05	0.9873	ns	No	0.1689	0.02853	0.7173	ns	No
g__Pediococcus	0.2933	0.086	0.5233	ns	No	0.2263	0.0512	0.6256	ns	No	-0.4128	0.1704	0.3573	ns	No
g__rc4-4
g__Robinsoniella
g__Roseburia
g__Ruminococcus	-0.01434	0.0002057	0.9757	ns	No	0.391	0.1529	0.3858	ns	No	0.276	0.07617	0.5491	ns	No
g__Ruminococcus	-0.1815	0.03293	0.697	ns	No	-0.3819	0.1459	0.4549	ns	No	-0.05046	0.002546	0.9244	ns	No
g__Shuttleworthia	0.1699	0.02885	0.7158	ns	No	0.4762	0.2268	0.28	ns	No	-0.3721	0.1385	0.4111	ns	No
g__Sporobacter	0.2179	0.04746	0.6389	ns	No	0.004342	1.885e-05	0.9926	ns	No	0.04827	0.00233	0.9182	ns	No
g__Staphylococcus	-0.5053	0.2553	0.4947	ns	No						0.8635	0.7456	0.3366	ns	No
g__Streptococcus	0.5029	0.2529	0.25	ns	No	0.4702	0.2211	0.287	ns	No	0.5263	0.277	0.2249	ns	No
g__unknown_Bacillaceae	0.2336	0.05456	0.6142	ns	No	-0.1345	0.01809	0.7738	ns	No	-0.5179	0.2682	0.2338	ns	No
g__unknown_Bacillales	-0.4983	0.2483	0.2551	ns	No	0.1639	0.02687	0.8361	ns	No	-0.8459	0.7155	0.0709	ns	No
g__unknown_Bacilli
g__unknown_Clostridia	-0.5926	0.3512	0.1609	ns	No	-0.6177	0.3816	0.1394	ns	No	-0.6932	0.4806	0.0842	ns	No
g__unknown_Clostridiaceae
g__unknown_Clostridiales	-0.3757	0.1412	0.4062	ns	No	-0.3587	0.1286	0.4295	ns	No	-0.4447	0.1977	0.3175	ns	No
g__unknown_Erysipelotrichaceae
g__unknown_Firmicutes	-0.2145	0.04601	0.6442	ns	No	0.8852	0.7836	0.0081	**	Yes	0.8394	0.7046	0.0182	*	Yes
g__unknown_Lachnospiraceae	0.8064	0.6502	0.0285	*	Yes	-0.1366	0.01866	0.7702	ns	No	-0.7033	0.4946	0.0779	ns	No
g__unknown_Lactobacillaceae	-0.07193	0.005174	0.8782	ns	No	-0.6346	0.4027	0.1258	ns	No	-0.7586	0.5754	0.0481	*	Yes
g__unknown_Lactobacillales						0.4932	0.2433	0.6716	ns	No	0.7124	0.5076	0.1769	ns	No
g__unknown_Peptostreptococcaceae	0.5945	0.3534	0.1592	ns	No	0.6382	0.4073	0.123	ns	No	-0.05799	0.003363	0.9017	ns	No
g__unknown_Ruminococcaceae	0.8008	0.6412	0.0305	*	Yes	0.3998	0.1599	0.3742	ns	No	0.3231	0.1044	0.4797	ns	No
g__Alkanindiges
g__Chelatococcus
g__Desulfomicrobium	0.05164	0.002666	0.9125	ns	No	0.497	0.247	0.2565	ns	No	-0.03235	0.001047	0.9451	ns	No
g__Desulfovibrio	-0.8506	0.7236	0.0153	*	Yes	-0.855	0.731	0.0142	*	Yes	-0.2169	0.04705	0.6404	ns	No
g__Flexispira
g__Helicobacter	0.4683	0.2193	0.2892	ns	No	0.7031	0.4944	0.078	ns	No	0.6055	0.3666	0.1497	ns	No
g__Herbaspirillum						-0.09537	0.009095	0.9392	ns	No	0.7519	0.5654	0.4582	ns	No
g__Proteus											0.7774	0.6043	0.2226	ns	No
g__Pseudomonas
g__Rhizobium						0.7458	0.5562	0.4642	ns	No	0.637	0.4057	0.5604	ns	No
g__Seohicola
g__Sphingobium
g__Sphingomonas
g__Sutterella						0.9629	0.9272	0.1739	ns	No	0.9461	0.8951	0.2099	ns	No
g__unknown_Betaproteobacteria	0.1508	0.02273	0.7469	ns	No	0.5382	0.2896	0.2127	ns	No	0.7192	0.5173	0.0685	ns	No
g__unknown_Burkholderiales	0.4403	0.1939	0.3228	ns	No	0.6666	0.4443	0.102	ns	No	0.5794	0.3357	0.1728	ns	No
g__unknown_Comamonadaceae
g__unknown_Enterobacteriaceae	0.7893	0.623	0.1124	ns	No	0.7971	0.6353	0.0318	*	Yes	0.8769	0.7689	0.0218	*	Yes
g__unknown_Methylobacteriaceae
g__unknown_mitochondria	-0.9269	0.8591	0.2449	ns	No
g__unknown_Neisseriaceae
g__unknown_Oxalobacteraceae						0.9878	0.9758	0.0994	ns	No	0.7913	0.6262	0.4188	ns	No
g__unknown_Phyllobacteriaceae
g__unknown_Proteobacteria
g__unknown_RF32	0.7924	0.628	0.0336	*	Yes	0.9589	0.9196	0.0006	***	Yes	0.9154	0.838	0.0038	**	Yes
g__Acholeplasma	0.7026	0.4937	0.0783	ns	No	0.05541	0.003071	0.917	ns	No	0.03787	0.001434	0.9432	ns	No
g__Anaeroplasma	-0.8284	0.6862	0.0416	*	Yes	0.15	0.02249	0.7483	ns	No	-0.08007	0.006411	0.8645	ns	No
g__unknown_Mollicutes
g__unknown_Tenericutes
g__unknown_F16
g__Akkermansia	-0.3104	0.09635	0.4981	ns	No	0.8613	0.7419	0.0127	*	Yes	0.8383	0.7027	0.0185	*	Yes
g__unknown_Verrucomicrobiaceae
