# Supplementary material for: Longitudinal Microbiome Analysis in a Dextran Sulfate Sodium-Induced Colitis Mouse Model
Source: Microorganisms. 2021 Feb 12;9(2):370. doi: 10.3390/microorganisms9020370 (PMC7917662; doi:10.3390/microorganisms9020370)
Supplement: Supplementary file 1 [file microorganisms-09-00370-s001.zip › Park et al., Supplementary data/Supplementary Data 4.xlsx]

## Sheet: Supple_data 4
Supplementary data 4. The genera showing a positive correlation with DSS treatment duration.
	1% DSS
		Pearson R	P value		Genus	PearsonR	Rsquared	Pvalue	Psummary	Significant(0.05)
	1)	>0.7	<0.05		g__Bacteroides	0.8339	0.6954	0.0197	*	Yes
					g__unknown_YS2	0.9289	0.8628	0.0025	**	Yes
					g__Clostridium	0.8495	0.7217	0.0155	*	Yes
					g__unknown_Lachnospiraceae	0.8064	0.6502	0.0285	*	Yes
					g__unknown_Ruminococcaceae	0.8008	0.6412	0.0305	*	Yes
					g__unknown_RF32	0.7924	0.628	0.0336	*	Yes
		Pearson R	P value		Genus	PearsonR	Rsquared	Pvalue	Psummary	Significant(0.05)
	2)	>0.5	<0.05		g__Bacteroides	0.8339	0.6954	0.0197	*	Yes
					g__unknown_YS2	0.9289	0.8628	0.0025	**	Yes
					g__Clostridium	0.8495	0.7217	0.0155	*	Yes
					g__unknown_Lachnospiraceae	0.8064	0.6502	0.0285	*	Yes
					g__unknown_Ruminococcaceae	0.8008	0.6412	0.0305	*	Yes
					g__unknown_RF32	0.7924	0.628	0.0336	*	Yes
		Pearson R	P value		Genus	PearsonR	Rsquared	Pvalue	Psummary	Significant(0.05)
	3)	>0	<0.1		g__Bacteroides	0.8339	0.6954	0.0197	*	Yes
					g__unknown_YS2	0.9289	0.8628	0.0025	**	Yes
					g__Anaerotruncus	0.902	0.8137	0.098	ns	No
					g__Clostridium	0.8495	0.7217	0.0155	*	Yes
					g__unknown_Lachnospiraceae	0.8064	0.6502	0.0285	*	Yes
					g__unknown_Ruminococcaceae	0.8008	0.6412	0.0305	*	Yes
					g__unknown_RF32	0.7924	0.628	0.0336	*	Yes
					g__Acholeplasma	0.7026	0.4937	0.0783	ns	No
	2% DSS
		Pearson R	P value		Genus	PearsonR	Rsquared	Pvalue	Psummary	Significant(0.05)
	1)	>0.7	<0.05		g__Bacteroides	0.9555	0.913	0.0008	***	Yes
					g__unknown_Porphyromonadaceae	0.7555	0.5708	0.0495	*	Yes
					g__Mucispirillum	0.762	0.5807	0.0465	*	Yes
					g__Clostridium	0.7558	0.5713	0.0494	*	Yes
					g__unknown_Firmicutes	0.8852	0.7836	0.0081	**	Yes
					g__unknown_Enterobacteriaceae	0.7971	0.6353	0.0318	*	Yes
					g__unknown_RF32	0.9589	0.9196	0.0006	***	Yes
					g__Akkermansia	0.8613	0.7419	0.0127	*	Yes
		Pearson R	P value		Genus	PearsonR	Rsquared	Pvalue	Psummary	Significant(0.05)
	2)	>0.5	<0.05		g__Bacteroides	0.9555	0.913	0.0008	***	Yes
					g__unknown_Porphyromonadaceae	0.7555	0.5708	0.0495	*	Yes
					g__Mucispirillum	0.762	0.5807	0.0465	*	Yes
					g__Clostridium	0.7558	0.5713	0.0494	*	Yes
					g__unknown_Firmicutes	0.8852	0.7836	0.0081	**	Yes
					g__unknown_Enterobacteriaceae	0.7971	0.6353	0.0318	*	Yes
					g__unknown_RF32	0.9589	0.9196	0.0006	***	Yes
					g__Akkermansia	0.8613	0.7419	0.0127	*	Yes
		Pearson R	P value		Genus	PearsonR	Rsquared	Pvalue	Psummary	Significant(0.05)
	3)	>0	<0.1		g__Bacteroides	0.9555	0.913	0.0008	***	Yes
					g__unknown_Porphyromonadaceae	0.7555	0.5708	0.0495	*	Yes
					g__Mucispirillum	0.762	0.5807	0.0465	*	Yes
					g__Clostridium	0.7558	0.5713	0.0494	*	Yes
					g__unknown_Firmicutes	0.8852	0.7836	0.0081	**	Yes
					g__Helicobacter	0.7031	0.4944	0.078	ns	No
					g__unknown_Enterobacteriaceae	0.7971	0.6353	0.0318	*	Yes
					g__unknown_Oxalobacteraceae	0.9878	0.9758	0.0994	ns	No
					g__unknown_RF32	0.9589	0.9196	0.0006	***	Yes
					g__Akkermansia	0.8613	0.7419	0.0127	*	Yes
	3% DSS
		Pearson R	P value		Genus	PearsonR	Rsquared	Pvalue	Psummary	Significant(0.05)
	1)	>0.7	<0.05		g__Bacteroides	0.912	0.8317	0.0042	**	Yes
					g__Anaerotruncus	0.9123	0.8323	0.0112	*	Yes
					g__unknown_Firmicutes	0.8394	0.7046	0.0182	*	Yes
					g__unknown_Enterobacteriaceae	0.8769	0.7689	0.0218	*	Yes
					g__unknown_RF32	0.9154	0.838	0.0038	**	Yes
					g__Akkermansia	0.8383	0.7027	0.0185	*	Yes
		Pearson R	P value		Genus	PearsonR	Rsquared	Pvalue	Psummary	Significant(0.05)
	2)	>0.5	<0.05		g__Bacteroides	0.912	0.8317	0.0042	**	Yes
					g__Anaerotruncus	0.9123	0.8323	0.0112	*	Yes
					g__unknown_Firmicutes	0.8394	0.7046	0.0182	*	Yes
					g__unknown_Enterobacteriaceae	0.8769	0.7689	0.0218	*	Yes
					g__unknown_RF32	0.9154	0.838	0.0038	**	Yes
					g__Akkermansia	0.8383	0.7027	0.0185	*	Yes
		Pearson R	P value		Genus	PearsonR	Rsquared	Pvalue	Psummary	Significant(0.05)
	3)	>0	<0.1		g__Bacteroides	0.912	0.8317	0.0042	**	Yes
					g__Anaerotruncus	0.9123	0.8323	0.0112	*	Yes
					g__Clostridium	0.6745	0.455	0.0965	ns	No
					g__unknown_Firmicutes	0.8394	0.7046	0.0182	*	Yes
					g__unknown_Betaproteobacteria	0.7192	0.5173	0.0685	ns	No
					g__unknown_Enterobacteriaceae	0.8769	0.7689	0.0218	*	Yes
					g__unknown_RF32	0.9154	0.838	0.0038	**	Yes
					g__Akkermansia	0.8383	0.7027	0.0185	*	Yes
