# Supplementary material for: Longitudinal Microbiome Analysis in a Dextran Sulfate Sodium-Induced Colitis Mouse Model
Source: Microorganisms. 2021 Feb 12;9(2):370. doi: 10.3390/microorganisms9020370 (PMC7917662; doi:10.3390/microorganisms9020370)
Supplement: Supplementary file 1 [file microorganisms-09-00370-s001.zip › Park et al., Supplementary data/Supplementary Data 5.xlsx]

## Sheet: Supple_data 5
Supplementary data 5. The genera showing a negative correlation with DSS treatment duration.
	1% DSS
		Pearson R	P value		Genus	PearsonR	Rsquared	Pvalue	Psummary	Significant(0.05)
	1)	<-0.7	<0.05		g__Eggerthella	-0.9239	0.8537	0.0029	**	Yes
					g__Barnesiella	-0.8956	0.802	0.0064	**	Yes
					g__Desulfovibrio	-0.8506	0.7236	0.0153	*	Yes
					g__Anaeroplasma	-0.8284	0.6862	0.0416	*	Yes
		Pearson R	P value		Genus	PearsonR	Rsquared	Pvalue	Psummary	Significant(0.05)
	2)	<-0.5	<0.05		g__Eggerthella	-0.9239	0.8537	0.0029	**	Yes
					g__Barnesiella	-0.8956	0.802	0.0064	**	Yes
					g__Desulfovibrio	-0.8506	0.7236	0.0153	*	Yes
					g__Anaeroplasma	-0.8284	0.6862	0.0416	*	Yes
		Pearson R	P value		Genus	PearsonR	Rsquared	Pvalue	Psummary	Significant(0.05)
	3)	<0	<0.1		g__Eggerthella	-0.9239	0.8537	0.0029	**	Yes
					g__unknown_Coriobacteriaceae	-0.6817	0.4648	0.0916	ns	No
					g__Barnesiella	-0.8956	0.802	0.0064	**	Yes
					g__Marvinbryantia	-0.7162	0.513	0.0702	ns	No
					g__Paenibacillus	-0.6775	0.4591	0.0944	ns	No
					g__Desulfovibrio	-0.8506	0.7236	0.0153	*	Yes
					g__Anaeroplasma	-0.8284	0.6862	0.0416	*	Yes
	2% DSS
		Pearson R	P value		Genus	PearsonR	Rsquared	Pvalue	Psummary	Significant(0.05)
	1)	<-0.7	<0.05		g__Bifidobacterium	-0.9115	0.8308	0.0043	**	Yes
					g__Eggerthella	-0.8934	0.7982	0.0067	**	Yes
					g__unknown_Coriobacteriaceae	-0.8783	0.7714	0.0093	**	Yes
					g__unknown_Bacteroidales	-0.794	0.6304	0.033	*	Yes
					g__unknown_S24-7	-0.8719	0.7603	0.0105	*	Yes
					g__Clostridium	-0.8383	0.7028	0.0185	*	Yes
					g__Marvinbryantia	-0.7585	0.5753	0.0481	*	Yes
					g__Desulfovibrio	-0.855	0.731	0.0142	*	Yes
		Pearson R	P value		Genus	PearsonR	Rsquared	Pvalue	Psummary	Significant(0.05)
	2)	<-0.5	<0.05		g__Bifidobacterium	-0.9115	0.8308	0.0043	**	Yes
					g__Eggerthella	-0.8934	0.7982	0.0067	**	Yes
					g__unknown_Coriobacteriaceae	-0.8783	0.7714	0.0093	**	Yes
					g__unknown_Bacteroidales	-0.794	0.6304	0.033	*	Yes
					g__unknown_S24-7	-0.8719	0.7603	0.0105	*	Yes
					g__Clostridium	-0.8383	0.7028	0.0185	*	Yes
					g__Marvinbryantia	-0.7585	0.5753	0.0481	*	Yes
					g__Desulfovibrio	-0.855	0.731	0.0142	*	Yes
		Pearson R	P value		Genus	PearsonR	Rsquared	Pvalue	Psummary	Significant(0.05)
	3)	<0	<0.1		g__Bifidobacterium	-0.9115	0.8308	0.0043	**	Yes
					g__Eggerthella	-0.8934	0.7982	0.0067	**	Yes
					g__Olsenella	-0.6803	0.4628	0.0926	ns	No
					g__unknown_Coriobacteriaceae	-0.8783	0.7714	0.0093	**	Yes
					g__Barnesiella	-0.7351	0.5403	0.0598	ns	No
					g__unknown_Bacteroidales	-0.794	0.6304	0.033	*	Yes
					g__unknown_S24-7	-0.8719	0.7603	0.0105	*	Yes
					g__Allobaculum	-0.7142	0.51	0.0714	ns	No
					g__Anaerorhabdus	-0.676	0.4569	0.0955	ns	No
					g__Butyricicoccus	-0.7517	0.565	0.0514	ns	No
					g__Clostridium	-0.8383	0.7028	0.0185	*	Yes
					g__Marvinbryantia	-0.7585	0.5753	0.0481	*	Yes
					g__Paenibacillus	-0.7413	0.5496	0.0565	ns	No
					g__Desulfovibrio	-0.855	0.731	0.0142	*	Yes
	3% DSS
		Pearson R	P value		Genus	PearsonR	Rsquared	Pvalue	Psummary	Significant(0.05)
	1)	<-0.7	<0.05		g__Bifidobacterium	-0.9135	0.8345	0.004	**	Yes
					g__Eggerthella	-0.92	0.8465	0.0033	**	Yes
					g__Olsenella	-0.816	0.6658	0.0252	*	Yes
					g__unknown_Coriobacteriaceae	-0.8471	0.7175	0.0333	*	Yes
					g__unknown_Bacteroidales	-0.9442	0.8916	0.0014	**	Yes
					g__unknown_S24-7	-0.8499	0.7223	0.0154	*	Yes
					g__Butyrivibrio	-0.9212	0.8486	0.0091	**	Yes
					g__Clostridium	-0.8553	0.7315	0.0141	*	Yes
					g__Paenibacillus	-0.8058	0.6493	0.0287	*	Yes
					g__unknown_Lactobacillaceae	-0.7586	0.5754	0.0481	*	Yes
		Pearson R	P value		Genus	PearsonR	Rsquared	Pvalue	Psummary	Significant(0.05)
	2)	<-0.5	<0.05		g__Bifidobacterium	-0.9135	0.8345	0.004	**	Yes
					g__Eggerthella	-0.92	0.8465	0.0033	**	Yes
					g__Olsenella	-0.816	0.6658	0.0252	*	Yes
					g__unknown_Coriobacteriaceae	-0.8471	0.7175	0.0333	*	Yes
					g__unknown_Bacteroidales	-0.9442	0.8916	0.0014	**	Yes
					g__unknown_S24-7	-0.8499	0.7223	0.0154	*	Yes
					g__Butyrivibrio	-0.9212	0.8486	0.0091	**	Yes
					g__Clostridium	-0.8553	0.7315	0.0141	*	Yes
					g__Paenibacillus	-0.8058	0.6493	0.0287	*	Yes
					g__unknown_Lactobacillaceae	-0.7586	0.5754	0.0481	*	Yes
		Pearson R	P value		Genus	PearsonR	Rsquared	Pvalue	Psummary	Significant(0.05)
	3)	<0	<0.1		g__Bifidobacterium	-0.9135	0.8345	0.004	**	Yes
					g__Eggerthella	-0.92	0.8465	0.0033	**	Yes
					g__Olsenella	-0.816	0.6658	0.0252	*	Yes
					g__unknown_Coriobacteriaceae	-0.8471	0.7175	0.0333	*	Yes
					g__Barnesiella	-0.7426	0.5514	0.0559	ns	No
					g__unknown_Bacteroidales	-0.9442	0.8916	0.0014	**	Yes
					g__unknown_S24-7	-0.8499	0.7223	0.0154	*	Yes
					g__Anaerorhabdus	-0.7216	0.5206	0.0672	ns	No
					g__Butyrivibrio	-0.9212	0.8486	0.0091	**	Yes
					g__Clostridium	-0.8553	0.7315	0.0141	*	Yes
					g__Paenibacillus	-0.8058	0.6493	0.0287	*	Yes
					g__unknown_Bacillales	-0.8459	0.7155	0.0709	ns	No
					g__unknown_Clostridia	-0.6932	0.4806	0.0842	ns	No
					g__unknown_Lachnospiraceae	-0.7033	0.4946	0.0779	ns	No
					g__unknown_Lactobacillaceae	-0.7586	0.5754	0.0481	*	Yes
