# Supplementary material for: Longitudinal Microbiome Analysis in a Dextran Sulfate Sodium-Induced Colitis Mouse Model
Source: Microorganisms. 2021 Feb 12;9(2):370. doi: 10.3390/microorganisms9020370 (PMC7917662; doi:10.3390/microorganisms9020370)
Supplement: Supplementary file 1 [file microorganisms-09-00370-s001.zip › Park et al., Supplementary data/Supplementary Data 6.xlsx]

## Sheet: Supple_data 6
Supplementary data 6. Selection of genera that changed in a dose- and duration-dependent manner.
1. Induced genera in dose- and duration-dependent manner
	Genus	PearsonR	Rsquared	Pvalue	Psummary	Significant(0.05)		No.	Phylum	Genus	DSS1	DSS2	DSS3	Dose dependently induced?
1% DSS	g__Bacteroides	0.8339	0.6954	0.0197	*	Yes		1	p__Bacteroidetes	g__unknown_Porphyromonadaceae		*		N
	g__unknown_YS2	0.9289	0.8628	0.0025	**	Yes		2	p__Cyanobacteria	g__unknown_YS2	**			N
	g__Clostridium	0.8495	0.7217	0.0155	*	Yes		3	p__Deferribacteres	g__Mucispirillum		*		N
	g__unknown_Lachnospiraceae	0.8064	0.6502	0.0285	*	Yes		4	p__Firmicutes	g__Anaerotruncus			*	Y (only in DSS 3%)
	g__unknown_Ruminococcaceae	0.8008	0.6412	0.0305	*	Yes		5	p__Bacteroidetes	g__Bacteroides	*	***	**	Y (all in DSS dose)
	g__unknown_RF32	0.7924	0.628	0.0336	*	Yes		6	p__Firmicutes	g__Clostridium	*	*		N
2% DSS	g__Bacteroides	0.9555	0.913	0.0008	***	Yes		7	p__Firmicutes	g__unknown_Firmicutes		**	*	Y (in DSS 2% and 3%)
	g__unknown_Porphyromonadaceae	0.7555	0.5708	0.0495	*	Yes		8	p__Firmicutes	g__unknown_Lachnospiraceae	*			N
	g__Mucispirillum	0.762	0.5807	0.0465	*	Yes		9	p__Firmicutes	g__unknown_Ruminococcaceae	*			N
	g__Clostridium	0.7558	0.5713	0.0494	*	Yes		10	p__Proteobacteria	g__unknown_Enterobacteriaceae		*	*	Y (in DSS 2% and 3%)
	g__unknown_Firmicutes	0.8852	0.7836	0.0081	**	Yes		11	p__Proteobacteria	g__unknown_RF32	*	***	**	Y (all in DSS dose)
	g__unknown_Enterobacteriaceae	0.7971	0.6353	0.0318	*	Yes		12	p__Verrucomicrobia	g__Akkermansia		*	*	Y (in DSS 2% and 3%)
	g__unknown_RF32	0.9589	0.9196	0.0006	***	Yes
	g__Akkermansia	0.8613	0.7419	0.0127	*	Yes
3% DSS	g__Bacteroides	0.912	0.8317	0.0042	**	Yes
	g__Anaerotruncus	0.9123	0.8323	0.0112	*	Yes		No.	Phylum	Genus	DSS1	DSS2	DSS3
	g__unknown_Firmicutes	0.8394	0.7046	0.0182	*	Yes		1	p__Proteobacteria	g__unknown_RF32	*	***	**
	g__unknown_Enterobacteriaceae	0.8769	0.7689	0.0218	*	Yes		2	p__Bacteroidetes	g__Bacteroides	*	***	**
	g__unknown_RF32	0.9154	0.838	0.0038	**	Yes		3	p__Firmicutes	g__unknown_Firmicutes		**	*
	g__Akkermansia	0.8383	0.7027	0.0185	*	Yes		4	p__Verrucomicrobia	g__Akkermansia		*	*
								5	p__Proteobacteria	g__unknown_Enterobacteriaceae		*	*
								6	p__Firmicutes	g__Anaerotruncus			*
2. Reduced genera in dose- and duration-dependent manner
	Genus	PearsonR	Rsquared	Pvalue	Psummary	Significant(0.05)		No.	Phylum	Genus	DSS1	DSS2	DSS3	Dose dependently reduced?
1% DSS	g__Eggerthella	-0.9239	0.8537	0.0029	**	Yes		1	p__Actinobacteria	g__Bifidobacterium		**	**	Y (in DSS 2% and 3%)
	g__Barnesiella	-0.8956	0.802	0.0064	**	Yes		2	p__Actinobacteria	g__Eggerthella	**	**	**	Y (all in DSS dose)
	g__Desulfovibrio	-0.8506	0.7236	0.0153	*	Yes		3	p__Actinobacteria	g__Olsenella			*	Y (only in DSS 3%)
	g__Anaeroplasma	-0.8284	0.6862	0.0416	*	Yes		4	p__Actinobacteria	g__unknown_Coriobacteriaceae		**	*	Y (in DSS 2% and 3%)
2% DSS	g__Bifidobacterium	-0.9115	0.8308	0.0043	**	Yes		5	p__Bacteroidetes	g__Barnesiella	**			N
	g__Eggerthella	-0.8934	0.7982	0.0067	**	Yes		6	p__Bacteroidetes	g__unknown_Bacteroidales		*	**	Y (in DSS 2% and 3%)
	g__unknown_Coriobacteriaceae	-0.8783	0.7714	0.0093	**	Yes		7	p__Bacteroidetes	g__unknown_S24-7		*	*	Y (in DSS 2% and 3%)
	g__unknown_Bacteroidales	-0.794	0.6304	0.033	*	Yes		8	p__Firmicutes	g__Butyrivibrio			**	Y (only in DSS 3%)
	g__unknown_S24-7	-0.8719	0.7603	0.0105	*	Yes		9	p__Firmicutes	g__Clostridium		*	*	Y (in DSS 2% and 3%)
	g__Clostridium	-0.8383	0.7028	0.0185	*	Yes		10	p__Firmicutes	g__Marvinbryantia		*		N
	g__Marvinbryantia	-0.7585	0.5753	0.0481	*	Yes		11	p__Firmicutes	g__Paenibacillus			*	Y (only in DSS 3%)
	g__Desulfovibrio	-0.855	0.731	0.0142	*	Yes		12	p__Firmicutes	g__unknown_Lactobacillaceae			*	Y (only in DSS 3%)
3% DSS	g__Bifidobacterium	-0.9135	0.8345	0.004	**	Yes		13	p__Proteobacteria	g__Desulfovibrio	*	*		N
	g__Eggerthella	-0.92	0.8465	0.0033	**	Yes		14	p__Tenericutes	g__Anaeroplasma	*			N
	g__Olsenella	-0.816	0.6658	0.0252	*	Yes
	g__unknown_Coriobacteriaceae	-0.8471	0.7175	0.0333	*	Yes
	g__unknown_Bacteroidales	-0.9442	0.8916	0.0014	**	Yes
	g__unknown_S24-7	-0.8499	0.7223	0.0154	*	Yes		No.	Phylum	Genus	DSS1	DSS2	DSS3
	g__Butyrivibrio	-0.9212	0.8486	0.0091	**	Yes		1	p__Actinobacteria	g__Eggerthella	**	**	**
	g__Clostridium	-0.8553	0.7315	0.0141	*	Yes		2	p__Actinobacteria	g__Bifidobacterium		**	**
	g__Paenibacillus	-0.8058	0.6493	0.0287	*	Yes		3	p__Actinobacteria	g__unknown_Coriobacteriaceae		**	*
	g__unknown_Lactobacillaceae	-0.7586	0.5754	0.0481	*	Yes		4	p__Bacteroidetes	g__unknown_Bacteroidales		*	**
								5	p__Bacteroidetes	g__unknown_S24-7		*	*
								6	p__Firmicutes	g__Clostridium		*	*
								7	p__Actinobacteria	g__Olsenella			*
								8	p__Firmicutes	g__Butyrivibrio			**
								9	p__Firmicutes	g__Paenibacillus			*
								10	p__Firmicutes	g__unknown_Lactobacillaceae			*
