# Supplementary material for: Longitudinal Microbiome Analysis in a Dextran Sulfate Sodium-Induced Colitis Mouse Model
Source: Microorganisms. 2021 Feb 12;9(2):370. doi: 10.3390/microorganisms9020370 (PMC7917662; doi:10.3390/microorganisms9020370)
Supplement: Supplementary file 1 [file microorganisms-09-00370-s001.zip › Park et al., Supplementary data/Supplementary Data 7.xlsx]

## Sheet: Supple_data 7
Supplementary data 7. GUniFrac distance of individual samples.
Data in the box indicate individual pairwise distances from initial samples of the 0% DSS group (S0_0_1, S0_0_2, S0_0_3, S0_0_4).
	S0_0_1	S0_0_2	S0_0_3	S0_0_4	S0_1_1	S0_1_2	S0_1_3	S0_1_4	S0_2_1	S0_2_2	S0_2_3	S0_2_4	S0_3_1	S0_3_2	S0_3_3	S0_3_4	S10_0_1	S10_0_2	S10_0_3	S10_0_4	S10_1_1	S10_1_2	S10_1_3	S10_1_4	S10_2_1	S10_2_2	S10_2_3	S10_2_4	S10_3_1	S10_3_2	S10_3_3	S10_3_4	S12_0_1	S12_0_2	S12_0_3	S12_1_1	S12_1_2	S12_1_3	S12_1_4	S12_2_1	S12_2_2	S12_2_3	S12_2_4	S12_3_1	S12_3_2	S12_3_3	S12_3_4	S2_0_1	S2_0_2
S0_0_1	0	0.243388	0.239465	0.232714	0.242955	0.303311	0.300942	0.250583	0.336668	0.284393	0.287699	0.306924	0.285835	0.316256	0.289003	0.281791	0.284637	0.269329	0.28286	0.296442	0.472463	0.453226	0.442204	0.436604	0.5367	0.605507	0.615942	0.569542	0.584741	0.591613	0.588612	0.601705	0.279977	0.31594	0.290907	0.406931	0.497196	0.439416	0.428355	0.51477	0.534794	0.582438	0.530446	0.678697	0.652847	0.587522	0.59273	0.265243	0.308349
S0_0_2	0.243388	0	0.164228	0.184716	0.229411	0.253179	0.264424	0.260013	0.282333	0.216506	0.27843	0.302701	0.261544	0.288925	0.244	0.256513	0.248723	0.262471	0.234883	0.300567	0.483441	0.474862	0.439095	0.448262	0.544782	0.608747	0.61682	0.570115	0.594973	0.596321	0.58426	0.611227	0.238071	0.284652	0.269865	0.40531	0.505617	0.438637	0.43636	0.525757	0.539325	0.601571	0.538864	0.688514	0.655139	0.581206	0.60212	0.234368	0.292241
S0_0_3	0.239465	0.164228	0	0.216278	0.183428	0.253956	0.266608	0.239446	0.29368	0.22075	0.276172	0.297289	0.283016	0.304336	0.258297	0.260044	0.265768	0.246327	0.249305	0.290452	0.45965	0.454628	0.421361	0.431388	0.531889	0.589654	0.607806	0.550509	0.592875	0.586402	0.565579	0.595163	0.240436	0.283522	0.268473	0.381769	0.486952	0.415733	0.410064	0.503065	0.521373	0.587523	0.518871	0.683395	0.65277	0.570822	0.59528	0.257806	0.290169
S0_0_4	0.232714	0.184716	0.216278	0	0.177274	0.246458	0.257219	0.270509	0.290159	0.248604	0.26402	0.317538	0.269274	0.306669	0.276861	0.259341	0.270457	0.287969	0.242477	0.319046	0.463994	0.457672	0.414246	0.431936	0.520698	0.587473	0.602657	0.556654	0.583718	0.583736	0.563738	0.596176	0.232658	0.270864	0.291855	0.39287	0.492705	0.422734	0.405001	0.505213	0.520569	0.578478	0.521131	0.666668	0.636912	0.564579	0.587165	0.229137	0.256049
S0_1_1	0.242955	0.229411	0.183428	0.177274	0	0.234372	0.252255	0.25588	0.313826	0.275392	0.270844	0.32915	0.295527	0.333334	0.301928	0.287938	0.292388	0.285901	0.273027	0.324515	0.434371	0.436479	0.401099	0.412738	0.519465	0.584089	0.598779	0.545786	0.588676	0.58093	0.560059	0.592815	0.26207	0.2859	0.309165	0.373055	0.486576	0.39926	0.393939	0.494012	0.514562	0.577943	0.512184	0.674001	0.64599	0.563535	0.593831	0.256459	0.27926
S0_1_2	0.303311	0.253179	0.253956	0.246458	0.234372	0	0.137509	0.307669	0.306486	0.303798	0.253344	0.336375	0.301568	0.36384	0.305138	0.275127	0.311268	0.329052	0.304728	0.348409	0.477842	0.468207	0.427781	0.442737	0.526972	0.598646	0.606605	0.548503	0.586678	0.591392	0.569883	0.602712	0.287046	0.291322	0.331704	0.396096	0.495797	0.436875	0.422008	0.502623	0.515711	0.582583	0.51333	0.68805	0.651899	0.578139	0.594175	0.261651	0.27567
S0_1_3	0.300942	0.264424	0.266608	0.257219	0.252255	0.137509	0	0.312575	0.308325	0.316763	0.248578	0.344458	0.308906	0.355634	0.306255	0.275788	0.316416	0.322303	0.310118	0.354218	0.484422	0.470748	0.440589	0.443411	0.541915	0.604107	0.611944	0.555257	0.596595	0.599388	0.57902	0.608295	0.296349	0.298183	0.326838	0.397149	0.509655	0.440183	0.424344	0.506155	0.52676	0.584807	0.518257	0.685303	0.65824	0.58518	0.597035	0.26628	0.276508
S0_1_4	0.250583	0.260013	0.239446	0.270509	0.25588	0.307669	0.312575	0	0.349129	0.27271	0.295448	0.308369	0.309564	0.346048	0.261778	0.29052	0.288144	0.267477	0.285768	0.288126	0.468941	0.454463	0.435732	0.443646	0.545078	0.60236	0.600613	0.543117	0.59813	0.595019	0.571731	0.590629	0.301228	0.295165	0.292492	0.406864	0.500091	0.426689	0.412239	0.514829	0.529895	0.585132	0.520901	0.675091	0.641332	0.585975	0.587162	0.273549	0.303875
S0_2_1	0.336668	0.282333	0.29368	0.290159	0.313826	0.306486	0.308325	0.349129	0	0.312289	0.321632	0.314368	0.273589	0.309128	0.325329	0.292783	0.336705	0.349159	0.332546	0.381705	0.535142	0.535659	0.508532	0.506395	0.593331	0.63576	0.644741	0.604875	0.62564	0.630629	0.612414	0.636469	0.286756	0.338952	0.344818	0.460251	0.554214	0.504389	0.477728	0.56537	0.580321	0.622605	0.563443	0.711109	0.675654	0.619631	0.62784	0.313742	0.347496
S0_2_2	0.284393	0.216506	0.22075	0.248604	0.275392	0.303798	0.316763	0.27271	0.312289	0	0.311454	0.267298	0.287241	0.275247	0.255803	0.264674	0.272566	0.28035	0.250376	0.281399	0.497279	0.479686	0.42385	0.446866	0.539086	0.582868	0.591574	0.555888	0.590219	0.590625	0.562782	0.585129	0.243652	0.294859	0.278347	0.401454	0.500513	0.447043	0.411759	0.508542	0.532741	0.581908	0.53239	0.666791	0.642219	0.574852	0.582734	0.268329	0.301866
S0_2_3	0.287699	0.27843	0.276172	0.26402	0.270844	0.253344	0.248578	0.295448	0.321632	0.311454	0	0.318618	0.306814	0.347562	0.273664	0.279853	0.33489	0.316641	0.305087	0.359326	0.474475	0.461681	0.449665	0.439761	0.555822	0.609686	0.605329	0.546283	0.593997	0.613095	0.570131	0.601556	0.288505	0.276193	0.306254	0.384027	0.49848	0.43169	0.415443	0.503695	0.522229	0.590255	0.520265	0.685618	0.651313	0.581205	0.589118	0.280251	0.284827
S0_2_4	0.306924	0.302701	0.297289	0.317538	0.32915	0.336375	0.344458	0.308369	0.314368	0.267298	0.318618	0	0.300812	0.277058	0.291475	0.279379	0.306954	0.315219	0.293612	0.329442	0.523322	0.506345	0.465614	0.478775	0.544616	0.596675	0.586051	0.569517	0.588427	0.600128	0.584612	0.597879	0.296061	0.336268	0.316907	0.429158	0.52386	0.461665	0.442244	0.540906	0.53927	0.571243	0.545692	0.657598	0.636721	0.578127	0.58049	0.322347	0.362303
S0_3_1	0.285835	0.261544	0.283016	0.269274	0.295527	0.301568	0.308906	0.309564	0.273589	0.287241	0.306814	0.300812	0	0.302484	0.284002	0.220608	0.324236	0.333108	0.327976	0.326817	0.506944	0.493612	0.461019	0.475331	0.548971	0.627587	0.61253	0.572789	0.590207	0.599043	0.59463	0.599918	0.285409	0.322485	0.3361	0.456719	0.512303	0.478538	0.446963	0.521737	0.534506	0.590635	0.541673	0.678755	0.646343	0.582765	0.585565	0.294366	0.319594
S0_3_2	0.316256	0.288925	0.304336	0.306669	0.333334	0.36384	0.355634	0.346048	0.309128	0.275247	0.347562	0.277058	0.302484	0	0.297043	0.28944	0.311564	0.344563	0.31191	0.340184	0.53174	0.51149	0.47164	0.484185	0.572226	0.603021	0.612609	0.603968	0.621215	0.62109	0.608127	0.622604	0.30881	0.356677	0.337298	0.441349	0.546357	0.478785	0.446814	0.557999	0.573218	0.600305	0.565988	0.662149	0.645019	0.594816	0.603134	0.324328	0.372839
S0_3_3	0.289003	0.244	0.258297	0.276861	0.301928	0.305138	0.306255	0.261778	0.325329	0.255803	0.273664	0.291475	0.284002	0.297043	0	0.2642	0.285479	0.302903	0.278677	0.301782	0.491499	0.450783	0.430981	0.434829	0.566132	0.608656	0.612668	0.562081	0.606381	0.613362	0.58939	0.607185	0.272759	0.300615	0.28187	0.384352	0.518658	0.427785	0.404546	0.52298	0.547699	0.598223	0.536696	0.676433	0.651994	0.589989	0.59799	0.278286	0.292839
S0_3_4	0.281791	0.256513	0.260044	0.259341	0.287938	0.275127	0.275788	0.29052	0.292783	0.264674	0.279853	0.279379	0.220608	0.28944	0.2642	0	0.307448	0.301903	0.298227	0.318863	0.49242	0.490118	0.445718	0.465031	0.545695	0.604769	0.601231	0.545424	0.579822	0.591978	0.579273	0.59606	0.27412	0.300234	0.30693	0.41883	0.504225	0.452428	0.424376	0.506187	0.525476	0.590327	0.520851	0.675941	0.647078	0.57181	0.582526	0.285305	0.310462
S10_0_1	0.284637	0.248723	0.265768	0.270457	0.292388	0.311268	0.316416	0.288144	0.336705	0.272566	0.33489	0.306954	0.324236	0.311564	0.285479	0.307448	0	0.254285	0.245747	0.231521	0.523832	0.499402	0.452353	0.467519	0.543495	0.599086	0.606546	0.574732	0.594796	0.593134	0.580428	0.610962	0.248645	0.294444	0.230495	0.435128	0.53175	0.449954	0.448874	0.533133	0.544566	0.597757	0.549547	0.670054	0.643223	0.593965	0.598541	0.261542	0.312421
S10_0_2	0.269329	0.262471	0.246327	0.287969	0.285901	0.329052	0.322303	0.267477	0.349159	0.28035	0.316641	0.315219	0.333108	0.344563	0.302903	0.301903	0.254285	0	0.231657	0.293704	0.467304	0.461037	0.442617	0.435615	0.549002	0.596739	0.614204	0.555048	0.57545	0.587607	0.56046	0.590903	0.262603	0.243628	0.234272	0.392561	0.5118	0.436659	0.407664	0.502543	0.525866	0.593914	0.523254	0.680991	0.647194	0.583643	0.59148	0.271158	0.309503
S10_0_3	0.28286	0.234883	0.249305	0.242477	0.273027	0.304728	0.310118	0.285768	0.332546	0.250376	0.305087	0.293612	0.327976	0.31191	0.278677	0.298227	0.245747	0.231657	0	0.297037	0.474728	0.465037	0.430378	0.431295	0.538302	0.5755	0.593142	0.561152	0.584376	0.591179	0.568566	0.596212	0.225374	0.252524	0.26333	0.376841	0.510323	0.425089	0.413562	0.513045	0.533459	0.574767	0.525391	0.659994	0.638754	0.585954	0.587534	0.243397	0.290617
S10_0_4	0.296442	0.300567	0.290452	0.319046	0.324515	0.348409	0.354218	0.288126	0.381705	0.281399	0.359326	0.329442	0.326817	0.340184	0.301782	0.318863	0.231521	0.293704	0.297037	0	0.518207	0.497184	0.442976	0.47794	0.532157	0.604043	0.590693	0.564399	0.602601	0.598345	0.581114	0.597	0.289216	0.335447	0.282226	0.447026	0.517109	0.455919	0.451303	0.524413	0.534954	0.58389	0.540629	0.660277	0.64223	0.577537	0.588817	0.295787	0.337959
S10_1_1	0.472463	0.483441	0.45965	0.463994	0.434371	0.477842	0.484422	0.468941	0.535142	0.497279	0.474475	0.523322	0.506944	0.53174	0.491499	0.49242	0.523832	0.467304	0.474728	0.518207	0	0.251514	0.307516	0.295174	0.422244	0.501728	0.491172	0.388478	0.443122	0.445955	0.396308	0.438496	0.475056	0.451653	0.498743	0.344174	0.351584	0.306386	0.333602	0.317843	0.359634	0.484485	0.377956	0.576716	0.529969	0.459232	0.454221	0.462989	0.449676
S10_1_2	0.453226	0.474862	0.454628	0.457672	0.436479	0.468207	0.470748	0.454463	0.535659	0.479686	0.461681	0.506345	0.493612	0.51149	0.450783	0.490118	0.499402	0.461037	0.465037	0.497184	0.251514	0	0.281329	0.237572	0.412418	0.530056	0.473649	0.393194	0.462362	0.457335	0.429287	0.453705	0.466296	0.452415	0.481937	0.355218	0.395008	0.329276	0.335526	0.367217	0.380729	0.47622	0.39729	0.565648	0.535416	0.451335	0.454158	0.449265	0.428511
S10_1_3	0.442204	0.439095	0.421361	0.414246	0.401099	0.427781	0.440589	0.435732	0.508532	0.42385	0.449665	0.465614	0.461019	0.47164	0.430981	0.445718	0.452353	0.442617	0.430378	0.442976	0.307516	0.281329	0	0.255486	0.415253	0.482146	0.486682	0.439206	0.489016	0.482881	0.44818	0.498559	0.427577	0.419139	0.451735	0.320318	0.411231	0.281976	0.290369	0.393579	0.422722	0.469685	0.417235	0.5848	0.543778	0.474252	0.491957	0.406889	0.399568
S10_1_4	0.436604	0.448262	0.431388	0.431936	0.412738	0.442737	0.443411	0.443646	0.506395	0.446866	0.439761	0.478775	0.475331	0.484185	0.434829	0.465031	0.467519	0.435615	0.431295	0.47794	0.295174	0.237572	0.255486	0	0.43924	0.509334	0.493133	0.426533	0.489429	0.49481	0.445328	0.488765	0.436595	0.42375	0.451281	0.37091	0.437365	0.315776	0.337686	0.395143	0.421888	0.485019	0.414667	0.588046	0.56329	0.476673	0.477825	0.415638	0.400907
S10_2_1	0.5367	0.544782	0.531889	0.520698	0.519465	0.526972	0.541915	0.545078	0.593331	0.539086	0.555822	0.544616	0.548971	0.572226	0.566132	0.545695	0.543495	0.549002	0.538302	0.532157	0.422244	0.412418	0.415253	0.43924	0	0.484662	0.282025	0.372213	0.349583	0.275163	0.43626	0.393316	0.535426	0.531688	0.560552	0.502699	0.369351	0.473741	0.45876	0.365144	0.284223	0.28693	0.378606	0.436995	0.369716	0.270598	0.286664	0.521165	0.512795
S10_2_2	0.605507	0.608747	0.589654	0.587473	0.584089	0.598646	0.604107	0.60236	0.63576	0.582868	0.609686	0.596675	0.627587	0.603021	0.608656	0.604769	0.599086	0.596739	0.5755	0.604043	0.501728	0.530056	0.482146	0.509334	0.484662	0	0.418666	0.420405	0.466841	0.485626	0.409364	0.41896	0.575851	0.564814	0.590229	0.508702	0.46971	0.490028	0.493543	0.466568	0.491629	0.40908	0.489963	0.514414	0.450806	0.531674	0.486541	0.590963	0.576551
S10_2_3	0.615942	0.61682	0.607806	0.602657	0.598779	0.606605	0.611944	0.600613	0.644741	0.591574	0.605329	0.586051	0.61253	0.612609	0.612668	0.601231	0.606546	0.614204	0.593142	0.590693	0.491172	0.473649	0.486682	0.493133	0.282025	0.418666	0	0.389405	0.422566	0.357744	0.457245	0.392273	0.595507	0.589898	0.608973	0.551744	0.42933	0.520843	0.521865	0.430482	0.367884	0.265291	0.468487	0.363936	0.352245	0.342414	0.301019	0.593397	0.583822
S10_2_4	0.569542	0.570115	0.550509	0.556654	0.545786	0.548503	0.555257	0.543117	0.604875	0.555888	0.546283	0.569517	0.572789	0.603968	0.562081	0.545424	0.574732	0.555048	0.561152	0.564399	0.388478	0.393194	0.439206	0.426533	0.372213	0.420405	0.389405	0	0.338618	0.345158	0.324152	0.29312	0.551645	0.515979	0.571215	0.465085	0.27019	0.431953	0.432059	0.276814	0.298286	0.376958	0.331943	0.49083	0.406107	0.395077	0.320991	0.542318	0.519183
S10_3_1	0.584741	0.594973	0.592875	0.583718	0.588676	0.586678	0.596595	0.59813	0.62564	0.590219	0.593997	0.588427	0.590207	0.621215	0.606381	0.579822	0.594796	0.57545	0.584376	0.602601	0.443122	0.462362	0.489016	0.489429	0.349583	0.466841	0.422566	0.338618	0	0.271681	0.323499	0.341628	0.580621	0.562728	0.596625	0.530198	0.35889	0.515587	0.495312	0.358014	0.321215	0.374911	0.346379	0.427922	0.344281	0.331625	0.329917	0.584952	0.566382
S10_3_2	0.591613	0.596321	0.586402	0.583736	0.58093	0.591392	0.599388	0.595019	0.630629	0.590625	0.613095	0.600128	0.599043	0.62109	0.613362	0.591978	0.593134	0.587607	0.591179	0.598345	0.445955	0.457335	0.482881	0.49481	0.275163	0.485626	0.357744	0.345158	0.271681	0	0.366322	0.320107	0.586284	0.576107	0.601604	0.554376	0.373077	0.52372	0.513915	0.387181	0.311472	0.320759	0.367449	0.382353	0.335983	0.296268	0.28701	0.583409	0.567747
S10_3_3	0.588612	0.58426	0.565579	0.563738	0.560059	0.569883	0.57902	0.571731	0.612414	0.562782	0.570131	0.584612	0.59463	0.608127	0.58939	0.579273	0.580428	0.56046	0.568566	0.581114	0.396308	0.429287	0.44818	0.445328	0.43626	0.409364	0.457245	0.324152	0.323499	0.366322	0	0.301454	0.560361	0.527434	0.571612	0.477366	0.351399	0.461569	0.444603	0.338384	0.361819	0.416568	0.356972	0.515418	0.438871	0.426613	0.403853	0.552338	0.531978
S10_3_4	0.601705	0.611227	0.595163	0.596176	0.592815	0.602712	0.608295	0.590629	0.636469	0.585129	0.601556	0.597879	0.599918	0.622604	0.607185	0.59606	0.610962	0.590903	0.596212	0.597	0.438496	0.453705	0.498559	0.488765	0.393316	0.41896	0.392273	0.29312	0.341628	0.320107	0.301454	0	0.583802	0.575744	0.600225	0.516393	0.347586	0.50369	0.491424	0.359884	0.338196	0.346274	0.362197	0.447442	0.406744	0.424204	0.338247	0.589102	0.557595
S12_0_1	0.279977	0.238071	0.240436	0.232658	0.26207	0.287046	0.296349	0.301228	0.286756	0.243652	0.288505	0.296061	0.285409	0.30881	0.272759	0.27412	0.248645	0.262603	0.225374	0.289216	0.475056	0.466296	0.427577	0.436595	0.535426	0.575851	0.595507	0.551645	0.580621	0.586284	0.560361	0.583802	0	0.242121	0.238443	0.38535	0.488576	0.418159	0.400183	0.497235	0.514244	0.573454	0.520312	0.661532	0.630699	0.575973	0.57598	0.222378	0.262179
S12_0_2	0.31594	0.284652	0.283522	0.270864	0.2859	0.291322	0.298183	0.295165	0.338952	0.294859	0.276193	0.336268	0.322485	0.356677	0.300615	0.300234	0.294444	0.243628	0.252524	0.335447	0.451653	0.452415	0.419139	0.42375	0.531688	0.564814	0.589898	0.515979	0.562728	0.576107	0.527434	0.575744	0.242121	0	0.268777	0.367647	0.482633	0.405547	0.3715	0.480271	0.498908	0.578265	0.499039	0.661464	0.629047	0.563875	0.561719	0.247498	0.253086
S12_0_3	0.290907	0.269865	0.268473	0.291855	0.309165	0.331704	0.326838	0.292492	0.344818	0.278347	0.306254	0.316907	0.3361	0.337298	0.28187	0.30693	0.230495	0.234272	0.26333	0.282226	0.498743	0.481937	0.451735	0.451281	0.560552	0.590229	0.608973	0.571215	0.596625	0.601604	0.571612	0.600225	0.238443	0.268777	0	0.417523	0.529578	0.46157	0.434533	0.532082	0.54521	0.601623	0.54962	0.675168	0.641188	0.593266	0.596506	0.282723	0.305138
S12_1_1	0.406931	0.40531	0.381769	0.39287	0.373055	0.396096	0.397149	0.406864	0.460251	0.401454	0.384027	0.429158	0.456719	0.441349	0.384352	0.41883	0.435128	0.392561	0.376841	0.447026	0.344174	0.355218	0.320318	0.37091	0.502699	0.508702	0.551744	0.465085	0.530198	0.554376	0.477366	0.516393	0.38535	0.367647	0.417523	0	0.413523	0.285205	0.2521	0.410779	0.458242	0.550903	0.440763	0.643907	0.602283	0.543003	0.530111	0.377688	0.374592
S12_1_2	0.497196	0.505617	0.486952	0.492705	0.486576	0.495797	0.509655	0.500091	0.554214	0.500513	0.49848	0.52386	0.512303	0.546357	0.518658	0.504225	0.53175	0.5118	0.510323	0.517109	0.351584	0.395008	0.411231	0.437365	0.369351	0.46971	0.42933	0.27019	0.35889	0.373077	0.351399	0.347586	0.488576	0.482633	0.529578	0.413523	0	0.380963	0.403601	0.292046	0.278381	0.387524	0.348179	0.518354	0.426687	0.413601	0.369616	0.492483	0.476005
S12_1_3	0.439416	0.438637	0.415733	0.422734	0.39926	0.436875	0.440183	0.426689	0.504389	0.447043	0.43169	0.461665	0.478538	0.478785	0.427785	0.452428	0.449954	0.436659	0.425089	0.455919	0.306386	0.329276	0.281976	0.315776	0.473741	0.490028	0.520843	0.431953	0.515587	0.52372	0.461569	0.50369	0.418159	0.405547	0.46157	0.285205	0.380963	0	0.273767	0.378309	0.41409	0.511527	0.413545	0.608963	0.57102	0.513806	0.493844	0.415314	0.417647
S12_1_4	0.428355	0.43636	0.410064	0.405001	0.393939	0.422008	0.424344	0.412239	0.477728	0.411759	0.415443	0.442244	0.446963	0.446814	0.404546	0.424376	0.448874	0.407664	0.413562	0.451303	0.333602	0.335526	0.290369	0.337686	0.45876	0.493543	0.521865	0.432059	0.495312	0.513915	0.444603	0.491424	0.400183	0.3715	0.434533	0.2521	0.403601	0.273767	0	0.385751	0.407807	0.509062	0.404349	0.610385	0.569876	0.518257	0.496694	0.397768	0.377329
S12_2_1	0.51477	0.525757	0.503065	0.505213	0.494012	0.502623	0.506155	0.514829	0.56537	0.508542	0.503695	0.540906	0.521737	0.557999	0.52298	0.506187	0.533133	0.502543	0.513045	0.524413	0.317843	0.367217	0.393579	0.395143	0.365144	0.466568	0.430482	0.276814	0.358014	0.387181	0.338384	0.359884	0.497235	0.480271	0.532082	0.410779	0.292046	0.378309	0.385751	0	0.263556	0.400862	0.275206	0.512329	0.441054	0.400308	0.342213	0.497014	0.46523
S12_2_2	0.534794	0.539325	0.521373	0.520569	0.514562	0.515711	0.52676	0.529895	0.580321	0.532741	0.522229	0.53927	0.534506	0.573218	0.547699	0.525476	0.544566	0.525866	0.533459	0.534954	0.359634	0.380729	0.422722	0.421888	0.284223	0.491629	0.367884	0.298286	0.321215	0.311472	0.361819	0.338196	0.514244	0.498908	0.54521	0.458242	0.278381	0.41409	0.407807	0.263556	0	0.357137	0.29896	0.474146	0.40089	0.330197	0.294056	0.506212	0.4937
S12_2_3	0.582438	0.601571	0.587523	0.578478	0.577943	0.582583	0.584807	0.585132	0.622605	0.581908	0.590255	0.571243	0.590635	0.600305	0.598223	0.590327	0.597757	0.593914	0.574767	0.58389	0.484485	0.47622	0.469685	0.485019	0.28693	0.40908	0.265291	0.376958	0.374911	0.320759	0.416568	0.346274	0.573454	0.578265	0.601623	0.550903	0.387524	0.511527	0.509062	0.400862	0.357137	0	0.430933	0.346722	0.331651	0.361256	0.320178	0.583578	0.573647
S12_2_4	0.530446	0.538864	0.518871	0.521131	0.512184	0.51333	0.518257	0.520901	0.563443	0.53239	0.520265	0.545692	0.541673	0.565988	0.536696	0.520851	0.549547	0.523254	0.525391	0.540629	0.377956	0.39729	0.417235	0.414667	0.378606	0.489963	0.468487	0.331943	0.346379	0.367449	0.356972	0.362197	0.520312	0.499039	0.54962	0.440763	0.348179	0.413545	0.404349	0.275206	0.29896	0.430933	0	0.540143	0.468922	0.392952	0.361381	0.505151	0.487197
S12_3_1	0.678697	0.688514	0.683395	0.666668	0.674001	0.68805	0.685303	0.675091	0.711109	0.666791	0.685618	0.657598	0.678755	0.662149	0.676433	0.675941	0.670054	0.680991	0.659994	0.660277	0.576716	0.565648	0.5848	0.588046	0.436995	0.514414	0.363936	0.49083	0.427922	0.382353	0.515418	0.447442	0.661532	0.661464	0.675168	0.643907	0.518354	0.608963	0.610385	0.512329	0.474146	0.346722	0.540143	0	0.32459	0.429592	0.392406	0.66868	0.661774
S12_3_2	0.652847	0.655139	0.65277	0.636912	0.64599	0.651899	0.65824	0.641332	0.675654	0.642219	0.651313	0.636721	0.646343	0.645019	0.651994	0.647078	0.643223	0.647194	0.638754	0.64223	0.529969	0.535416	0.543778	0.56329	0.369716	0.450806	0.352245	0.406107	0.344281	0.335983	0.438871	0.406744	0.630699	0.629047	0.641188	0.602283	0.426687	0.57102	0.569876	0.441054	0.40089	0.331651	0.468922	0.32459	0	0.31684	0.29431	0.649633	0.633641
S12_3_3	0.587522	0.581206	0.570822	0.564579	0.563535	0.578139	0.58518	0.585975	0.619631	0.574852	0.581205	0.578127	0.582765	0.594816	0.589989	0.57181	0.593965	0.583643	0.585954	0.577537	0.459232	0.451335	0.474252	0.476673	0.270598	0.531674	0.342414	0.395077	0.331625	0.296268	0.426613	0.424204	0.575973	0.563875	0.593266	0.543003	0.413601	0.513806	0.518257	0.400308	0.330197	0.361256	0.392952	0.429592	0.31684	0	0.275168	0.578603	0.557902
S12_3_4	0.59273	0.60212	0.59528	0.587165	0.593831	0.594175	0.597035	0.587162	0.62784	0.582734	0.589118	0.58049	0.585565	0.603134	0.59799	0.582526	0.598541	0.59148	0.587534	0.588817	0.454221	0.454158	0.491957	0.477825	0.286664	0.486541	0.301019	0.320991	0.329917	0.28701	0.403853	0.338247	0.57598	0.561719	0.596506	0.530111	0.369616	0.493844	0.496694	0.342213	0.294056	0.320178	0.361381	0.392406	0.29431	0.275168	0	0.585519	0.561643
S2_0_1	0.265243	0.234368	0.257806	0.229137	0.256459	0.261651	0.26628	0.273549	0.313742	0.268329	0.280251	0.322347	0.294366	0.324328	0.278286	0.285305	0.261542	0.271158	0.243397	0.295787	0.462989	0.449265	0.406889	0.415638	0.521165	0.590963	0.593397	0.542318	0.584952	0.583409	0.552338	0.589102	0.222378	0.247498	0.282723	0.377688	0.492483	0.415314	0.397768	0.497014	0.506212	0.583578	0.505151	0.66868	0.649633	0.578603	0.585519	0	0.23577
S2_0_2	0.308349	0.292241	0.290169	0.256049	0.27926	0.27567	0.276508	0.303875	0.347496	0.301866	0.284827	0.362303	0.319594	0.372839	0.292839	0.310462	0.312421	0.309503	0.290617	0.337959	0.449676	0.428511	0.399568	0.400907	0.512795	0.576551	0.583822	0.519183	0.566382	0.567747	0.531978	0.557595	0.262179	0.253086	0.305138	0.374592	0.476005	0.417647	0.377329	0.46523	0.4937	0.573647	0.487197	0.661774	0.633641	0.557902	0.561643	0.23577	0
S2_0_3	0.25134	0.245508	0.2564	0.252825	0.267645	0.305837	0.307533	0.255716	0.343092	0.267845	0.306846	0.324039	0.281829	0.330667	0.267979	0.28937	0.277663	0.288959	0.270728	0.274853	0.478945	0.446542	0.426465	0.43096	0.522064	0.610819	0.595603	0.561675	0.596879	0.57816	0.582685	0.597486	0.26058	0.315729	0.299795	0.418181	0.505567	0.434067	0.418012	0.517465	0.524488	0.576336	0.517193	0.673099	0.652492	0.567012	0.588824	0.23834	0.289364
S2_0_4	0.245169	0.243494	0.230849	0.257314	0.24225	0.307888	0.306324	0.277077	0.344093	0.267684	0.297814	0.338754	0.307542	0.340479	0.286499	0.291945	0.292772	0.275873	0.274223	0.307227	0.443932	0.427011	0.39697	0.397937	0.546465	0.599505	0.603969	0.543889	0.591714	0.589717	0.564457	0.583194	0.25508	0.284358	0.295033	0.363357	0.487645	0.401952	0.385628	0.494483	0.52401	0.598874	0.497805	0.68622	0.662379	0.587883	0.591393	0.241302	0.27736
S2_1_1	0.399073	0.391309	0.366711	0.370093	0.353518	0.381934	0.383516	0.370734	0.457274	0.398191	0.361378	0.412678	0.437039	0.432516	0.363718	0.412956	0.39826	0.37203	0.365614	0.421789	0.3627	0.351021	0.333882	0.339952	0.494612	0.524164	0.545452	0.46545	0.53119	0.539756	0.480435	0.528426	0.362883	0.345991	0.397483	0.305504	0.432129	0.298874	0.307787	0.398829	0.433971	0.542866	0.425778	0.633355	0.590449	0.517845	0.522188	0.350115	0.343545
S2_1_2	0.396081	0.380679	0.359044	0.366111	0.348876	0.375702	0.388293	0.385892	0.45107	0.392754	0.369242	0.423133	0.435922	0.435838	0.365596	0.410375	0.393235	0.367212	0.363359	0.408087	0.385779	0.37386	0.346566	0.330393	0.488418	0.507174	0.538792	0.460616	0.526331	0.546064	0.48271	0.52511	0.372571	0.34493	0.392721	0.325902	0.453996	0.30208	0.319184	0.411199	0.445843	0.537848	0.429097	0.636586	0.595255	0.516448	0.521481	0.359805	0.340952
S2_1_3	0.377755	0.355297	0.336761	0.347399	0.328231	0.372265	0.380326	0.384573	0.426152	0.367936	0.368033	0.400393	0.410057	0.406076	0.372189	0.395384	0.38574	0.351769	0.351917	0.414612	0.387014	0.374892	0.351995	0.336953	0.491786	0.524453	0.561878	0.50525	0.548132	0.555891	0.510762	0.537017	0.354634	0.359154	0.389058	0.337541	0.466042	0.329309	0.340414	0.445053	0.466324	0.535596	0.458656	0.649491	0.605731	0.538523	0.545856	0.348641	0.357307
S2_1_4	0.382985	0.358857	0.337846	0.345921	0.337654	0.379051	0.38659	0.37265	0.425927	0.349349	0.355637	0.370823	0.418886	0.393645	0.342119	0.377017	0.361104	0.356604	0.343149	0.375555	0.399355	0.381175	0.348924	0.3465	0.48951	0.512063	0.539347	0.463598	0.521585	0.54993	0.4771	0.523431	0.344361	0.336385	0.370997	0.333151	0.446665	0.318254	0.336429	0.419371	0.455744	0.530761	0.435964	0.622684	0.585827	0.512912	0.517314	0.345376	0.352558
S2_2_1	0.41221	0.38912	0.38365	0.369541	0.36678	0.398058	0.410772	0.418452	0.439152	0.388742	0.393239	0.416704	0.439203	0.420485	0.402808	0.427906	0.410695	0.391166	0.360479	0.424615	0.4594	0.453363	0.400879	0.380878	0.515299	0.522895	0.558376	0.52924	0.560671	0.584143	0.530152	0.57099	0.383821	0.382424	0.403495	0.38004	0.524544	0.383275	0.390869	0.485886	0.507555	0.553989	0.507449	0.636217	0.612312	0.545632	0.55521	0.385756	0.392881
S2_2_2	0.431046	0.42987	0.412771	0.408182	0.388775	0.428997	0.439158	0.413742	0.481378	0.423739	0.416194	0.446477	0.446612	0.447894	0.42283	0.436395	0.428789	0.407932	0.417934	0.431742	0.356233	0.372983	0.36162	0.337979	0.420829	0.492201	0.477765	0.413674	0.460848	0.472538	0.40934	0.456328	0.413088	0.381771	0.440108	0.406854	0.40377	0.336512	0.369258	0.353913	0.366268	0.47382	0.397435	0.565539	0.527565	0.46023	0.444844	0.400706	0.411461
S2_2_3	0.386206	0.370993	0.34517	0.363579	0.338501	0.387757	0.394626	0.393515	0.434118	0.376523	0.370651	0.428615	0.415948	0.423062	0.392268	0.394733	0.396614	0.370831	0.37845	0.418495	0.418287	0.413411	0.366962	0.357673	0.479335	0.545177	0.560484	0.504076	0.525961	0.536498	0.489767	0.531556	0.381341	0.371458	0.389655	0.355577	0.488163	0.371827	0.357477	0.424935	0.46722	0.547874	0.443138	0.658937	0.616104	0.519251	0.53716	0.370448	0.360495
S2_2_4	0.450999	0.428697	0.425027	0.420272	0.414509	0.430056	0.433964	0.42835	0.500848	0.430439	0.426855	0.446665	0.438708	0.444704	0.426898	0.427129	0.444932	0.444454	0.433341	0.440637	0.414028	0.396447	0.375508	0.352305	0.441649	0.50533	0.501954	0.433562	0.47825	0.494989	0.439245	0.467957	0.425714	0.421409	0.461954	0.436643	0.448141	0.397866	0.410105	0.387483	0.414459	0.489342	0.39111	0.605543	0.563941	0.480255	0.483699	0.402927	0.41519
S2_3_1	0.446417	0.442522	0.418114	0.423655	0.410592	0.432131	0.444224	0.442045	0.490075	0.438681	0.43776	0.462461	0.476906	0.473115	0.449499	0.46078	0.449076	0.436812	0.433777	0.46258	0.424232	0.427806	0.384348	0.368984	0.432937	0.509664	0.489177	0.46608	0.487071	0.479496	0.453364	0.465775	0.424693	0.417602	0.445297	0.415462	0.476927	0.381204	0.391819	0.396609	0.399859	0.483359	0.402103	0.564005	0.560489	0.475135	0.452168	0.420575	0.411531
S2_3_2	0.479462	0.465851	0.466911	0.457228	0.459804	0.462799	0.459973	0.485761	0.51398	0.476909	0.477774	0.496345	0.460667	0.468554	0.477684	0.466523	0.48083	0.489162	0.491511	0.485444	0.436701	0.447942	0.408418	0.407349	0.449265	0.491289	0.511682	0.461978	0.453895	0.467178	0.453834	0.477194	0.464303	0.469757	0.500493	0.451468	0.465966	0.425772	0.429231	0.396349	0.413296	0.486042	0.388303	0.58047	0.547118	0.476531	0.469277	0.456414	0.442304
S2_3_3	0.459839	0.449383	0.441811	0.448136	0.43195	0.446368	0.444386	0.455879	0.512259	0.462612	0.448866	0.472556	0.462606	0.475397	0.444495	0.454705	0.468556	0.463976	0.460475	0.450167	0.41366	0.391365	0.399427	0.359578	0.439517	0.521463	0.501479	0.427309	0.480812	0.494599	0.451611	0.474264	0.454718	0.450208	0.47438	0.446929	0.455536	0.40651	0.434504	0.392871	0.423328	0.494952	0.414685	0.589455	0.567244	0.470712	0.485964	0.441313	0.435863
S4_0_1	0.298997	0.243914	0.255713	0.238594	0.266752	0.280104	0.302292	0.338555	0.31551	0.295299	0.322536	0.367595	0.315072	0.37587	0.315657	0.320787	0.288445	0.316305	0.265968	0.339516	0.473941	0.457456	0.433976	0.426908	0.521818	0.582576	0.598868	0.562	0.590267	0.580615	0.56717	0.596161	0.252269	0.297519	0.299546	0.411698	0.497943	0.447945	0.437007	0.5183	0.518989	0.576208	0.530296	0.676399	0.648539	0.577926	0.591481	0.227852	0.266045
S4_0_2	0.253822	0.252121	0.264131	0.255255	0.269004	0.305217	0.310157	0.27842	0.336115	0.291992	0.322533	0.335362	0.277165	0.339857	0.29688	0.305608	0.279176	0.309146	0.283344	0.296903	0.466933	0.455833	0.427817	0.441207	0.539034	0.608239	0.606913	0.581175	0.595686	0.583865	0.588004	0.610704	0.272987	0.31031	0.304587	0.425319	0.502789	0.430927	0.428373	0.530318	0.52743	0.589917	0.526416	0.685533	0.661475	0.590058	0.609479	0.239459	0.305697
S4_0_3	0.297042	0.271826	0.265474	0.258659	0.270166	0.303408	0.316385	0.307562	0.345581	0.297798	0.316047	0.342436	0.330284	0.35192	0.307827	0.310522	0.266686	0.305589	0.295264	0.287975	0.466174	0.441182	0.41191	0.424745	0.514779	0.591959	0.591057	0.543591	0.58162	0.575881	0.556797	0.585453	0.261847	0.303957	0.29213	0.393311	0.498263	0.421254	0.40849	0.491025	0.509032	0.588048	0.519586	0.670888	0.632689	0.55905	0.574832	0.233585	0.280009
S4_0_4	0.293258	0.282622	0.272857	0.262188	0.261196	0.312349	0.322918	0.292602	0.365073	0.291197	0.324875	0.343202	0.324037	0.345107	0.311604	0.313888	0.263742	0.266237	0.259197	0.279101	0.435562	0.432379	0.385392	0.402057	0.500049	0.56214	0.576005	0.529636	0.573243	0.564207	0.535563	0.572579	0.254105	0.255422	0.283007	0.390952	0.485375	0.394188	0.377431	0.480568	0.483971	0.560568	0.495114	0.652865	0.620627	0.557728	0.569483	0.239259	0.272291
S4_1_1	0.404391	0.391116	0.374549	0.388929	0.360897	0.398785	0.401475	0.42646	0.446906	0.405526	0.410665	0.44895	0.425815	0.43082	0.427622	0.431512	0.421195	0.415535	0.407117	0.428279	0.363316	0.382928	0.312324	0.325227	0.463671	0.52569	0.539423	0.50262	0.530822	0.535925	0.488533	0.528913	0.391722	0.413066	0.429168	0.378049	0.463196	0.342749	0.37099	0.429853	0.454746	0.524282	0.434005	0.635362	0.597537	0.500514	0.529931	0.386696	0.375737
S4_1_3	0.459521	0.430836	0.419262	0.424933	0.394603	0.434678	0.441151	0.455034	0.480723	0.457255	0.439053	0.486552	0.466372	0.46714	0.451364	0.470495	0.461787	0.463779	0.440403	0.475473	0.400792	0.419518	0.353043	0.370522	0.474657	0.49614	0.518064	0.480849	0.5309	0.54849	0.482414	0.547578	0.437248	0.443624	0.475585	0.365871	0.485557	0.38125	0.373041	0.440782	0.468045	0.514849	0.461749	0.620612	0.581871	0.53689	0.509839	0.410929	0.417421
S4_1_4	0.439309	0.439212	0.414935	0.424488	0.3905	0.434652	0.438536	0.442644	0.488998	0.455317	0.425167	0.490337	0.482321	0.494135	0.460704	0.468974	0.475811	0.441643	0.437564	0.492325	0.34846	0.371255	0.335473	0.330649	0.443162	0.512964	0.527048	0.46811	0.486079	0.503708	0.439899	0.507765	0.444136	0.422438	0.464319	0.363544	0.453289	0.33439	0.341737	0.381647	0.420669	0.511788	0.380299	0.623739	0.594921	0.489707	0.50428	0.411143	0.411526
S4_2_1	0.413671	0.403331	0.381898	0.398904	0.374407	0.411913	0.423036	0.431145	0.46975	0.421894	0.413397	0.460349	0.451861	0.462696	0.439855	0.451175	0.442488	0.423189	0.4237	0.451595	0.363925	0.378432	0.350498	0.324744	0.432297	0.51917	0.507832	0.470822	0.486876	0.509207	0.448051	0.48913	0.412317	0.417457	0.438115	0.381885	0.438417	0.332736	0.362568	0.391324	0.418371	0.506104	0.408538	0.614044	0.572993	0.471863	0.497606	0.409883	0.402496
S4_2_2	0.377359	0.372396	0.349269	0.365612	0.3395	0.368949	0.387618	0.387651	0.447042	0.384304	0.378193	0.430355	0.408171	0.429804	0.383548	0.405338	0.400572	0.397259	0.378396	0.404895	0.378028	0.359933	0.314408	0.322374	0.47015	0.526657	0.548131	0.489677	0.53429	0.535049	0.489079	0.534152	0.374829	0.383475	0.410788	0.352395	0.458566	0.337318	0.3482	0.423786	0.452371	0.52202	0.427238	0.642316	0.612401	0.520635	0.544651	0.354322	0.357784
S4_2_3	0.420911	0.419518	0.413124	0.397174	0.384848	0.423823	0.434344	0.442539	0.47963	0.448582	0.430323	0.477701	0.450003	0.466589	0.441191	0.450721	0.439029	0.448753	0.436679	0.450002	0.390565	0.384214	0.362943	0.358287	0.438858	0.499693	0.525152	0.470888	0.490674	0.509737	0.440519	0.508726	0.412929	0.430691	0.461317	0.408094	0.453349	0.352698	0.377593	0.391227	0.424076	0.509964	0.389058	0.61899	0.574766	0.476236	0.507257	0.412554	0.409351
S4_2_4	0.431879	0.42826	0.416798	0.412348	0.403217	0.427009	0.437928	0.450969	0.480531	0.456371	0.434989	0.474396	0.432101	0.463085	0.440962	0.43841	0.454888	0.443682	0.453283	0.443205	0.364919	0.375909	0.364609	0.342319	0.413511	0.515862	0.493966	0.454767	0.469234	0.49144	0.434535	0.477253	0.422402	0.43413	0.457565	0.422053	0.429964	0.376953	0.387995	0.38967	0.400357	0.476171	0.391955	0.585286	0.535515	0.450541	0.462138	0.41	0.413459
S4_3_1	0.448298	0.449549	0.427323	0.44568	0.424052	0.434989	0.4437	0.464139	0.50181	0.474625	0.438141	0.493833	0.476102	0.479231	0.454182	0.472695	0.471903	0.463805	0.476066	0.478278	0.388483	0.381514	0.383336	0.357923	0.445581	0.529136	0.518696	0.473773	0.478852	0.504036	0.446512	0.49407	0.455205	0.454723	0.477087	0.415072	0.458606	0.401063	0.402255	0.402481	0.429685	0.509174	0.406599	0.612515	0.57965	0.476636	0.497916	0.439431	0.430796
S4_3_2	0.442769	0.429842	0.415765	0.420464	0.40635	0.438278	0.447901	0.453614	0.449933	0.459261	0.423654	0.471625	0.44598	0.463526	0.462371	0.462696	0.472277	0.443203	0.449581	0.48767	0.452143	0.478608	0.470627	0.458414	0.532289	0.585114	0.597039	0.555536	0.558181	0.583062	0.53052	0.574009	0.423638	0.445258	0.46754	0.448009	0.540428	0.451708	0.441371	0.489391	0.505822	0.59936	0.496751	0.682691	0.639994	0.567707	0.559646	0.417423	0.426379
S4_3_3	0.455429	0.446169	0.429839	0.43339	0.417104	0.448511	0.453717	0.461104	0.479846	0.460004	0.439216	0.476083	0.470146	0.485633	0.465381	0.482338	0.482782	0.458201	0.450896	0.499644	0.427465	0.440248	0.390391	0.409441	0.471031	0.533336	0.547904	0.528802	0.522815	0.542788	0.50235	0.536665	0.449806	0.436639	0.47224	0.381448	0.489881	0.377221	0.373666	0.455424	0.457438	0.524636	0.467973	0.631684	0.601159	0.530339	0.511508	0.438927	0.437192
S4_3_4	0.413123	0.415105	0.388409	0.397058	0.378328	0.417206	0.426165	0.429455	0.458263	0.436436	0.415597	0.463133	0.460104	0.461436	0.440472	0.453447	0.451538	0.425335	0.420523	0.465137	0.380551	0.387535	0.362197	0.349049	0.452829	0.520928	0.531387	0.486031	0.491552	0.518821	0.456655	0.500306	0.414124	0.410431	0.440698	0.380639	0.456271	0.337314	0.367034	0.414042	0.430043	0.511041	0.419187	0.617367	0.576434	0.484102	0.508086	0.41064	0.396925
S6_0_1	0.252057	0.233109	0.243653	0.242192	0.263745	0.301159	0.293205	0.274335	0.31274	0.251601	0.293654	0.305674	0.306283	0.291127	0.274712	0.291947	0.253985	0.227374	0.212101	0.291125	0.456365	0.444673	0.414481	0.421474	0.535784	0.583639	0.593832	0.550127	0.588817	0.578734	0.555751	0.591769	0.226174	0.256918	0.249912	0.375429	0.492858	0.416574	0.393833	0.497827	0.525258	0.571538	0.518738	0.665584	0.637269	0.586423	0.582567	0.201368	0.281045
S6_0_2	0.285838	0.269051	0.275922	0.270858	0.305094	0.331349	0.337143	0.318364	0.329829	0.286261	0.346906	0.310254	0.300101	0.30998	0.296415	0.312654	0.277266	0.298579	0.271284	0.288299	0.481666	0.46289	0.423999	0.44095	0.541765	0.580833	0.579784	0.568627	0.591786	0.591986	0.579699	0.601568	0.241327	0.31313	0.278887	0.422134	0.510633	0.445628	0.432431	0.529126	0.54414	0.566245	0.52668	0.652263	0.640934	0.58439	0.585206	0.246662	0.293233
S6_0_3	0.290682	0.260878	0.281518	0.26927	0.305669	0.332926	0.337588	0.281896	0.342304	0.280773	0.348721	0.32894	0.302396	0.321158	0.285827	0.304275	0.245811	0.267123	0.264026	0.258367	0.486959	0.463927	0.429058	0.440863	0.539128	0.596908	0.591021	0.565022	0.599325	0.587087	0.577998	0.597129	0.249933	0.315656	0.243182	0.428734	0.524292	0.447811	0.41731	0.538322	0.533454	0.567586	0.530223	0.659351	0.6421	0.589781	0.592952	0.243658	0.306291
S6_1_1	0.428984	0.422439	0.408188	0.409884	0.39294	0.420002	0.42406	0.430578	0.46961	0.426306	0.416444	0.448186	0.43102	0.435336	0.412828	0.442147	0.447538	0.455899	0.42691	0.438594	0.328111	0.318869	0.275899	0.276733	0.427829	0.511018	0.49237	0.469116	0.523515	0.524439	0.490768	0.524061	0.414561	0.433013	0.444202	0.377657	0.427579	0.329272	0.350539	0.419516	0.44182	0.492589	0.431139	0.595762	0.562307	0.478541	0.509057	0.416194	0.402923
S6_1_2	0.453733	0.456522	0.44972	0.446713	0.428588	0.458306	0.456624	0.4527	0.505484	0.466221	0.462542	0.485004	0.463092	0.481995	0.449537	0.474152	0.470781	0.471239	0.461228	0.478323	0.323551	0.327092	0.270092	0.300209	0.429658	0.512163	0.4991	0.459656	0.496765	0.506972	0.471391	0.498841	0.453402	0.458268	0.48444	0.347202	0.429989	0.326452	0.347072	0.412409	0.44107	0.484858	0.43272	0.585502	0.552432	0.486787	0.486599	0.442279	0.42336
S6_1_3	0.40738	0.42245	0.407661	0.414425	0.390766	0.428182	0.431594	0.412396	0.47949	0.427099	0.416362	0.448245	0.432492	0.449174	0.413672	0.439843	0.454843	0.437463	0.432127	0.445383	0.29186	0.269196	0.272899	0.251614	0.422446	0.534982	0.501476	0.446159	0.491368	0.494103	0.456535	0.486751	0.415837	0.423186	0.44077	0.357663	0.40705	0.309793	0.339971	0.384405	0.415357	0.482185	0.407583	0.591097	0.550957	0.466344	0.477296	0.411534	0.384641
S6_1_4	0.500131	0.520025	0.503738	0.495637	0.487408	0.502853	0.509241	0.490295	0.56947	0.50694	0.50025	0.540886	0.519022	0.544499	0.506098	0.518191	0.526854	0.510279	0.499815	0.514318	0.349542	0.340248	0.366976	0.364838	0.399033	0.508875	0.458061	0.374173	0.44569	0.445231	0.38691	0.427607	0.503745	0.481167	0.532374	0.419019	0.389219	0.381535	0.377693	0.319172	0.369914	0.438609	0.37044	0.554533	0.520953	0.441989	0.420049	0.489091	0.46845
S6_2_1	0.477543	0.494025	0.466524	0.463621	0.447537	0.475856	0.477026	0.463098	0.535954	0.484351	0.46942	0.513439	0.493665	0.523344	0.481216	0.491823	0.50273	0.467502	0.476318	0.494224	0.329838	0.343904	0.321324	0.34752	0.406195	0.496168	0.472994	0.390311	0.447674	0.463515	0.39919	0.437445	0.462392	0.44377	0.494671	0.368968	0.368918	0.324713	0.33615	0.328259	0.35275	0.452231	0.371197	0.577137	0.521978	0.448176	0.442009	0.456809	0.440193
S6_2_2	0.474495	0.489932	0.481679	0.485977	0.470606	0.476695	0.489402	0.503991	0.536315	0.504652	0.466551	0.538972	0.496821	0.543364	0.496594	0.512105	0.510388	0.503576	0.501198	0.501098	0.343187	0.356245	0.377062	0.382056	0.385637	0.510268	0.464654	0.374655	0.402707	0.43328	0.389112	0.435252	0.482357	0.476776	0.520786	0.421181	0.372902	0.393785	0.388176	0.320104	0.362882	0.455676	0.331638	0.570196	0.510407	0.444832	0.42433	0.461094	0.450252
S6_2_3	0.449568	0.48009	0.454496	0.448059	0.432889	0.462116	0.466528	0.454004	0.531032	0.478475	0.44692	0.491204	0.485641	0.511156	0.462375	0.480814	0.496361	0.459168	0.456002	0.489977	0.307664	0.289796	0.33386	0.293432	0.374253	0.518832	0.443261	0.399306	0.4399	0.458245	0.416734	0.451876	0.458315	0.451152	0.479843	0.37874	0.400239	0.343555	0.361905	0.34754	0.366116	0.445329	0.383627	0.534365	0.506655	0.429445	0.413787	0.447372	0.429003
S6_2_4	0.540884	0.569729	0.550486	0.546557	0.546012	0.557567	0.555048	0.537334	0.604396	0.545436	0.541694	0.57516	0.550933	0.569141	0.544452	0.555441	0.584241	0.553368	0.561362	0.55777	0.384307	0.373304	0.424498	0.411876	0.390863	0.520428	0.451257	0.37939	0.388637	0.419527	0.394187	0.409479	0.549731	0.520886	0.570113	0.470041	0.386267	0.433793	0.435473	0.331092	0.362786	0.427797	0.36413	0.536744	0.471053	0.406013	0.360291	0.541668	0.508739
S6_3_1	0.516954	0.532666	0.518404	0.518437	0.503993	0.519312	0.529815	0.509199	0.584171	0.539034	0.513261	0.566695	0.531872	0.567934	0.522888	0.537104	0.553656	0.528832	0.537616	0.541666	0.383939	0.378746	0.405768	0.409143	0.40352	0.482205	0.472153	0.379678	0.434185	0.445067	0.402527	0.427122	0.525143	0.496332	0.549283	0.446123	0.408973	0.412724	0.402754	0.351962	0.374932	0.44798	0.370863	0.577977	0.526526	0.450115	0.436739	0.517152	0.487333
S6_3_2	0.496715	0.499864	0.48528	0.490993	0.475579	0.491844	0.499675	0.493658	0.553645	0.499056	0.483438	0.534746	0.501846	0.540443	0.492435	0.514065	0.535779	0.500353	0.506572	0.523179	0.335063	0.299871	0.364581	0.329677	0.382836	0.525161	0.456561	0.39621	0.430853	0.427356	0.407262	0.441298	0.503434	0.48418	0.512563	0.434773	0.398374	0.402528	0.408173	0.342862	0.349133	0.444976	0.37207	0.563762	0.517887	0.409703	0.418415	0.485855	0.466464
S6_3_3	0.454163	0.46813	0.446553	0.44863	0.437969	0.446434	0.452876	0.445568	0.514956	0.459905	0.438949	0.475757	0.456366	0.494096	0.444548	0.459127	0.482769	0.456232	0.461057	0.468138	0.347442	0.33246	0.321358	0.341248	0.3867	0.496018	0.461858	0.396277	0.451551	0.450202	0.416316	0.437537	0.448664	0.424207	0.474094	0.382316	0.387709	0.33951	0.354372	0.327521	0.343995	0.44983	0.367653	0.571482	0.520881	0.434284	0.427141	0.442684	0.411935
S8_0_1	0.270924	0.228123	0.243234	0.235071	0.256227	0.281529	0.271274	0.273674	0.304399	0.271611	0.281299	0.312959	0.290878	0.330198	0.284111	0.273572	0.246007	0.245766	0.231425	0.305464	0.47869	0.464886	0.425801	0.43748	0.550382	0.589168	0.612173	0.557726	0.584877	0.588202	0.563392	0.598724	0.208689	0.228361	0.25344	0.388035	0.507525	0.422367	0.416287	0.505579	0.526566	0.582267	0.527333	0.663311	0.641908	0.578031	0.584672	0.226851	0.280604
S8_0_2	0.285619	0.285432	0.272967	0.296328	0.31697	0.316278	0.321222	0.28719	0.353236	0.301425	0.311804	0.319588	0.344466	0.372131	0.297821	0.300843	0.271613	0.265785	0.259655	0.320278	0.481172	0.471774	0.443775	0.442556	0.557056	0.5716	0.607985	0.531127	0.577088	0.579267	0.560526	0.57596	0.267832	0.269417	0.273661	0.392156	0.495467	0.427617	0.420219	0.500025	0.526672	0.595764	0.521368	0.677099	0.645866	0.585303	0.582194	0.272358	0.294159
S8_0_3	0.32866	0.317114	0.298852	0.304351	0.31682	0.313645	0.315541	0.31503	0.367245	0.333803	0.298322	0.336248	0.363201	0.404412	0.321768	0.315341	0.318411	0.297769	0.289054	0.342073	0.468446	0.464486	0.434001	0.449568	0.537448	0.582996	0.603167	0.526782	0.561726	0.571745	0.54741	0.581935	0.264441	0.248122	0.295042	0.380152	0.497639	0.430152	0.39902	0.484148	0.503911	0.580648	0.49968	0.671421	0.637589	0.565462	0.571148	0.281677	0.27851
S8_0_4	0.312584	0.310808	0.318335	0.295421	0.314351	0.315198	0.31369	0.307993	0.363323	0.327628	0.286604	0.356589	0.357802	0.378346	0.30315	0.334939	0.302635	0.286697	0.296149	0.352106	0.456699	0.445523	0.451385	0.430988	0.544452	0.587252	0.608017	0.542801	0.567009	0.595687	0.551456	0.583763	0.282972	0.241481	0.290776	0.379402	0.504549	0.424557	0.408977	0.493763	0.512607	0.598418	0.513346	0.682827	0.653374	0.573981	0.588526	0.272593	0.261948
S8_1_2	0.424311	0.403899	0.393788	0.395294	0.37755	0.403928	0.414995	0.425348	0.459363	0.395138	0.411336	0.438354	0.432196	0.436547	0.422184	0.429826	0.430197	0.423791	0.405394	0.4272	0.313684	0.323906	0.236803	0.293767	0.423228	0.496248	0.506339	0.449096	0.503737	0.510544	0.449306	0.510272	0.390177	0.387412	0.432129	0.309442	0.405028	0.277246	0.268939	0.38272	0.413542	0.502526	0.423603	0.61242	0.562925	0.490744	0.4963	0.38657	0.374953
S8_1_3	0.448324	0.461421	0.441647	0.438537	0.421981	0.447719	0.454949	0.450085	0.530022	0.453604	0.443106	0.488246	0.480379	0.489704	0.453526	0.468743	0.487489	0.465705	0.451861	0.479079	0.278229	0.279775	0.210208	0.265364	0.397409	0.484206	0.470791	0.417603	0.466765	0.474378	0.427976	0.4695	0.441902	0.437442	0.47667	0.333652	0.388745	0.27955	0.302123	0.360483	0.39226	0.452349	0.390687	0.559834	0.535247	0.457134	0.466777	0.432445	0.419055
S8_1_4	0.406318	0.421787	0.396513	0.400414	0.382664	0.412108	0.415166	0.408904	0.470874	0.40132	0.399571	0.430751	0.413399	0.428643	0.397383	0.414412	0.455134	0.43089	0.410607	0.435416	0.312543	0.299444	0.259721	0.296272	0.443446	0.515006	0.504294	0.468642	0.507655	0.522754	0.479539	0.509419	0.395676	0.413289	0.442803	0.322254	0.420409	0.309368	0.292683	0.416045	0.446831	0.487247	0.427024	0.606871	0.570921	0.485735	0.500071	0.401635	0.37548
S8_2_1	0.513002	0.52169	0.502934	0.499561	0.488575	0.501393	0.509162	0.50299	0.570759	0.519852	0.509978	0.553856	0.521855	0.562693	0.519076	0.520021	0.540304	0.497861	0.513761	0.536792	0.332769	0.328123	0.347365	0.35397	0.383251	0.454878	0.451158	0.311784	0.370098	0.403728	0.335748	0.35612	0.506514	0.46522	0.531315	0.414283	0.317122	0.379706	0.346508	0.283234	0.332462	0.404721	0.293395	0.543584	0.48319	0.430331	0.397436	0.489851	0.456302
S8_2_2	0.536331	0.556331	0.545284	0.535138	0.526455	0.537331	0.541956	0.530844	0.585512	0.56188	0.537329	0.572504	0.540298	0.597881	0.556984	0.548669	0.575934	0.536518	0.550292	0.560792	0.359943	0.3549	0.409185	0.41413	0.337624	0.508326	0.419336	0.31248	0.341697	0.350443	0.362241	0.373671	0.54407	0.509969	0.567039	0.465767	0.324429	0.427467	0.418873	0.298372	0.29291	0.396005	0.320089	0.52369	0.448552	0.384031	0.346519	0.528476	0.50882
S8_2_3	0.530782	0.540358	0.517801	0.518005	0.51063	0.523774	0.532829	0.529307	0.572563	0.531325	0.528737	0.550087	0.537821	0.580853	0.547676	0.537178	0.553404	0.519361	0.533687	0.544007	0.356979	0.37055	0.366247	0.402134	0.358137	0.450605	0.421027	0.335234	0.380709	0.399629	0.347406	0.382562	0.514008	0.493206	0.538405	0.440702	0.333665	0.408846	0.394373	0.295807	0.308791	0.387868	0.335589	0.541172	0.472206	0.413644	0.391566	0.504825	0.489768
S8_2_4	0.475978	0.488729	0.463159	0.466828	0.450577	0.475842	0.484389	0.4833	0.519933	0.487517	0.469151	0.511724	0.494348	0.526507	0.488786	0.502105	0.513332	0.470224	0.478651	0.506346	0.291145	0.295824	0.307308	0.315931	0.359699	0.501646	0.443876	0.408688	0.444739	0.444211	0.398264	0.459035	0.470459	0.454639	0.491309	0.394708	0.383558	0.353817	0.351261	0.335921	0.331648	0.437846	0.369874	0.564566	0.510346	0.420418	0.436161	0.465224	0.443421
S8_3_1	0.515999	0.532464	0.521917	0.516204	0.503979	0.528053	0.527431	0.518036	0.538472	0.527625	0.506995	0.532433	0.521755	0.546612	0.536692	0.520185	0.560048	0.518015	0.527946	0.549855	0.383085	0.402335	0.42821	0.425905	0.376969	0.464438	0.411452	0.356163	0.36569	0.388834	0.355813	0.338342	0.522799	0.499594	0.535944	0.45583	0.383529	0.443435	0.413089	0.345124	0.348553	0.386759	0.3457	0.511038	0.465883	0.412437	0.356542	0.518556	0.491802
S8_3_2	0.552765	0.553322	0.532138	0.538284	0.520937	0.5379	0.540996	0.538071	0.585951	0.54331	0.542199	0.566769	0.558239	0.580425	0.543065	0.55196	0.563593	0.536961	0.539043	0.566082	0.406841	0.42462	0.433793	0.451254	0.460773	0.45644	0.507699	0.362932	0.407481	0.414114	0.355536	0.366621	0.533157	0.50079	0.557388	0.437379	0.403249	0.415627	0.396738	0.341479	0.361049	0.474701	0.349052	0.549889	0.510608	0.492232	0.406958	0.517103	0.499003
S8_3_3	0.593461	0.597126	0.582732	0.578683	0.582107	0.589497	0.592836	0.588932	0.624038	0.585717	0.595274	0.601024	0.611842	0.630489	0.600357	0.590262	0.597502	0.580295	0.586012	0.618348	0.466631	0.476678	0.486335	0.489354	0.495751	0.376781	0.492433	0.400733	0.383834	0.412962	0.311367	0.352321	0.574278	0.557427	0.583778	0.51426	0.433764	0.500051	0.47335	0.438342	0.449605	0.446281	0.412199	0.535181	0.479658	0.51545	0.476442	0.578258	0.562405
S8_3_4	0.517906	0.539809	0.524447	0.523185	0.506959	0.528019	0.533627	0.512609	0.576128	0.539742	0.529469	0.562063	0.538424	0.568575	0.536649	0.53763	0.550989	0.5274	0.535285	0.542697	0.325681	0.326486	0.389554	0.379104	0.341938	0.528871	0.42755	0.336465	0.394711	0.374889	0.390064	0.407044	0.521281	0.501231	0.543723	0.449549	0.34821	0.402265	0.410793	0.303773	0.308925	0.403787	0.362348	0.536779	0.473916	0.367774	0.380996	0.520493	0.495051
[truncated: 57 more columns]
