# Supplementary material for: Longitudinal Microbiome Analysis in a Dextran Sulfate Sodium-Induced Colitis Mouse Model
Source: Microorganisms. 2021 Feb 12;9(2):370. doi: 10.3390/microorganisms9020370 (PMC7917662; doi:10.3390/microorganisms9020370)
Supplement: Supplementary file 1 [file microorganisms-09-00370-s001.zip › Park et al., Supplementary data/Supplementary Data 8.xlsx]

## Sheet: Supple_data 8
Supplementary data 8. Calculation of the mean of agglomerated RAs of the individual groups over those of the negative control in Lcn2 sections.
1. Realignment of the agglomerated RAs based on Lcn2 values
Groups		Lcn2 (ng/g)	g__Bifidobacterium	g__Eggerthella	g__Olsenella	g__Paraeggerthella	g__unknown_Coriobacteriaceae	g__Alistipes	g__Bacteroides	g__Barnesiella	g__Bergeyella	g__Prevotella	g__unknown_Bacteroidales	g__unknown_Porphyromonadaceae	g__unknown_S24-7	g__unknown_YS2	g__Mucispirillum	g__[Clostridium]	g__Allobaculum	g__Anaerofustis	g__Anaerorhabdus	g__Anaerotruncus	g__Bacillus	g__Bacteroides	g__Butyricicoccus	g__Butyrivibrio	g__Candidatus Arthromitus	g__Christensenella	g__Clostridium	g__Clostridium	g__Clostridium	g__Clostridium	g__Clostridium	g__Defluviitalea	g__Dorea	g__Gemmiger	g__Lachnospira	g__Lactobacillus	g__Marvinbryantia	g__Paenibacillus	g__Papillibacter	g__Pediococcus	g__Ruminococcus	g__Ruminococcus	g__Shuttleworthia	g__Sporobacter	g__Staphylococcus	g__Streptococcus	g__unknown_Bacillaceae
CON		75.3507	0.501053	1.40658	2.18342	0.0542105	0.417368	1.92447	1.53447	0.237368	0.00131579	0.117368	5.76526	0.163158	19.7271	0.0105263	0.164737	0.00236842	0.704737	0.0402632	0.371842	0.00578947	0.0255263	0.0081579	0.546316	0.253421	0.165789	0.0884211	0.0618421	12.3137	0.412632	3.12237	0.00552632	0.973947	2.09026	0.0771053	0.156842	1.48816	0.533421	0.191316	1.31316	0.440526	0.689737	0.0281579	0.02	0.794737	0.0102632	0.0234211	0.571053
DSS3_Day2	Lcn2-A (0 - 16,000 ng/g)	52.529	0.586667	0.8	1.50667	0.0266667	0.216667	0.676667	10.95	0.04	0	0.01	6.11333	2.95333	8.61333	0.0233333	1.52333	0	4.24667	0	0.186667	0.02	0.06	0	0.31	0.183333	0.0366667	0.07	0.493333	9.64333	0.0833333	2.04333	0.0366667	2.58333	3.03333	0.0766667	0.19	0	0.0366667	0.123333	1.05333	0.07	0.23	0.00333333	0.103333	1.39333	0.01	0.0366667	2.93667
DSS1_Day4		110.588	0.806667	0.846667	2.76	0	0.433333	0.23	6.94333	0.06	0	0.753333	3.51333	0.153333	8.54333	0.02	0.71	0.0333333	0.29	0	0.216667	0	0.0566667	0.00666667	0.413333	0.08	0	0.206667	0.103333	19.4067	2.23	2.13333	0.156667	1.24667	1.47667	0.0966667	0.316667	0	0.216667	0.263333	1.54333	0.0533333	0.443333	0.133333	0.0166667	1.10333	0	0.0433333	4.58333
DSS1_Day2		147.294	0.1725	0.9275	0.36	0.0175	0.2425	1.2225	5.0975	0.2125	0	0.525	8.075	0.195	11.48	0.06	0.41	0	0.1725	0	0.1875	0.0025	0.0375	0.005	0.52	0.1875	0.06	0.1825	0.5675	22.29	1.0025	2.5775	0.0675	2.365	1.68	0.1675	0.18	0.1375	0.125	0.1975	1.8575	0.2325	0.46	0.06	0.035	0.68	0.0125	0.015	1.375
DSS2_Day2		175.226	0.3575	0.7775	1.2225	0.055	0.165	0.6375	8.83	0.16	0	0.15	8.745	0.3725	10.6275	0.04	0.945	0	1.0925	0	0.27	0	0.04	0	0.425	0.1175	0.02	0.09	0.23	16.93	0.2175	1.9	0.205	2.9075	1.7125	0.0925	0.045	0	0.065	0.23	1.4075	0.05	0.375	0.0775	0.0275	1.0625	0.03	0.07	3.985
DSS3_Day4		304.183	0.465	1.1075	2.645	0	0.41	0.0425	7.565	0.1175	0	0	4.1375	0.2025	9.0575	0.0125	0.72	0	1.0325	0	0.4175	0	0.125	0	0.425	0.1525	0.05	0.175	0.2	15.4075	0.645	2.1025	0.32	1.785	2.52	0.2075	0.1775	0	0.195	0.2075	1.1	0.18	0.6325	0.1475	0.0175	1.165	0.055	0.08	2.71
DSS2_Day4		1439.38	0.465	0.83	3.185	0.0075	0.29	0.465	9.2625	0.2175	0	0.235	5.995	0.385	9.5025	0.035	1.025	0.015	1.48	0	0.3125	0.0025	0.1	0	0.455	0.1075	0.0475	0.1775	0.305	14.45	0.9725	2.16	0.46	1.3675	1.665	0.12	0.2675	0	0.2175	0.18	1.0975	0.1625	0.4925	0.0375	0.0175	0.95	0	0.035	3.4975
DSS1_Day6		1675.96	0.605	0.405	1.9725	0	0.2475	0.285	11.235	0.07	0	1.8875	3.4825	0.3125	10.18	0.3025	1.4975	0	0.665	0	0.2625	0.0075	0.0225	0.03	0.2025	0.0475	0	0.0875	0.04	8.31	1.1775	2.66	0.67	1.155	1.34	0.2975	0.03	0	0.205	0.1375	1.98	0.1	0.215	0.04	0.0075	1.25	0	0.005	3.37
DSS2_Day6		1739.37	0.2475	0.475	2.3275	0	0.1	0.3375	14.565	0.0725	0	0.615	2.7075	0.3225	7.2775	0.2325	1.61	0	0.7775	0	0.3525	0	0.01	0.01	0.385	0.0975	0	0.05	0.1575	5.3875	1.3325	2.345	0.5225	1.5875	1.1175	0.2325	0.3875	0	0.1	0.125	1.725	0.0475	0.355	0.0625	0.0075	1.95	0	0.01	1.25
DSS2_Day10		3585.27	0.1725	0.3225	0.6625	0	0.03	0.855	20.5525	0.0775	0	0.045	2.7425	1.28	5.1225	0.1025	1.5675	0	0.345	0	0.18	0.265	0.0275	0.0175	0.1725	0.0375	0	0	1.865	3.35	1.92	1.935	1.4725	1.6125	4.69	0	0.1525	0	0.025	0.0725	1.025	0.1325	0.675	0.03	0.0775	0.4275	0	0.1575	1.685
DSS3_Day6		4187.55	0.2	0.48	1.24333	0	0.14	0.27	11.9933	0.0566667	0	0.56	3.30667	0.413333	8.25333	0.186667	3.04667	0.0333333	1.50333	0	0.213333	0.0266667	0.0466667	0.03	0.306667	0.0366667	0	0.03	0.106667	6.75333	1.21667	2.91667	0.803333	1.50667	1.03333	0.256667	0.11	0	0.103333	0.17	1.58333	0.0866667	0.373333	0.0566667	0.0133333	2.23333	0	0.04	1.54667
DSS1_Day8		4529.2	0.46	0.35	1.41	0	0.213333	0.8	7.37333	0.0633333	0	1.66	3.44667	0.39	9.99	0.353333	0.613333	0	0.486667	0	0.23	0	0.0166667	0	0.423333	0.15	0	0.0966667	0.01	9.81333	2.28667	3.42667	1.00333	0.786667	0.803333	0.143333	0.113333	0	0.0333333	0.05	1.88333	0.146667	0.553333	0.0566667	0.00666667	0.993333	0	0.00333333	3.49333
DSS1_Day12		4639.22	0.01	0.25	0.05	0	0.215	0.99	10.19	0.0175	0.005	0.5875	3.1625	0.2125	8.7125	0.5175	1.2425	0	0	0	0.2775	0.045	0.025	0.025	0.74	0.33	0.125	0.0375	0.1625	13.8725	0.4725	2.8225	0.94	1.86	2.3275	0.1225	0.2025	0.065	0.105	0.12	1.5375	0.8825	0.6925	0.0525	0.05	0.7725	0.005	0.07	1.285
DSS2_Day12		6389.43	0.075	0.2825	0.1675	0	0.0175	0.7175	19.0725	0.1075	0	0.0475	2.495	3.625	5.11	0.0575	1.3675	0	0.0925	0.0025	0.2375	0.1725	0.005	0	0.33	0.14	0	0	0.6225	4.4325	1.1975	2.4225	0.6225	1.11	1.57	0	0.2075	0.0025	0.005	0.1475	1.345	0.6575	0.8775	0	0.0425	0.885	0	0.0775	1.925
DSS2_Day8		7534.55	0.11	0.22	0.87	0.0075	0.06	0.4025	16.5775	0.0325	0	0.0825	2.3525	0.36	6.1525	0.235	1.95	0	0.2775	0	0.1425	0.0175	0.01	0.0425	0.4525	0.085	0	0.025	0.365	6.085	2.775	2.5825	0.605	2.025	1.045	0.13	0.1725	0	0.0675	0.105	1.795	0.045	0.3625	0.0025	0.005	1.9825	0	0.015	1.925
DSS3_Day10		12430.6	0.0575	0.165	0.3725	0	0.0275	0.2475	18.8975	0.0075	0	0	2.1475	2.155	1.84	0.1925	1.6225	0	0.135	0	0.1425	0.1925	0.0075	0.0225	0.275	0.05	0	0	0.3525	3.9325	0.7275	1.89	1.0625	1.6175	2.8175	0	0.1125	0	0	0.0875	1.6775	0.14	0.7425	0.025	0.05	1.2625	0	0.055	0.7175
DSS1_Day10	Lcn2-B (16,000 - 32,000)	16614	0.0975	0.3825	0.545	0.0475	0.23	0.7175	12.6225	0.01	0	1.595	4.7775	0.285	10.65	0.315	0.53	0.005	0.2125	0	0.27	0	0.0175	0	0.4075	0.18	0	0.0725	0.1175	9.145	2.095	3.9	1.7725	0.625	0.815	0.305	0.06	0	0.09	0.0975	1.7375	0.0875	0.385	0.0175	0.0125	1.06	0.0125	0.045	3.065
DSS3_Day8		19290.1	0.1225	0.3425	0.4975	0	0.0225	0.1325	12.945	0.0175	0	0	2.495	1.275	3.8225	0.185	3.1475	0	0.4975	0	0.115	0.14	0.0325	0.0025	0.6375	0.045	0	0.0125	0.2675	5.2375	1.2225	2.675	0.91	2.7425	1.6925	0.1075	0.285	0	0.01	0.07	1.8275	0.3025	0.9075	0.0225	0.0025	2.16	0	0.09	0.89
DSS3_Day12		31398	0.1025	0.17	0.52	0	0	0.7575	29.9675	0.0325	0	0	2.155	3.4975	4.3975	0.065	0.6	0.0275	0.6125	0	0.12	0.3125	0	0	0.2375	0	0	0	0.3725	1.03	0.4075	1.0225	0.365	0.995	1.4625	0	0.0825	0	0	0.0225	0.91	0.1125	0.53	0	0.0025	0.6775	0	0.0625	0.2825
2. Fold change of the agglomerated RA on the negative control
		Lcn2 (ng/g)	g__Bifidobacterium	g__Eggerthella	g__Olsenella	g__Paraeggerthella	g__unknown_Coriobacteriaceae	g__Alistipes	g__Bacteroides	g__Barnesiella	g__Bergeyella	g__Prevotella	g__unknown_Bacteroidales	g__unknown_Porphyromonadaceae	g__unknown_S24-7	g__unknown_YS2	g__Mucispirillum	g__[Clostridium]	g__Allobaculum	g__Anaerofustis	g__Anaerorhabdus	g__Anaerotruncus	g__Bacillus	g__Bacteroides	g__Butyricicoccus	g__Butyrivibrio	g__Candidatus Arthromitus	g__Christensenella	g__Clostridium	g__Clostridium	g__Clostridium	g__Clostridium	g__Clostridium	g__Defluviitalea	g__Dorea	g__Gemmiger	g__Lachnospira	g__Lactobacillus	g__Marvinbryantia	g__Paenibacillus	g__Papillibacter	g__Pediococcus	g__Ruminococcus	g__Ruminococcus	g__Shuttleworthia	g__Sporobacter	g__Staphylococcus	g__Streptococcus	g__unknown_Bacillaceae
		75.3507	1	1	1	1	1	1	1	1	1	1	1	1	1	1	1	1	1	1	1	1	1	1	1	1	1	1	1	1	1	1	1	1	1	1	1	1	1	1	1	1	1	1	1	1	1	1	1
	Lcn2-A (0 - 16,000 ng/g)	52.529	1.17087	0.568756	0.690049	0.491909	0.519126	0.351611	7.136	0.168514	0	0.0852018	1.06037	18.1011	0.436624	2.21667	9.24707	0	6.02589	0	0.502005	3.45455	2.35052	0	0.567437	0.723434	0.221164	0.791667	7.9773	0.78314	0.201956	0.654418	6.63492	2.65244	1.45117	0.994312	1.21141	0	0.0687387	0.644658	0.802138	0.158901	0.333461	0.11838	5.16667	1.7532	0.974359	1.56554	5.14255
		110.588	1.60994	0.601933	1.26407	0	1.03825	0.119513	4.5249	0.252772	0	6.41854	0.609397	0.939785	0.433076	1.9	4.3099	14.0741	0.411501	0	0.582685	0	2.21993	0.817204	0.756583	0.31568	0	2.3373	1.67092	1.57602	5.40434	0.683242	28.3492	1.28001	0.70645	1.2537	2.01902	0	0.406183	1.37643	1.17528	0.121067	0.642757	4.7352	0.833333	1.3883	0	1.85019	8.02611
		147.294	0.344275	0.659401	0.164879	0.322816	0.581021	0.635239	3.32199	0.895233	0	4.47309	1.40063	1.19516	0.58194	5.7	2.48882	0	0.244772	0	0.504246	0.431818	1.46907	0.612903	0.95183	0.739875	0.361905	2.06399	9.1766	1.81018	2.42953	0.825495	12.2143	2.42826	0.803727	2.17235	1.14765	0.0923961	0.234336	1.03232	1.41453	0.527778	0.666921	2.13084	1.75	0.855629	1.21795	0.640449	2.40783
		175.226	0.713498	0.55276	0.559901	1.01456	0.395334	0.331259	5.75442	0.674058	0	1.27803	1.51684	2.28306	0.538726	3.8	5.73642	0	1.55022	0	0.726115	0	1.56701	0	0.777938	0.463655	0.120635	1.01786	3.71915	1.37489	0.527105	0.608512	37.0952	2.98527	0.819275	1.19966	0.286913	0	0.121855	1.2022	1.07184	0.113501	0.543686	2.75234	1.375	1.33692	2.92308	2.98876	6.97834
		304.183	0.928046	0.787371	1.2114	0	0.982346	0.022084	4.93003	0.495011	0	0	0.71766	1.24113	0.45914	1.1875	4.37061	0	1.46509	0	1.12279	0	4.89691	0	0.777938	0.601765	0.301587	1.97917	3.23404	1.25125	1.56314	0.673367	57.9048	1.83275	1.20559	2.69113	1.13171	0	0.365565	1.08459	0.837675	0.408602	0.917016	5.23832	0.875	1.46589	5.35897	3.41573	4.74562
		1439.38	0.928046	0.590084	1.45872	0.13835	0.69483	0.241625	6.03627	0.916297	0	2.00224	1.03985	2.35968	0.481698	3.325	6.22204	6.33333	2.10007	0	0.84041	0.431818	3.91753	0	0.832852	0.424195	0.286508	2.00744	4.93191	1.17349	2.35682	0.691783	83.2381	1.40408	0.79655	1.55631	1.70554	0	0.407745	0.940853	0.835772	0.368877	0.71404	1.33178	0.875	1.19536	0	1.49438	6.12465
		1675.96	1.20746	0.287933	0.903399	0	0.593001	0.148092	7.32173	0.2949	0	16.0818	0.604049	1.91532	0.516041	28.7375	9.09026	0	0.943615	0	0.705945	1.29545	0.881443	3.67742	0.370665	0.187435	0	0.989583	0.646809	0.674859	2.85364	0.851917	121.238	1.1859	0.641068	3.85836	0.191275	0	0.384312	0.718707	1.50782	0.227001	0.311713	1.42056	0.375	1.57285	0	0.213483	5.90138
		1739.37	0.49396	0.337699	1.06599	0	0.239596	0.175373	9.49185	0.305432	0	5.23991	0.469623	1.97661	0.368909	22.0875	9.77316	0	1.10325	0	0.947983	0	0.391753	1.22581	0.704721	0.384735	0	0.565476	2.54681	0.437521	3.22927	0.751032	94.5476	1.62996	0.534622	3.01536	2.47064	0	0.187469	0.65337	1.31363	0.107826	0.514689	2.21963	0.375	2.45364	0	0.426966	2.18894
		3585.27	0.344275	0.22928	0.303423	0	0.0718789	0.444277	13.3938	0.326497	0	0.383408	0.475694	7.84516	0.259668	9.7375	9.51518	0	0.489544	0	0.484076	45.7727	1.07732	2.14516	0.315751	0.147975	0	0	30.1574	0.272055	4.65306	0.619722	266.452	1.65563	2.24374	0	0.972315	0	0.0468673	0.378955	0.780561	0.300777	0.978634	1.06542	3.875	0.537914	0	6.72472	2.95069
		4187.55	0.39916	0.341254	0.569443	0	0.335435	0.140298	7.81593	0.238729	0	4.7713	0.57355	2.53333	0.418375	17.7333	18.4941	14.0741	2.13318	0	0.57372	4.60606	1.82818	3.67742	0.561336	0.144687	0	0.339286	1.72482	0.548441	2.94855	0.93412	145.365	1.54697	0.494356	3.32878	0.701342	0	0.193718	0.888583	1.20574	0.196734	0.541269	2.01246	0.666667	2.81015	0	1.70787	2.70845
		4529.2	0.918067	0.248831	0.645776	0	0.511139	0.415698	4.80512	0.266814	0	14.1435	0.597833	2.39032	0.50641	33.5667	3.72311	0	0.690565	0	0.618542	0	0.652921	0	0.774888	0.5919	0	1.09325	0.161702	0.796945	5.54167	1.09746	181.556	0.80771	0.384322	1.85893	0.722595	0	0.0624897	0.261348	1.4342	0.332935	0.802238	2.01246	0.333333	1.24989	0	0.142322	6.11736
		4639.22	0.019958	0.177736	0.0228998	0	0.515132	0.514426	6.64071	0.0737251	3.8	5.00561	0.548544	1.30242	0.441651	49.1625	7.54233	0	0	0	0.746285	7.77273	0.979381	3.06452	1.35453	1.30218	0.753968	0.424107	2.62766	1.12659	1.14509	0.903961	170.095	1.90975	1.1135	1.58874	1.29111	0.0436782	0.196843	0.627235	1.17084	2.00329	1.00401	1.86449	2.5	0.97202	0.487179	2.98876	2.25023
		6389.43	0.149685	0.200842	0.0767145	0	0.0419294	0.372829	12.4293	0.452882	0	0.404709	0.432764	22.2177	0.259034	5.4625	8.30112	0	0.131255	0.0620915	0.638712	29.7955	0.195876	0	0.604046	0.55244	0	0	10.066	0.359965	2.9021	0.775853	112.643	1.13969	0.751102	0	1.32299	0.00167993	0.00937346	0.770977	1.02425	1.49253	1.27222	0	2.125	1.11358	0	3.30899	3.37097
		7534.55	0.219538	0.156408	0.398457	0.13835	0.143758	0.209148	10.8034	0.136918	0	0.702915	0.408047	2.20645	0.311881	22.325	11.8371	0	0.393764	0	0.383227	3.02273	0.391753	5.20968	0.828276	0.33541	0	0.282738	5.90213	0.494166	6.72513	0.827097	109.476	2.07917	0.499937	1.68601	1.09983	0	0.126542	0.548831	1.36693	0.102151	0.525563	0.088785	0.25	2.49454	0	0.640449	3.37097
		12430.6	0.114758	0.117306	0.170604	0	0.065889	0.128607	12.3153	0.0315965	0	0	0.37249	13.2081	0.0932727	18.2875	9.84904	0	0.191561	0	0.383227	33.25	0.293814	2.75806	0.503372	0.1973	0	0	5.7	0.31936	1.76307	0.60531	192.262	1.66077	1.34792	0	0.717282	0	0	0.457359	1.27745	0.317802	1.0765	0.88785	2.5	1.58858	0	2.34831	1.25645
	Lcn2-B (16,000 - 32,000)	16614	0.19459	0.271936	0.249608	0.876214	0.551072	0.372829	8.22595	0.0421286	0	13.5897	0.82867	1.74677	0.539866	29.925	3.21725	2.11111	0.301531	0	0.726115	0	0.685567	0	0.745906	0.71028	0	0.81994	1.9	0.74267	5.07717	1.24905	320.738	0.641718	0.389903	3.95563	0.38255	0	0.168722	0.509629	1.32315	0.198626	0.558184	0.621495	0.625	1.33377	1.21795	1.92135	5.36728
		19290.1	0.244485	0.243499	0.227853	0	0.0539092	0.06885	8.43612	0.0737251	0	0	0.432764	7.81452	0.193769	17.575	19.1062	0	0.705937	0	0.309271	24.1818	1.2732	0.306452	1.16691	0.17757	0	0.141369	4.32553	0.42534	2.96269	0.856721	164.667	2.81586	0.809707	1.3942	1.81711	0	0.0187469	0.365887	1.39168	0.686679	1.31572	0.799065	0.125	2.71788	0	3.8427	1.55853
		31398	0.204569	0.120861	0.238158	0	0	0.393614	19.5295	0.136918	0	0	0.37379	21.4363	0.222917	6.175	3.64217	11.6111	0.869119	0	0.322718	53.9773	0	0	0.43473	0	0	0	6.0234	0.0836468	0.987564	0.327476	66.0476	1.02162	0.699673	0	0.526007	0	0	0.117607	0.692986	0.255376	0.768409	0	0.125	0.852483	0	2.66854	0.4947
3. Mean of the fold change values within each section
			p__Actinobacteria	p__Actinobacteria	p__Actinobacteria	p__Actinobacteria	p__Actinobacteria	p__Bacteroidetes	p__Bacteroidetes	p__Bacteroidetes	p__Bacteroidetes	p__Bacteroidetes	p__Bacteroidetes	p__Bacteroidetes	p__Bacteroidetes	p__Cyanobacteria	p__Deferribacteres	p__Firmicutes	p__Firmicutes	p__Firmicutes	p__Firmicutes	p__Firmicutes	p__Firmicutes	p__Firmicutes	p__Firmicutes	p__Firmicutes	p__Firmicutes	p__Firmicutes	p__Firmicutes	p__Firmicutes	p__Firmicutes	p__Firmicutes	p__Firmicutes	p__Firmicutes	p__Firmicutes	p__Firmicutes	p__Firmicutes	p__Firmicutes	p__Firmicutes	p__Firmicutes	p__Firmicutes	p__Firmicutes	p__Firmicutes	p__Firmicutes	p__Firmicutes	p__Firmicutes	p__Firmicutes	p__Firmicutes	p__Firmicutes
			g__Bifidobacterium	g__Eggerthella	g__Olsenella	g__Paraeggerthella	g__unknown_Coriobacteriaceae	g__Alistipes	g__Bacteroides	g__Barnesiella	g__Bergeyella	g__Prevotella	g__unknown_Bacteroidales	g__unknown_Porphyromonadaceae	g__unknown_S24-7	g__unknown_YS2	g__Mucispirillum	g__[Clostridium]	g__Allobaculum	g__Anaerofustis	g__Anaerorhabdus	g__Anaerotruncus	g__Bacillus	g__Bacteroides	g__Butyricicoccus	g__Butyrivibrio	g__Candidatus Arthromitus	g__Christensenella	g__Clostridium	g__Clostridium	g__Clostridium	g__Clostridium	g__Clostridium	g__Defluviitalea	g__Dorea	g__Gemmiger	g__Lachnospira	g__Lactobacillus	g__Marvinbryantia	g__Paenibacillus	g__Papillibacter	g__Pediococcus	g__Ruminococcus	g__Ruminococcus	g__Shuttleworthia	g__Sporobacter	g__Staphylococcus	g__Streptococcus	g__unknown_Bacillaceae
		Lcn2-A	0.637436	0.390506	0.633715	0.140399	0.448578	0.283339	7.78139	0.368625	0.253333	4.06602	0.721823	5.44769	0.407096	15.0153	8.03335	2.29877	1.19162	0.00413943	0.650664	8.65556	1.54089	1.54588	0.712144	0.474178	0.136384	0.926124	6.01622	0.866592	2.94963	0.766886	107.938	1.74656	0.919555	1.68024	1.13277	0.00918361	0.187469	0.772429	1.14791	0.451985	0.722981	1.85857	1.59167	1.51923	0.730769	2.03046	4.23604
		Lcn2-B	0.214548	0.212099	0.23854	0.292071	0.20166	0.278431	12.0639	0.0842572	0	4.5299	0.545075	10.3325	0.318851	17.8917	8.65522	4.57407	0.625529	0	0.452701	26.053	0.652921	0.102151	0.782514	0.29595	0	0.320437	4.08298	0.417219	3.00914	0.811083	183.817	1.49306	0.633094	1.78328	0.908557	0	0.0624897	0.331041	1.13594	0.380227	0.880771	0.47352	0.291667	1.63471	0.405983	2.81086	2.4735
[truncated: 26 more columns]
